# Supplementary material for: Pleiotropic Effects of c-di-GMP Content in Pseudomonas syringae
Source: Appl Environ Microbiol. 2019 May 2;85(10):e00152-19. doi: 10.1128/AEM.00152-19 (PMC6498148; doi:10.1128/AEM.00152-19)
Supplement: Supplemental file 2 [file AEM.00152-19-sd002.xlsx]

## Sheet: Table S1
test_id	gene_id	gene	locus	Sample_1	Sample_2	status	Value 1	Value 2	log2(fold_change)	test_stat	p_value	q_value	significant
gene1001	gene1001	Psyr_0983	NC_007005.1:1113955-1114585	OX-yedQ	OX-yhjH	OK	57.2411	20.356	-1.4916	-2.6431	5e-05	0.00070585	yes
gene1003	gene1003	Psyr_0985	NC_007005.1:1115642-1116227	OX-yedQ	OX-yhjH	OK	242.128	28.7136	-3.07596	-5.17543	5e-05	0.00070585	yes
gene1011	gene1011	Psyr_0993	NC_007005.1:1125647-1128410	OX-yedQ	OX-yhjH	OK	28.4644	149.639	2.39425	3.54587	5e-05	0.00070585	yes
gene1032	gene1032	Psyr_1014	NC_007005.1:1148191-1148536	OX-yedQ	OX-yhjH	OK	472.008	12.7899	-5.20574	-6.50293	5e-05	0.00070585	yes
gene1044	gene1044	Psyr_1026	NC_007005.1:1156730-1157288	OX-yedQ	OX-yhjH	OK	148.954	55.7086	-1.4189	-2.4583	5e-05	0.00070585	yes
gene1049	gene1049	Psyr_1031	NC_007005.1:1163400-1165617	OX-yedQ	OX-yhjH	OK	9.45551	3.81951	-1.30777	-2.34918	5e-05	0.00070585	yes
gene1051	gene1051	Psyr_1033	NC_007005.1:1167738-1168005	OX-yedQ	OX-yhjH	OK	1146.19	270.615	-2.08254	-3.15296	5e-05	0.00070585	yes
gene1052	gene1052	Psyr_1034	NC_007005.1:1168416-1168905	OX-yedQ	OX-yhjH	OK	514.534	114.449	-2.16856	-3.43796	5e-05	0.00070585	yes
gene1054	gene1054	Psyr_1036	NC_007005.1:1169563-1169896	OX-yedQ	OX-yhjH	OK	41.9165	355.731	3.0852	4.54176	5e-05	0.00070585	yes
gene1056	gene1056	Psyr_1038	NC_007005.1:1171496-1173845	OX-yedQ	OX-yhjH	OK	105.367	23.2795	-2.17829	-2.87871	5e-05	0.00070585	yes
gene1057	gene1057	Psyr_1039	NC_007005.1:1174499-1175977	OX-yedQ	OX-yhjH	OK	167.549	18.3606	-3.1899	-3.61225	5e-05	0.00070585	yes
gene1066	gene1066	Psyr_1048	NC_007005.1:1184227-1185088	OX-yedQ	OX-yhjH	OK	83.897	24.0662	-1.80161	-3.09137	5e-05	0.00070585	yes
gene1122	gene1122	Psyr_1104	NC_007005.1:1249244-1250314	OX-yedQ	OX-yhjH	OK	402.754	32.8048	-3.61792	-3.49026	5e-05	0.00070585	yes
gene1123	gene1123	Psyr_1105	NC_007005.1:1250430-1253010	OX-yedQ	OX-yhjH	OK	152.008	26.5718	-2.51617	-3.53291	5e-05	0.00070585	yes
gene114	gene114	Psyr_0114	NC_007005.1:125002-125455	OX-yedQ	OX-yhjH	OK	127.596	38.9608	-1.71149	-3.02357	5e-05	0.00070585	yes
gene1142	gene1142	Psyr_1124	NC_007005.1:1272707-1273178	OX-yedQ	OX-yhjH	OK	28.0126	1885.3	6.07257	8.27125	5e-05	0.00070585	yes
gene1149	gene1149	Psyr_1131	NC_007005.1:1282297-1282882	OX-yedQ	OX-yhjH	OK	6787.12	43.6269	-7.28144	-8.21805	5e-05	0.00070585	yes
gene1150	gene1150	Psyr_1132	NC_007005.1:1282903-1283698	OX-yedQ	OX-yhjH	OK	487.984	6.41745	-6.24869	-8.44809	5e-05	0.00070585	yes
gene1151	gene1151	Psyr_1133	NC_007005.1:1283829-1287146	OX-yedQ	OX-yhjH	OK	92.2255	12.0932	-2.93097	-3.85655	5e-05	0.00070585	yes
gene1153	gene1153	Psyr_1135	NC_007005.1:1287147-1288146	OX-yedQ	OX-yhjH	OK	65.0639	12.384	-2.39338	-3.8212	5e-05	0.00070585	yes
gene1155	gene1155	Psyr_1137	NC_007005.1:1288481-1289237	OX-yedQ	OX-yhjH	OK	56.7565	266.9	2.23344	3.18987	5e-05	0.00070585	yes
gene1156	gene1156	Psyr_1138	NC_007005.1:1289353-1289815	OX-yedQ	OX-yhjH	OK	79.4913	25.6491	-1.63189	-2.86601	5e-05	0.00070585	yes
gene1157	gene1157	Psyr_1139	NC_007005.1:1289880-1290777	OX-yedQ	OX-yhjH	OK	737.085	107.085	-2.78307	-3.59439	5e-05	0.00070585	yes
gene1172	gene1172	Psyr_1154	NC_007005.1:1305712-1306231	OX-yedQ	OX-yhjH	OK	66.465	594.713	3.16153	4.10459	5e-05	0.00070585	yes
gene1193	gene1193	Psyr_1175	NC_007005.1:1329469-1330096	OX-yedQ	OX-yhjH	OK	41.4093	167.148	2.0131	2.89937	5e-05	0.00070585	yes
gene1208	gene1208	HrpR	NC_007005.1:1351296-1352241	OX-yedQ	OX-yhjH	OK	16.9897	48.6767	1.51857	2.57111	5e-05	0.00070585	yes
gene1314	gene1314	Psyr_1295	NC_007005.1:1463755-1464052	OX-yedQ	OX-yhjH	OK	175.008	1620.79	3.2112	3.62385	5e-05	0.00070585	yes
gene1320	gene1320	Psyr_1301	NC_007005.1:1471376-1472123	OX-yedQ	OX-yhjH	OK	27.8172	388.749	3.80479	5.16761	5e-05	0.00070585	yes
gene1336	gene1336	Psyr_1317	NC_007005.1:1494358-1494757	OX-yedQ	OX-yhjH	OK	125.536	3876.84	4.94871	4.66831	5e-05	0.00070585	yes
gene1346	gene1346	Psyr_1327	NC_007005.1:1504260-1504611	OX-yedQ	OX-yhjH	OK	560.22	33.8642	-4.04816	-5.86432	5e-05	0.00070585	yes
gene1357	gene1357	Psyr_1338	NC_007005.1:1516747-1516984	OX-yedQ	OX-yhjH	OK	1738.32	403.838	-2.10585	-2.91046	5e-05	0.00070585	yes
gene1358	gene1358	Psyr_1339	NC_007005.1:1517133-1517967	OX-yedQ	OX-yhjH	OK	254.881	36.4302	-2.80662	-4.49317	5e-05	0.00070585	yes
gene1396	gene1396	Psyr_1377	NC_007005.1:1561807-1562386	OX-yedQ	OX-yhjH	OK	47.9622	219.557	2.19462	2.99483	5e-05	0.00070585	yes
gene1426	gene1426	Psyr_1405	NC_007005.1:1591542-1591887	OX-yedQ	OX-yhjH	OK	706.813	81.7718	-3.11165	-4.52297	5e-05	0.00070585	yes
gene1462	gene1462	Psyr_1439	NC_007005.1:1628264-1629257	OX-yedQ	OX-yhjH	OK	23.989	104.775	2.12685	3.65033	5e-05	0.00070585	yes
gene1482	gene1482	Psyr_1459	NC_007005.1:1646307-1647093	OX-yedQ	OX-yhjH	OK	9.30906	31.7903	1.77188	2.9428	5e-05	0.00070585	yes
gene1484	gene1484	Psyr_1461	NC_007005.1:1647095-1649067	OX-yedQ	OX-yhjH	OK	8.03679	29.725	1.88699	2.69604	5e-05	0.00070585	yes
gene1509	gene1509	Psyr_1486	NC_007005.1:1673292-1675001	OX-yedQ	OX-yhjH	OK	42.6313	15.736	-1.43784	-2.36943	5e-05	0.00070585	yes
gene1510	gene1510	Psyr_1487	NC_007005.1:1675249-1675573	OX-yedQ	OX-yhjH	OK	43.2828	145.096	1.74514	2.76746	5e-05	0.00070585	yes
gene1511	gene1511	Psyr_1488	NC_007005.1:1675583-1676327	OX-yedQ	OX-yhjH	OK	31.6094	125.945	1.99437	3.21038	5e-05	0.00070585	yes
gene1559	gene1559	Psyr_1536	NC_007005.1:1725785-1727459	OX-yedQ	OX-yhjH	OK	47.8597	169.427	1.82378	2.63978	5e-05	0.00070585	yes
gene1560	gene1560	Psyr_1537	NC_007005.1:1727495-1728836	OX-yedQ	OX-yhjH	OK	29.1614	116.586	1.99927	2.98404	5e-05	0.00070585	yes
gene1579	gene1579	Psyr_1555	NC_007005.1:1748827-1749769	OX-yedQ	OX-yhjH	OK	92.032	461.483	2.32607	2.82494	5e-05	0.00070585	yes
gene1585	gene1585	Psyr_1561	NC_007005.1:1756260-1757952	OX-yedQ	OX-yhjH	OK	40.8642	364.962	3.15884	4.08071	5e-05	0.00070585	yes
gene1592	gene1592	Psyr_1568	NC_007005.1:1763765-1764146	OX-yedQ	OX-yhjH	OK	59.6972	475.687	2.99428	4.13258	5e-05	0.00070585	yes
gene1615	gene1615	Psyr_1589	NC_007005.1:1788749-1789145	OX-yedQ	OX-yhjH	OK	2069.03	60.8049	-5.08862	-6.78538	5e-05	0.00070585	yes
gene162	gene162	Psyr_0162	NC_007005.1:177068-177518	OX-yedQ	OX-yhjH	OK	103.037	6.0337	-4.09397	-5.07944	5e-05	0.00070585	yes
gene1621	gene1621	Psyr_1595	NC_007005.1:1794460-1794913	OX-yedQ	OX-yhjH	OK	41.3319	220.696	2.41673	2.9696	5e-05	0.00070585	yes
gene1647	gene1647	Psyr_1621	NC_007005.1:1822730-1823411	OX-yedQ	OX-yhjH	OK	82.8563	371.828	2.16595	3.09285	5e-05	0.00070585	yes
gene1648	gene1648	Psyr_1622	NC_007005.1:1823412-1824156	OX-yedQ	OX-yhjH	OK	52.3012	217.92	2.05888	3.17224	5e-05	0.00070585	yes
gene1670	gene1670	rpmF	NC_007005.1:1850230-1850413	OX-yedQ	OX-yhjH	OK	6163.6	1812.29	-1.76596	-2.4839	5e-05	0.00070585	yes
gene1671	gene1671	Psyr_1645	NC_007005.1:1850447-1851440	OX-yedQ	OX-yhjH	OK	206.415	68.2784	-1.59604	-2.34384	5e-05	0.00070585	yes
gene1684	gene1684	Psyr_1658	NC_007005.1:1861712-1862315	OX-yedQ	OX-yhjH	OK	62.0849	196.452	1.66186	2.83075	5e-05	0.00070585	yes
gene1689	gene1689	Psyr_1663	NC_007005.1:1868004-1868625	OX-yedQ	OX-yhjH	OK	1086.89	226.012	-2.26574	-3.12561	5e-05	0.00070585	yes
gene1738	gene1738	Psyr_1709	NC_007005.1:1934833-1936147	OX-yedQ	OX-yhjH	OK	52.8393	7.22139	-2.87126	-4.89927	5e-05	0.00070585	yes
gene1739	gene1739	Psyr_1710	NC_007005.1:1936182-1937175	OX-yedQ	OX-yhjH	OK	37.8255	15.3507	-1.30106	-2.40692	5e-05	0.00070585	yes
gene1758	gene1758	Psyr_1729	NC_007005.1:1963238-1963727	OX-yedQ	OX-yhjH	OK	301.464	44.0019	-2.77635	-4.42639	5e-05	0.00070585	yes
gene1759	gene1759	Psyr_1730	NC_007005.1:1963799-1965008	OX-yedQ	OX-yhjH	OK	134.077	22.8394	-2.55346	-4.18077	5e-05	0.00070585	yes
gene1760	gene1760	Psyr_1731	NC_007005.1:1965071-1966610	OX-yedQ	OX-yhjH	OK	38.6259	11.3552	-1.76621	-3.09813	5e-05	0.00070585	yes
gene1809	gene1809	Psyr_1777	NC_007005.1:2024774-2025383	OX-yedQ	OX-yhjH	OK	32.7129	186.533	2.5115	3.81072	5e-05	0.00070585	yes
gene1816	gene1816	Psyr_1784	NC_007005.1:2033247-2035401	OX-yedQ	OX-yhjH	OK	202.307	11.0596	-4.19318	-5.81615	5e-05	0.00070585	yes
gene1862	gene1862	Psyr_1829	NC_007005.1:2110141-2110426	OX-yedQ	OX-yhjH	OK	460.056	1755.83	1.93227	2.95795	5e-05	0.00070585	yes
gene1867	gene1867	Psyr_1834	NC_007005.1:2114494-2114662	OX-yedQ	OX-yhjH	OK	378.128	1285.17	1.76501	2.55037	5e-05	0.00070585	yes
gene1891	gene1891	Psyr_1858	NC_007005.1:2135455-2136178	OX-yedQ	OX-yhjH	OK	2290.28	138.174	-4.05097	-4.75092	5e-05	0.00070585	yes
gene1896	gene1896	Psyr_1863	NC_007005.1:2139156-2139348	OX-yedQ	OX-yhjH	OK	454.57	1672.43	1.87937	2.70879	5e-05	0.00070585	yes
gene1899	gene1899	Psyr_1866	NC_007005.1:2142950-2143187	OX-yedQ	OX-yhjH	OK	63.2419	441.757	2.8043	3.84285	5e-05	0.00070585	yes
gene1912	gene1912	Psyr_1879	NC_007005.1:2152530-2152701	OX-yedQ	OX-yhjH	OK	171.394	768.693	2.16509	3.01373	5e-05	0.00070585	yes
gene1976	gene1976	Psyr_1942	NC_007005.1:2215460-2215985	OX-yedQ	OX-yhjH	OK	68.3188	26.8686	-1.34636	-2.53034	5e-05	0.00070585	yes
gene1977	gene1977	Psyr_1943	NC_007005.1:2216063-2216600	OX-yedQ	OX-yhjH	OK	235.553	22.5402	-3.38548	-4.30178	5e-05	0.00070585	yes
gene1978	gene1978	Psyr_1944	NC_007005.1:2216916-2217675	OX-yedQ	OX-yhjH	OK	342.236	81.806	-2.06471	-3.09547	5e-05	0.00070585	yes
gene1979	gene1979	Psyr_1945	NC_007005.1:2217770-2230781	OX-yedQ	OX-yhjH	OK	142.026	6.83391	-4.3773	-5.45334	5e-05	0.00070585	yes
gene1980	gene1980	Psyr_1946	NC_007005.1:2230945-2232358	OX-yedQ	OX-yhjH	OK	231.616	16.5003	-3.81117	-6.04116	5e-05	0.00070585	yes
gene1981	gene1981	Psyr_1947	NC_007005.1:2232439-2232658	OX-yedQ	OX-yhjH	OK	2042.73	260.272	-2.9724	-4.85219	5e-05	0.00070585	yes
gene1982	gene1982	Psyr_1948	NC_007005.1:2233388-2234306	OX-yedQ	OX-yhjH	OK	63.1852	4.91038	-3.68568	-5.85969	5e-05	0.00070585	yes
gene1984	gene1984	Psyr_1950	NC_007005.1:2234306-2236899	OX-yedQ	OX-yhjH	OK	69.1122	5.48429	-3.65556	-3.46125	5e-05	0.00070585	yes
gene1989	gene1989	Psyr_1955	NC_007005.1:2236934-2239592	OX-yedQ	OX-yhjH	OK	41.7937	6.01529	-2.79658	-3.31779	5e-05	0.00070585	yes
gene199	gene199	Psyr_0199	NC_007005.1:213511-213913	OX-yedQ	OX-yhjH	OK	20.7882	75.8353	1.86711	2.78706	5e-05	0.00070585	yes
gene1990	gene1990	Psyr_1956	NC_007005.1:2239888-2240866	OX-yedQ	OX-yhjH	OK	547.283	27.5682	-4.31121	-5.71925	5e-05	0.00070585	yes
gene1991	gene1991	Psyr_1957	NC_007005.1:2241384-2252792	OX-yedQ	OX-yhjH	OK	157.85	4.00446	-5.3008	-3.42236	5e-05	0.00070585	yes
gene1992	gene1992	Psyr_1958	NC_007005.1:2241384-2252792	OX-yedQ	OX-yhjH	OK	181.785	4.20235	-5.43489	-5.87164	5e-05	0.00070585	yes
gene1993	gene1993	Psyr_1959	NC_007005.1:2252806-2267903	OX-yedQ	OX-yhjH	OK	262.215	8.82878	-4.89239	-3.32006	5e-05	0.00070585	yes
gene1994	gene1994	Psyr_1960	NC_007005.1:2252806-2267903	OX-yedQ	OX-yhjH	OK	290.451	8.47045	-5.09971	-4.30126	5e-05	0.00070585	yes
gene1996	gene1996	Psyr_1962	NC_007005.1:2271069-2273310	OX-yedQ	OX-yhjH	OK	368.684	12.1631	-4.9218	-6.47369	5e-05	0.00070585	yes
gene1997	gene1997	Psyr_1963	NC_007005.1:2273615-2275292	OX-yedQ	OX-yhjH	OK	79.8331	11.96	-2.73876	-4.55622	5e-05	0.00070585	yes
gene1998	gene1998	Psyr_1964	NC_007005.1:2275358-2276225	OX-yedQ	OX-yhjH	OK	73.1401	4.90134	-3.89941	-5.58757	5e-05	0.00070585	yes
gene1999	gene1999	Psyr_1965	NC_007005.1:2276272-2278940	OX-yedQ	OX-yhjH	OK	178.222	8.99131	-4.309	-4.44258	5e-05	0.00070585	yes
gene200	gene200	Psyr_0200	NC_007005.1:213975-215373	OX-yedQ	OX-yhjH	OK	74.4163	285.627	1.94044	2.67226	5e-05	0.00070585	yes
gene2000	gene2000	Psyr_1966	NC_007005.1:2276272-2278940	OX-yedQ	OX-yhjH	OK	152.445	10.4544	-3.86611	-3.91651	5e-05	0.00070585	yes
gene2001	gene2001	Psyr_1967	NC_007005.1:2279122-2280757	OX-yedQ	OX-yhjH	OK	203.16	5.04686	-5.33109	-7.68156	5e-05	0.00070585	yes
gene2002	gene2002	Psyr_1968	NC_007005.1:2281104-2282493	OX-yedQ	OX-yhjH	OK	56.4896	4.21504	-3.74437	-5.83169	5e-05	0.00070585	yes
gene2003	gene2003	Psyr_1969	NC_007005.1:2282500-2284474	OX-yedQ	OX-yhjH	OK	97.8344	3.47325	-4.81599	-7.10632	5e-05	0.00070585	yes
gene2004	gene2004	Psyr_1970	NC_007005.1:2284474-2285647	OX-yedQ	OX-yhjH	OK	99.0717	3.88699	-4.67175	-6.92812	5e-05	0.00070585	yes
gene2005	gene2005	Psyr_1971	NC_007005.1:2285833-2288173	OX-yedQ	OX-yhjH	OK	98.247	11.667	-3.07399	-4.89086	5e-05	0.00070585	yes
gene205	gene205	Psyr_0205	NC_007005.1:219734-220697	OX-yedQ	OX-yhjH	OK	309.261	54.1778	-2.51305	-2.82645	5e-05	0.00070585	yes
gene2052	gene2052	Psyr_2014	NC_007005.1:2337732-2338308	OX-yedQ	OX-yhjH	OK	538.093	8.97247	-5.90621	-8.35701	5e-05	0.00070585	yes
gene2072	gene2072	Psyr_2034	NC_007005.1:2359848-2362047	OX-yedQ	OX-yhjH	OK	139.539	29.6005	-2.23698	-2.68736	5e-05	0.00070585	yes
gene2073	gene2073	Psyr_2035	NC_007005.1:2362150-2363689	OX-yedQ	OX-yhjH	OK	33.3325	14.1392	-1.23723	-2.23069	5e-05	0.00070585	yes
gene2076	gene2076	Psyr_2038	NC_007005.1:2367443-2368190	OX-yedQ	OX-yhjH	OK	49.6754	6.10888	-3.02355	-4.86003	5e-05	0.00070585	yes
gene2077	gene2077	Psyr_2039	NC_007005.1:2368297-2368849	OX-yedQ	OX-yhjH	OK	3344.74	15.6093	-7.74334	-10.2087	5e-05	0.00070585	yes
gene2085	gene2085	Psyr_2047	NC_007005.1:2390108-2391803	OX-yedQ	OX-yhjH	OK	31.9374	11.0534	-1.53075	-2.57811	5e-05	0.00070585	yes
gene2086	gene2086	Psyr_2048	NC_007005.1:2391813-2393892	OX-yedQ	OX-yhjH	OK	22.6091	7.92698	-1.51206	-2.51735	5e-05	0.00070585	yes
gene2145	gene2145	Psyr_2107	NC_007005.1:2459364-2459580	OX-yedQ	OX-yhjH	OK	3941.54	24861.1	2.65706	2.70183	5e-05	0.00070585	yes
gene2151	gene2151	Psyr_2113	NC_007005.1:2469399-2473020	OX-yedQ	OX-yhjH	OK	139.019	24.4279	-2.50868	-3.39055	5e-05	0.00070585	yes
gene2152	gene2152	Psyr_2114	NC_007005.1:2473028-2473667	OX-yedQ	OX-yhjH	OK	716.978	37.6722	-4.25036	-5.5019	5e-05	0.00070585	yes
gene2153	gene2153	Psyr_2115	NC_007005.1:2474012-2474405	OX-yedQ	OX-yhjH	OK	202.588	13.5075	-3.90671	-5.54233	5e-05	0.00070585	yes
gene2187	gene2187	Psyr_2149	NC_007005.1:2505855-2506107	OX-yedQ	OX-yhjH	OK	699.584	229.963	-1.6051	-2.58789	5e-05	0.00070585	yes
gene2192	gene2192	Psyr_2154	NC_007005.1:2510219-2511236	OX-yedQ	OX-yhjH	OK	136.999	44.7122	-1.61542	-2.60717	5e-05	0.00070585	yes
gene2199	gene2199	Psyr_2161	NC_007005.1:2515079-2515385	OX-yedQ	OX-yhjH	OK	137.221	983.343	2.84119	3.97149	5e-05	0.00070585	yes
gene2275	gene2275	Psyr_2236	NC_007005.1:2598385-2599222	OX-yedQ	OX-yhjH	OK	24.3816	64.0046	1.39238	2.43845	5e-05	0.00070585	yes
gene2276	gene2276	Psyr_2237	NC_007005.1:2599431-2601417	OX-yedQ	OX-yhjH	OK	5.95706	18.0987	1.60321	2.74242	5e-05	0.00070585	yes
gene2318	gene2318	Psyr_2279	NC_007005.1:2646787-2647123	OX-yedQ	OX-yhjH	OK	442.22	3761.7	3.08855	4.30579	5e-05	0.00070585	yes
gene2349	gene2349	Psyr_2310	NC_007005.1:2684595-2684904	OX-yedQ	OX-yhjH	OK	154.94	906.018	2.54783	3.4322	5e-05	0.00070585	yes
gene237	gene237	dadX	NC_007005.1:250812-251886	OX-yedQ	OX-yhjH	OK	196.03	38.807	-2.33668	-3.65987	5e-05	0.00070585	yes
gene2425	gene2425	Psyr_2386	NC_007005.1:2766337-2766574	OX-yedQ	OX-yhjH	OK	106.752	399.193	1.90282	3.1921	5e-05	0.00070585	yes
gene2449	gene2449	Psyr_2410	NC_007005.1:2791165-2792305	OX-yedQ	OX-yhjH	OK	14.812	127.705	3.10797	3.98638	5e-05	0.00070585	yes
gene245	gene245	Psyr_0245	NC_007005.1:257894-259511	OX-yedQ	OX-yhjH	OK	20.1439	7.446	-1.4358	-2.6589	5e-05	0.00070585	yes
gene2450	gene2450	Psyr_2411	NC_007005.1:2792417-2793278	OX-yedQ	OX-yhjH	OK	18.4475	47.7461	1.37195	2.38805	5e-05	0.00070585	yes
gene2470	gene2470	Psyr_2429	NC_007005.1:2811115-2812177	OX-yedQ	OX-yhjH	OK	34.061	202.524	2.5719	2.9315	5e-05	0.00070585	yes
gene2474	gene2474	Psyr_2433	NC_007005.1:2817367-2817922	OX-yedQ	OX-yhjH	OK	66.3991	1007.03	3.9228	5.83176	5e-05	0.00070585	yes
gene2506	gene2506	Psyr_2465	NC_007005.1:2857031-2858054	OX-yedQ	OX-yhjH	OK	62.7024	205.538	1.71281	2.69337	5e-05	0.00070585	yes
gene2518	gene2518	Psyr_2477	NC_007005.1:2871551-2872223	OX-yedQ	OX-yhjH	OK	29.8138	107.058	1.84435	2.70551	5e-05	0.00070585	yes
gene2538	gene2538	Psyr_2497	NC_007005.1:2909157-2909859	OX-yedQ	OX-yhjH	OK	101.012	550.687	2.4467	3.16648	5e-05	0.00070585	yes
gene2542	gene2542	Psyr_2501	NC_007005.1:2911757-2912240	OX-yedQ	OX-yhjH	OK	101.493	530.862	2.38696	2.89222	5e-05	0.00070585	yes
gene260	gene260	Psyr_0260	NC_007005.1:276602-277070	OX-yedQ	OX-yhjH	OK	82.8611	1951.53	4.55777	6.65589	5e-05	0.00070585	yes
gene261	gene261	Psyr_0261	NC_007005.1:277294-277582	OX-yedQ	OX-yhjH	OK	29.7861	234.168	2.97484	4.49465	5e-05	0.00070585	yes
gene2621	gene2621	Psyr_2580	NC_007005.1:3021999-3023471	OX-yedQ	OX-yhjH	OK	195.738	17.0394	-3.52198	-3.91579	5e-05	0.00070585	yes
gene2622	gene2622	Psyr_2581	NC_007005.1:3021999-3023471	OX-yedQ	OX-yhjH	OK	98.9854	8.29845	-3.5763	-4.30624	5e-05	0.00070585	yes
gene2623	gene2623	Psyr_2582	NC_007005.1:3023540-3025949	OX-yedQ	OX-yhjH	OK	125.337	10.6136	-3.56183	-5.51108	5e-05	0.00070585	yes
gene2624	gene2624	Psyr_2583	NC_007005.1:3026299-3027676	OX-yedQ	OX-yhjH	OK	210.681	26.917	-2.96847	-4.13043	5e-05	0.00070585	yes
gene2628	gene2628	Psyr_2587	NC_007005.1:3032282-3034915	OX-yedQ	OX-yhjH	OK	59.9534	14.2797	-2.06987	-2.96212	5e-05	0.00070585	yes
gene263	gene263	Psyr_0263	NC_007005.1:278847-280194	OX-yedQ	OX-yhjH	OK	33.9967	319.902	3.23416	4.88282	5e-05	0.00070585	yes
gene264	gene264	Psyr_0264	NC_007005.1:280204-281992	OX-yedQ	OX-yhjH	OK	28.4449	149.362	2.39257	3.66483	5e-05	0.00070585	yes
gene2652	gene2652	Psyr_2611	NC_007005.1:3093700-3095545	OX-yedQ	OX-yhjH	OK	27.9183	9.43591	-1.56498	-2.78044	5e-05	0.00070585	yes
gene2687	gene2687	Psyr_2646	NC_007005.1:3216091-3218263	OX-yedQ	OX-yhjH	OK	70.7244	418.886	2.56628	3.21919	5e-05	0.00070585	yes
gene2724	gene2724	Psyr_2683	NC_007005.1:3257180-3258608	OX-yedQ	OX-yhjH	OK	132.891	2637.1	4.31064	3.22818	5e-05	0.00070585	yes
gene2740	gene2740	Psyr_2699	NC_007005.1:3278313-3279333	OX-yedQ	OX-yhjH	OK	91.1819	1146.36	3.65217	3.59833	5e-05	0.00070585	yes
gene2747	gene2747	Psyr_2706	NC_007005.1:3287199-3287949	OX-yedQ	OX-yhjH	OK	72.5822	609.08	3.06894	3.47458	5e-05	0.00070585	yes
gene2755	gene2755	Psyr_2714	NC_007005.1:3296174-3296639	OX-yedQ	OX-yhjH	OK	35.362	230.677	2.7056	3.62094	5e-05	0.00070585	yes
gene2775	gene2775	Psyr_2734	NC_007005.1:3318379-3319861	OX-yedQ	OX-yhjH	OK	50.6002	15.6774	-1.69046	-3.02044	5e-05	0.00070585	yes
gene2777	gene2777	Psyr_2736	NC_007005.1:3321951-3324015	OX-yedQ	OX-yhjH	OK	21.989	85.4022	1.95749	2.96619	5e-05	0.00070585	yes
gene2805	gene2805	Psyr_2763	NC_007005.1:3350541-3351231	OX-yedQ	OX-yhjH	OK	24.0374	84.878	1.82011	2.83575	5e-05	0.00070585	yes
gene2841	gene2841	Psyr_2799	NC_007005.1:3380979-3381249	OX-yedQ	OX-yhjH	OK	1227.47	16190.7	3.72141	4.05511	5e-05	0.00070585	yes
gene2842	gene2842	Psyr_2800	NC_007005.1:3381322-3381553	OX-yedQ	OX-yhjH	OK	83.6347	633.356	2.92084	4.68517	5e-05	0.00070585	yes
gene2860	gene2860	Psyr_2818	NC_007005.1:3393302-3393898	OX-yedQ	OX-yhjH	OK	23.8855	75.7705	1.6655	2.49684	5e-05	0.00070585	yes
gene2890	gene2890	Psyr_2848	NC_007005.1:3421496-3421922	OX-yedQ	OX-yhjH	OK	74.6808	227.879	1.60946	2.81904	5e-05	0.00070585	yes
gene2896	gene2896	Psyr_2854	NC_007005.1:3425750-3426734	OX-yedQ	OX-yhjH	OK	34.7631	158.856	2.19209	3.06949	5e-05	0.00070585	yes
gene3036	gene3036	glgA	NC_007005.1:3583667-3585266	OX-yedQ	OX-yhjH	OK	85.1881	472.051	2.47022	2.63092	5e-05	0.00070585	yes
gene304	gene304	Psyr_0304	NC_007005.1:324349-325018	OX-yedQ	OX-yhjH	OK	218.23	82.7375	-1.39924	-2.31783	5e-05	0.00070585	yes
gene3040	gene3040	Psyr_2996	NC_007005.1:3591962-3592364	OX-yedQ	OX-yhjH	OK	138.137	806.438	2.54547	3.52078	5e-05	0.00070585	yes
gene3041	gene3041	Psyr_2997	NC_007005.1:3592520-3595714	OX-yedQ	OX-yhjH	OK	13.3748	147.492	3.46304	3.61181	5e-05	0.00070585	yes
gene305	gene305	glpT	NC_007005.1:325018-326368	OX-yedQ	OX-yhjH	OK	68.0128	26.6105	-1.35381	-2.32169	5e-05	0.00070585	yes
gene306	gene306	Psyr_0306	NC_007005.1:326642-327308	OX-yedQ	OX-yhjH	OK	346.535	5.80169	-5.90038	-8.31672	5e-05	0.00070585	yes
gene3076	gene3076	Psyr_3032	NC_007005.1:3630876-3631356	OX-yedQ	OX-yhjH	OK	22.1818	114.497	2.36786	3.44045	5e-05	0.00070585	yes
gene3083	gene3083	Psyr_3039	NC_007005.1:3638865-3639183	OX-yedQ	OX-yhjH	OK	284.126	2174.15	2.93585	3.16345	5e-05	0.00070585	yes
gene3084	gene3084	Psyr_3040	NC_007005.1:3639276-3639618	OX-yedQ	OX-yhjH	OK	562.993	198.505	-1.50394	-2.53886	5e-05	0.00070585	yes
gene3086	gene3086	Psyr_3042	NC_007005.1:3640986-3641286	OX-yedQ	OX-yhjH	OK	134.761	367.118	1.44584	2.61161	5e-05	0.00070585	yes
gene3132	gene3132	Psyr_3088	NC_007005.1:3695764-3696973	OX-yedQ	OX-yhjH	OK	33.5811	227.364	2.75928	4.14448	5e-05	0.00070585	yes
gene3134	gene3134	Psyr_3090	NC_007005.1:3705102-3705765	OX-yedQ	OX-yhjH	OK	20.4721	96.1924	2.23227	3.55454	5e-05	0.00070585	yes
gene3146	gene3146	Psyr_3101	NC_007005.1:3718735-3719734	OX-yedQ	OX-yhjH	OK	34.136	245.765	2.84791	3.67685	5e-05	0.00070585	yes
gene3151	gene3151	Psyr_3106	NC_007005.1:3723648-3724668	OX-yedQ	OX-yhjH	OK	109.38	820.265	2.90674	2.8765	5e-05	0.00070585	yes
gene3152	gene3152	Psyr_3107	NC_007005.1:3725186-3725471	OX-yedQ	OX-yhjH	OK	49.2811	2406.56	5.60979	6.22786	5e-05	0.00070585	yes
gene3157	gene3157	Psyr_3112	NC_007005.1:3729252-3730341	OX-yedQ	OX-yhjH	OK	283.539	67.1402	-2.0783	-3.26444	5e-05	0.00070585	yes
gene3158	gene3158	Psyr_3113	NC_007005.1:3730374-3731619	OX-yedQ	OX-yhjH	OK	1375.85	240.8	-2.51441	-3.0021	5e-05	0.00070585	yes
gene3169	gene3169	Psyr_3124	NC_007005.1:3745487-3747620	OX-yedQ	OX-yhjH	OK	81.1981	15.567	-2.38296	-3.22865	5e-05	0.00070585	yes
gene3174	gene3174	Psyr_3129	NC_007005.1:3752171-3753035	OX-yedQ	OX-yhjH	OK	28.3837	693.71	4.6112	6.77664	5e-05	0.00070585	yes
gene3208	gene3208	Psyr_3163	NC_007005.1:3791202-3792633	OX-yedQ	OX-yhjH	OK	311.641	3957.09	3.66649	3.76824	5e-05	0.00070585	yes
gene3209	gene3209	Psyr_3164	NC_007005.1:3793116-3793788	OX-yedQ	OX-yhjH	OK	892.576	7675.59	3.10423	3.222	5e-05	0.00070585	yes
gene3243	gene3243	Psyr_3197	NC_007005.1:3827705-3828119	OX-yedQ	OX-yhjH	OK	246.586	1262.44	2.35605	3.47818	5e-05	0.00070585	yes
gene3294	gene3294	Psyr_3243	NC_007005.1:3882224-3884411	OX-yedQ	OX-yhjH	OK	76.5335	11.5557	-2.72748	-3.90945	5e-05	0.00070585	yes
gene3311	gene3311	Psyr_3260	NC_007005.1:3903077-3904562	OX-yedQ	OX-yhjH	OK	448.321	63.5455	-2.81867	-3.24339	5e-05	0.00070585	yes
gene334	gene334	ectC	NC_007005.1:354220-354607	OX-yedQ	OX-yhjH	OK	87.8906	255.581	1.54	2.76066	5e-05	0.00070585	yes
gene3370	gene3370	Psyr_3319	NC_007005.1:3971275-3971959	OX-yedQ	OX-yhjH	OK	78.7951	691.756	3.13409	2.99763	5e-05	0.00070585	yes
gene3393	gene3393	Psyr_3342	NC_007005.1:3997657-3997918	OX-yedQ	OX-yhjH	OK	87.6402	2096.78	4.58044	7.15793	5e-05	0.00070585	yes
gene3395	gene3395	Psyr_3344	NC_007005.1:3999240-4000131	OX-yedQ	OX-yhjH	OK	16.3683	53.7298	1.71482	3.12859	5e-05	0.00070585	yes
gene3396	gene3396	Psyr_3345	NC_007005.1:4000346-4002464	OX-yedQ	OX-yhjH	OK	109.394	27.3863	-1.99801	-2.71053	5e-05	0.00070585	yes
gene3404	gene3404	Psyr_3353	NC_007005.1:4010341-4011874	OX-yedQ	OX-yhjH	OK	14.0715	96.1485	2.77249	4.13714	5e-05	0.00070585	yes
gene341	gene341	Psyr_0341	NC_007005.1:363881-364115	OX-yedQ	OX-yhjH	OK	351.498	82.5948	-2.08939	-3.68722	5e-05	0.00070585	yes
gene3418	gene3418	Psyr_3367	NC_007005.1:4025867-4026722	OX-yedQ	OX-yhjH	OK	605.278	37.1772	-4.02511	-6.02531	5e-05	0.00070585	yes
gene3419	gene3419	Psyr_3368	NC_007005.1:4026730-4027942	OX-yedQ	OX-yhjH	OK	255.56	7.53731	-5.08347	-7.26995	5e-05	0.00070585	yes
gene3421	gene3421	Psyr_3370	NC_007005.1:4027961-4030138	OX-yedQ	OX-yhjH	OK	860.55	20.3555	-5.40177	-5.4337	5e-05	0.00070585	yes
gene3427	gene3427	Psyr_3376	NC_007005.1:4035017-4035686	OX-yedQ	OX-yhjH	OK	14.0727	302.489	4.42591	7.10457	5e-05	0.00070585	yes
gene3458	gene3458	Psyr_3407	NC_007005.1:4068362-4068908	OX-yedQ	OX-yhjH	OK	250.198	18.6718	-3.74414	-5.51903	5e-05	0.00070585	yes
gene3459	gene3459	Psyr_3408	NC_007005.1:4068971-4071101	OX-yedQ	OX-yhjH	OK	791.556	19.8918	-5.31445	-6.6826	5e-05	0.00070585	yes
gene3480	gene3480	Psyr_3429	NC_007005.1:4092172-4093075	OX-yedQ	OX-yhjH	OK	17.948	84.4888	2.23494	3.74337	5e-05	0.00070585	yes
gene3481	gene3481	Psyr_3430	NC_007005.1:4093150-4093939	OX-yedQ	OX-yhjH	OK	35.9267	131.682	1.87393	3.18045	5e-05	0.00070585	yes
gene3487	gene3487	Psyr_3436	NC_007005.1:4099944-4100331	OX-yedQ	OX-yhjH	OK	298.716	1105.81	1.88826	2.7664	5e-05	0.00070585	yes
gene3490	gene3490	flhF	NC_007005.1:4102261-4103590	OX-yedQ	OX-yhjH	OK	48.638	419.638	3.10899	4.1588	5e-05	0.00070585	yes
gene3491	gene3491	flhA	NC_007005.1:4103601-4105731	OX-yedQ	OX-yhjH	OK	26.5552	240.201	3.17718	4.58728	5e-05	0.00070585	yes
gene3492	gene3492	flhB	NC_007005.1:4106061-4107198	OX-yedQ	OX-yhjH	OK	15.5816	40.9584	1.39432	2.39694	5e-05	0.00070585	yes
gene3493	gene3493	fliR	NC_007005.1:4107198-4107984	OX-yedQ	OX-yhjH	OK	14.1414	67.1699	2.24789	3.43506	5e-05	0.00070585	yes
gene3494	gene3494	fliQ	NC_007005.1:4107990-4108260	OX-yedQ	OX-yhjH	OK	51.4738	165.757	1.68716	2.74736	5e-05	0.00070585	yes
gene3497	gene3497	fliN	NC_007005.1:4109478-4109937	OX-yedQ	OX-yhjH	OK	30.3607	412.263	3.76329	5.98673	5e-05	0.00070585	yes
gene3498	gene3498	fliM	NC_007005.1:4109998-4110967	OX-yedQ	OX-yhjH	OK	22.456	177.742	2.98461	4.98869	5e-05	0.00070585	yes
gene3499	gene3499	fliL	NC_007005.1:4110976-4111489	OX-yedQ	OX-yhjH	OK	16.8423	209.77	3.63865	5.93459	5e-05	0.00070585	yes
gene3508	gene3508	fliF	NC_007005.1:4119068-4121862	OX-yedQ	OX-yhjH	OK	46.7064	330.756	2.82408	2.75738	5e-05	0.00070585	yes
gene3509	gene3509	fliE	NC_007005.1:4121877-4122213	OX-yedQ	OX-yhjH	OK	80.5146	1078.76	3.74398	5.47138	5e-05	0.00070585	yes
gene3511	gene3511	Psyr_3460	NC_007005.1:4122449-4125079	OX-yedQ	OX-yhjH	OK	17.5211	209.501	3.57979	3.97056	5e-05	0.00070585	yes
gene3517	gene3517	Psyr_3466	NC_007005.1:4129688-4130537	OX-yedQ	OX-yhjH	OK	79.7164	316.018	1.98706	2.86826	5e-05	0.00070585	yes
gene3523	gene3523	flgJ	NC_007005.1:4142460-4143705	OX-yedQ	OX-yhjH	OK	33.678	154.543	2.19813	3.56916	5e-05	0.00070585	yes
gene3524	gene3524	flgI	NC_007005.1:4143715-4144825	OX-yedQ	OX-yhjH	OK	35.3368	232.552	2.71831	3.95589	5e-05	0.00070585	yes
gene3525	gene3525	flgH	NC_007005.1:4144838-4145552	OX-yedQ	OX-yhjH	OK	71.1049	415.354	2.54632	3.71785	5e-05	0.00070585	yes
gene3526	gene3526	flgG	NC_007005.1:4145636-4146425	OX-yedQ	OX-yhjH	OK	84.5815	531.393	2.65136	3.69533	5e-05	0.00070585	yes
gene3527	gene3527	flgF	NC_007005.1:4146471-4147212	OX-yedQ	OX-yhjH	OK	78.3363	492.825	2.65332	3.71121	5e-05	0.00070585	yes
gene3528	gene3528	Psyr_3477	NC_007005.1:4147687-4149436	OX-yedQ	OX-yhjH	OK	305.922	19.4921	-3.9722	-5.79861	5e-05	0.00070585	yes
gene3529	gene3529	flgE	NC_007005.1:4149633-4150962	OX-yedQ	OX-yhjH	OK	57.3269	200.874	1.809	2.6579	5e-05	0.00070585	yes
gene3530	gene3530	flgD	NC_007005.1:4150987-4151677	OX-yedQ	OX-yhjH	OK	68.6608	216.92	1.65961	2.73058	5e-05	0.00070585	yes
gene3531	gene3531	flgC	NC_007005.1:4151692-4152133	OX-yedQ	OX-yhjH	OK	35.1609	283.372	3.01065	5.12204	5e-05	0.00070585	yes
gene3532	gene3532	flgB	NC_007005.1:4152136-4152544	OX-yedQ	OX-yhjH	OK	84.5951	408.658	2.27225	3.90558	5e-05	0.00070585	yes
gene3538	gene3538	flgA	NC_007005.1:4156738-4157497	OX-yedQ	OX-yhjH	OK	28.576	412.967	3.85315	5.43515	5e-05	0.00070585	yes
gene3545	gene3545	Psyr_3494	NC_007005.1:4163448-4164258	OX-yedQ	OX-yhjH	OK	28.3299	103.819	1.87368	3.32043	5e-05	0.00070585	yes
gene3583	gene3583	Psyr_3532	NC_007005.1:4209227-4211303	OX-yedQ	OX-yhjH	OK	27.996	188.954	2.75474	2.98583	5e-05	0.00070585	yes
gene36	gene36	Psyr_0037	NC_007005.1:40755-40971	OX-yedQ	OX-yhjH	OK	186.889	701.385	1.90803	3.12199	5e-05	0.00070585	yes
gene3602	gene3602	Psyr_3550	NC_007005.1:4229484-4229670	OX-yedQ	OX-yhjH	OK	48.9154	935.015	4.25663	5.31698	5e-05	0.00070585	yes
gene3649	gene3649	Psyr_3594	NC_007005.1:4276655-4276967	OX-yedQ	OX-yhjH	OK	246.535	648.377	1.39504	2.36559	5e-05	0.00070585	yes
gene3675	gene3675	Psyr_3616	NC_007005.1:4300382-4301270	OX-yedQ	OX-yhjH	OK	317.223	1623.28	2.35534	2.95176	5e-05	0.00070585	yes
gene3698	gene3698	Psyr_3639	NC_007005.1:4321249-4322692	OX-yedQ	OX-yhjH	OK	1535.06	40.7006	-5.2371	-5.6847	5e-05	0.00070585	yes
gene3727	gene3727	Psyr_3668	NC_007005.1:4355034-4355253	OX-yedQ	OX-yhjH	OK	2562.81	204.95	-3.64438	-5.69983	5e-05	0.00070585	yes
gene3751	gene3751	Psyr_3692	NC_007005.1:4378850-4379030	OX-yedQ	OX-yhjH	OK	375.589	1471.21	1.96978	2.86662	5e-05	0.00070585	yes
gene3775	gene3775	Psyr_3716	NC_007005.1:4402989-4403733	OX-yedQ	OX-yhjH	OK	29.0382	83.0592	1.51619	2.67753	5e-05	0.00070585	yes
gene3784	gene3784	Psyr_3725	NC_007005.1:4432523-4435330	OX-yedQ	OX-yhjH	OK	35.5719	212.794	2.58065	3.22548	5e-05	0.00070585	yes
gene3785	gene3785	Psyr_3726	NC_007005.1:4435759-4436335	OX-yedQ	OX-yhjH	OK	266.975	6.24992	-5.41672	-7.09652	5e-05	0.00070585	yes
gene3787	gene3787	Psyr_3728	NC_007005.1:4437101-4437470	OX-yedQ	OX-yhjH	OK	420.284	82.9248	-2.34149	-3.18537	5e-05	0.00070585	yes
gene3788	gene3788	Psyr_3729	NC_007005.1:4437552-4437909	OX-yedQ	OX-yhjH	OK	1809.67	380.833	-2.2485	-2.57376	5e-05	0.00070585	yes
gene3789	gene3789	Psyr_3730	NC_007005.1:4437933-4438218	OX-yedQ	OX-yhjH	OK	4693.43	1111.13	-2.07862	-2.42249	5e-05	0.00070585	yes
gene3790	gene3790	Psyr_3731	NC_007005.1:4438233-4439577	OX-yedQ	OX-yhjH	OK	772.727	108.443	-2.83303	-3.35144	5e-05	0.00070585	yes
gene3805	gene3805	Psyr_3746	NC_007005.1:4463508-4464039	OX-yedQ	OX-yhjH	OK	3436.73	126.946	-4.75875	-5.62905	5e-05	0.00070585	yes
gene3806	gene3806	Psyr_3747	NC_007005.1:4464460-4466233	OX-yedQ	OX-yhjH	OK	33.0874	127.053	1.94108	2.74516	5e-05	0.00070585	yes
gene3808	gene3808	Psyr_3749	NC_007005.1:4468064-4469261	OX-yedQ	OX-yhjH	OK	156.974	32.6319	-2.26617	-3.70399	5e-05	0.00070585	yes
gene3809	gene3809	Psyr_3750	NC_007005.1:4469328-4469556	OX-yedQ	OX-yhjH	OK	1064.27	157.25	-2.75872	-4.83954	5e-05	0.00070585	yes
gene3810	gene3810	Psyr_3751	NC_007005.1:4469612-4469807	OX-yedQ	OX-yhjH	OK	2104.36	32.3972	-6.02137	-6.95326	5e-05	0.00070585	yes
gene3824	gene3824	Psyr_3765	NC_007005.1:4483280-4483715	OX-yedQ	OX-yhjH	OK	298.968	28.1586	-3.40834	-5.04312	5e-05	0.00070585	yes
gene3825	gene3825	Psyr_3766	NC_007005.1:4483918-4484650	OX-yedQ	OX-yhjH	OK	179.57	21.6351	-3.0531	-4.77096	5e-05	0.00070585	yes
gene3826	gene3826	Psyr_3767	NC_007005.1:4484832-4485102	OX-yedQ	OX-yhjH	OK	566.551	26.1796	-4.43569	-5.91023	5e-05	0.00070585	yes
gene3831	gene3831	Psyr_3772	NC_007005.1:4491256-4491577	OX-yedQ	OX-yhjH	OK	151.548	874.806	2.52919	3.46791	5e-05	0.00070585	yes
gene3841	gene3841	Psyr_3782	NC_007005.1:4499785-4499977	OX-yedQ	OX-yhjH	OK	880.799	12039	3.77276	3.3597	5e-05	0.00070585	yes
gene3843	gene3843	Psyr_3784	NC_007005.1:4500647-4501049	OX-yedQ	OX-yhjH	OK	46.5691	268.545	2.52772	3.47958	5e-05	0.00070585	yes
gene3849	gene3849	Psyr_3790	NC_007005.1:4506321-4506624	OX-yedQ	OX-yhjH	OK	40.1975	670.45	4.05995	4.76207	5e-05	0.00070585	yes
gene3877	gene3877	Psyr_3818	NC_007005.1:4543817-4544201	OX-yedQ	OX-yhjH	OK	3327.61	12.8396	-8.01775	-9.26768	5e-05	0.00070585	yes
gene3949	gene3949	Psyr_3890	NC_007005.1:4630663-4631290	OX-yedQ	OX-yhjH	OK	791.434	150.242	-2.39718	-3.14234	5e-05	0.00070585	yes
gene3955	gene3955	Psyr_3896	NC_007005.1:4637789-4638008	OX-yedQ	OX-yhjH	OK	585.457	30.4046	-4.2672	-5.21964	5e-05	0.00070585	yes
gene3956	gene3956	Psyr_3897	NC_007005.1:4638208-4638679	OX-yedQ	OX-yhjH	OK	340.227	3212.48	3.23912	4.16856	5e-05	0.00070585	yes
gene3982	gene3982	Psyr_3923	NC_007005.1:4665675-4666611	OX-yedQ	OX-yhjH	OK	60.1176	15.5224	-1.95344	-3.1042	5e-05	0.00070585	yes
gene3983	gene3983	Psyr_3924	NC_007005.1:4666827-4667541	OX-yedQ	OX-yhjH	OK	24.1611	5.61568	-2.10515	-3.51646	5e-05	0.00070585	yes
gene3987	gene3987	Psyr_3928	NC_007005.1:4672290-4672950	OX-yedQ	OX-yhjH	OK	171.978	30.6525	-2.48815	-4.08881	5e-05	0.00070585	yes
gene3997	gene3997	Psyr_3938	NC_007005.1:4683312-4684686	OX-yedQ	OX-yhjH	OK	20.0096	3.38406	-2.56387	-3.96357	5e-05	0.00070585	yes
gene4030	gene4030	Psyr_3971	NC_007005.1:4718910-4719381	OX-yedQ	OX-yhjH	OK	81.981	355.774	2.1176	2.83614	5e-05	0.00070585	yes
gene4059	gene4059	Psyr_3999	NC_007005.1:4763336-4764662	OX-yedQ	OX-yhjH	OK	62.607	11.8643	-2.3997	-4.12012	5e-05	0.00070585	yes
gene4065	gene4065	Psyr_4005	NC_007005.1:4768554-4769688	OX-yedQ	OX-yhjH	OK	596.81	21.9132	-4.7674	-6.66101	5e-05	0.00070585	yes
gene4075	gene4075	Psyr_4015	NC_007005.1:4783104-4783302	OX-yedQ	OX-yhjH	OK	1872.11	389.298	-2.26572	-3.74937	5e-05	0.00070585	yes
gene4081	gene4081	Psyr_4021	NC_007005.1:4788757-4794287	OX-yedQ	OX-yhjH	OK	1047.87	105.399	-3.31353	-2.92201	5e-05	0.00070585	yes
gene4086	gene4086	Psyr_4026	NC_007005.1:4794337-4795627	OX-yedQ	OX-yhjH	OK	87.249	18.2653	-2.25604	-3.54655	5e-05	0.00070585	yes
gene4099	gene4099	Psyr_4039	NC_007005.1:4825541-4826030	OX-yedQ	OX-yhjH	OK	247.848	3.21996	-6.26627	-5.95989	5e-05	0.00070585	yes
gene4100	gene4100	Psyr_4040	NC_007005.1:4826080-4827015	OX-yedQ	OX-yhjH	OK	112.191	4.6834	-4.58226	-4.50344	5e-05	0.00070585	yes
gene4101	gene4101	Psyr_4041	NC_007005.1:4826080-4827015	OX-yedQ	OX-yhjH	OK	110.92	7.68299	-3.85171	-3.78672	5e-05	0.00070585	yes
gene4102	gene4102	Psyr_4042	NC_007005.1:4827043-4827484	OX-yedQ	OX-yhjH	OK	60.8536	8.52993	-2.83474	-3.84931	5e-05	0.00070585	yes
gene4136	gene4136	Psyr_4076	NC_007005.1:4859352-4860360	OX-yedQ	OX-yhjH	OK	781.707	203.011	-1.94507	-2.45603	5e-05	0.00070585	yes
gene4140	gene4140	Psyr_4080	NC_007005.1:4863153-4867754	OX-yedQ	OX-yhjH	OK	982.638	14.3977	-6.09275	-4.1062	5e-05	0.00070585	yes
gene4142	gene4142	Psyr_4082	NC_007005.1:4867879-4869705	OX-yedQ	OX-yhjH	OK	577.352	15.8509	-5.18682	-6.17422	5e-05	0.00070585	yes
gene4144	gene4144	Psyr_4084	NC_007005.1:4869753-4871292	OX-yedQ	OX-yhjH	OK	254.378	19.398	-3.71299	-4.83586	5e-05	0.00070585	yes
gene4145	gene4145	Psyr_4085	NC_007005.1:4871332-4871848	OX-yedQ	OX-yhjH	OK	1584.43	62.2579	-4.66957	-5.81157	5e-05	0.00070585	yes
gene4212	gene4212	Psyr_4151	NC_007005.1:4937804-4938077	OX-yedQ	OX-yhjH	OK	254.884	96.4581	-1.40187	-2.47013	5e-05	0.00070585	yes
gene4213	gene4213	Psyr_4152	NC_007005.1:4938263-4938875	OX-yedQ	OX-yhjH	OK	760.78	26.0426	-4.86853	-7.00497	5e-05	0.00070585	yes
gene4214	gene4214	Psyr_4153	NC_007005.1:4938876-4939338	OX-yedQ	OX-yhjH	OK	299.772	17.9404	-4.06258	-6.05764	5e-05	0.00070585	yes
gene4234	gene4234	Psyr_4173	NC_007005.1:4963202-4966567	OX-yedQ	OX-yhjH	OK	228.169	50.1508	-2.18576	-2.69928	5e-05	0.00070585	yes
gene4236	gene4236	Psyr_4175	NC_007005.1:4966715-4967069	OX-yedQ	OX-yhjH	OK	55.2037	13266.7	7.90882	8.90497	5e-05	0.00070585	yes
gene4267	gene4267	Psyr_4204	NC_007005.1:4999428-4999713	OX-yedQ	OX-yhjH	OK	112.906	1112.39	3.30047	3.69833	5e-05	0.00070585	yes
gene4274	gene4274	nhaA	NC_007005.1:5014644-5015823	OX-yedQ	OX-yhjH	OK	12.693	32.0327	1.33551	2.44015	5e-05	0.00070585	yes
gene4288	gene4288	Psyr_4224	NC_007005.1:5030839-5031079	OX-yedQ	OX-yhjH	OK	105.049	1040.33	3.30791	4.07413	5e-05	0.00070585	yes
gene4293	gene4293	Psyr_4229	NC_007005.1:5036510-5038229	OX-yedQ	OX-yhjH	OK	154.444	39.2851	-1.97503	-3.00864	5e-05	0.00070585	yes
gene4297	gene4297	PhcA	NC_007005.1:5041253-5042810	OX-yedQ	OX-yhjH	OK	103.703	12.0572	-3.10448	-5.07487	5e-05	0.00070585	yes
gene4299	gene4299	Psyr_4235	NC_007005.1:5044771-5046400	OX-yedQ	OX-yhjH	OK	193.047	45.9958	-2.06938	-2.98516	5e-05	0.00070585	yes
gene4300	gene4300	Psyr_4236	NC_007005.1:5046718-5048311	OX-yedQ	OX-yhjH	OK	348.86	27.4121	-3.66976	-5.17105	5e-05	0.00070585	yes
gene4301	gene4301	Psyr_4237	NC_007005.1:5048467-5049883	OX-yedQ	OX-yhjH	OK	221.384	31.4781	-2.81413	-4.03636	5e-05	0.00070585	yes
gene4307	gene4307	Psyr_4243	NC_007005.1:5055640-5058163	OX-yedQ	OX-yhjH	OK	127.076	30.9982	-2.03544	-2.62601	5e-05	0.00070585	yes
gene4318	gene4318	Psyr_4254	NC_007005.1:5072561-5072804	OX-yedQ	OX-yhjH	OK	3877	317.919	-3.60821	-4.50066	5e-05	0.00070585	yes
gene4324	gene4324	Psyr_4260	NC_007005.1:5077891-5078380	OX-yedQ	OX-yhjH	OK	845.171	7571.04	3.16318	2.95365	5e-05	0.00070585	yes
gene4327	gene4327	Psyr_4263	NC_007005.1:5080857-5081355	OX-yedQ	OX-yhjH	OK	55.9359	410.118	2.87419	3.30134	5e-05	0.00070585	yes
gene4344	gene4344	Psyr_4280	NC_007005.1:5104405-5104573	OX-yedQ	OX-yhjH	OK	1311.95	184.254	-2.83195	-4.56108	5e-05	0.00070585	yes
gene4345	gene4345	Psyr_4281	NC_007005.1:5104594-5105602	OX-yedQ	OX-yhjH	OK	1133.96	101.871	-3.47654	-4.54538	5e-05	0.00070585	yes
gene4346	gene4346	Psyr_4282	NC_007005.1:5105605-5107045	OX-yedQ	OX-yhjH	OK	2088.04	91.9878	-4.50456	-5.27663	5e-05	0.00070585	yes
gene4352	gene4352	Psyr_4288	NC_007005.1:5114375-5115677	OX-yedQ	OX-yhjH	OK	127.916	36.8371	-1.79596	-2.69556	5e-05	0.00070585	yes
gene4358	gene4358	Psyr_4294	NC_007005.1:5120634-5121204	OX-yedQ	OX-yhjH	OK	14.371	70.5288	2.29505	3.31274	5e-05	0.00070585	yes
gene4415	gene4415	Psyr_4351	NC_007005.1:5204672-5205014	OX-yedQ	OX-yhjH	OK	132.184	732.189	2.46967	3.4619	5e-05	0.00070585	yes
gene4453	gene4453	Psyr_4389	NC_007005.1:5251209-5251416	OX-yedQ	OX-yhjH	OK	45.9629	860.135	4.22602	5.74976	5e-05	0.00070585	yes
gene4454	gene4454	Psyr_4390	NC_007005.1:5251747-5252707	OX-yedQ	OX-yhjH	OK	60.6171	257.233	2.08528	2.7785	5e-05	0.00070585	yes
gene4510	gene4510	Psyr_4446	NC_007005.1:5312524-5312863	OX-yedQ	OX-yhjH	OK	356.101	2000.44	2.48995	2.80808	5e-05	0.00070585	yes
gene4511	gene4511	Psyr_4447	NC_007005.1:5313030-5313366	OX-yedQ	OX-yhjH	OK	54.0586	347.228	2.68329	3.60025	5e-05	0.00070585	yes
gene4512	gene4512	Psyr_4448	NC_007005.1:5313366-5313909	OX-yedQ	OX-yhjH	OK	38.9067	1906.98	5.61513	5.5992	5e-05	0.00070585	yes
gene4518	gene4518	Psyr_4454	NC_007005.1:5319081-5319654	OX-yedQ	OX-yhjH	OK	31.74	10.4484	-1.60302	-2.47793	5e-05	0.00070585	yes
gene4532	gene4532	Psyr_4468	NC_007005.1:5329261-5329684	OX-yedQ	OX-yhjH	OK	30.837	185.092	2.58551	4.52998	5e-05	0.00070585	yes
gene4542	gene4542	Psyr_4478	NC_007005.1:5340074-5340893	OX-yedQ	OX-yhjH	OK	27.9693	96.4918	1.78656	2.96814	5e-05	0.00070585	yes
gene4803	gene4803	Psyr_4729	NC_007005.1:5606342-5607655	OX-yedQ	OX-yhjH	OK	30.089	11.839	-1.34568	-2.39705	5e-05	0.00070585	yes
gene4804	gene4804	Psyr_4730	NC_007005.1:5607776-5609275	OX-yedQ	OX-yhjH	OK	110.246	17.3669	-2.66631	-3.15763	5e-05	0.00070585	yes
gene4808	gene4808	Psyr_4734	NC_007005.1:5612940-5613534	OX-yedQ	OX-yhjH	OK	472.968	57.9886	-3.0279	-3.1033	5e-05	0.00070585	yes
gene4837	gene4837	Psyr_4763	NC_007005.1:5638070-5638610	OX-yedQ	OX-yhjH	OK	108.932	729.95	2.74437	2.95519	5e-05	0.00070585	yes
gene4847	gene4847	Psyr_4773	NC_007005.1:5651795-5652026	OX-yedQ	OX-yhjH	OK	964.738	26.7779	-5.17102	-6.72292	5e-05	0.00070585	yes
gene4848	gene4848	Psyr_4774	NC_007005.1:5652145-5652412	OX-yedQ	OX-yhjH	OK	309.922	69.8339	-2.1499	-3.71267	5e-05	0.00070585	yes
gene4858	gene4858	Psyr_4784	NC_007005.1:5672646-5673624	OX-yedQ	OX-yhjH	OK	15.5732	43.6746	1.48772	2.48472	5e-05	0.00070585	yes
gene4878	gene4878	Psyr_4804	NC_007005.1:5696736-5697324	OX-yedQ	OX-yhjH	OK	442.381	85.7897	-2.36641	-3.67616	5e-05	0.00070585	yes
gene4879	gene4879	Psyr_4805	NC_007005.1:5697436-5701126	OX-yedQ	OX-yhjH	OK	141.588	33.7989	-2.06665	-2.72667	5e-05	0.00070585	yes
gene4964	gene4964	Psyr_4890	NC_007005.1:5801747-5803250	OX-yedQ	OX-yhjH	OK	102.417	30.3593	-1.75424	-2.71513	5e-05	0.00070585	yes
gene4988	gene4988	Psyr_4913	NC_007005.1:5825232-5826614	OX-yedQ	OX-yhjH	OK	112.43	16.8878	-2.73497	-2.80448	5e-05	0.00070585	yes
gene4990	gene4990	Psyr_4915	NC_007005.1:5826615-5827887	OX-yedQ	OX-yhjH	OK	200.082	25.6021	-2.96626	-4.64549	5e-05	0.00070585	yes
gene4991	gene4991	Psyr_4916	NC_007005.1:5828182-5828509	OX-yedQ	OX-yhjH	OK	3568.35	164.421	-4.43979	-6.59445	5e-05	0.00070585	yes
gene4992	gene4992	Psyr_4917	NC_007005.1:5828951-5829977	OX-yedQ	OX-yhjH	OK	95.298	19.6255	-2.27972	-3.66588	5e-05	0.00070585	yes
gene5000	gene5000	Psyr_4924	NC_007005.1:5838179-5839265	OX-yedQ	OX-yhjH	OK	214.956	38.3959	-2.48501	-3.73312	5e-05	0.00070585	yes
gene5007	gene5007	Psyr_4931	NC_007005.1:5844359-5844566	OX-yedQ	OX-yhjH	OK	215.845	1163.3	2.43015	3.03911	5e-05	0.00070585	yes
gene5043	gene5043	Psyr_4967	NC_007005.1:5891619-5892045	OX-yedQ	OX-yhjH	OK	620.414	46.2617	-3.74534	-5.34723	5e-05	0.00070585	yes
gene5044	gene5044	Psyr_4968	NC_007005.1:5892197-5892530	OX-yedQ	OX-yhjH	OK	280.882	40.8992	-2.77982	-4.19375	5e-05	0.00070585	yes
gene5045	gene5045	Psyr_4969	NC_007005.1:5892564-5892873	OX-yedQ	OX-yhjH	OK	189.16	36.4681	-2.3749	-3.64912	5e-05	0.00070585	yes
gene5048	gene5048	Psyr_4972	NC_007005.1:5896105-5897137	OX-yedQ	OX-yhjH	OK	130.605	39.6364	-1.72031	-2.24838	5e-05	0.00070585	yes
gene5049	gene5049	Psyr_4973	NC_007005.1:5897200-5898283	OX-yedQ	OX-yhjH	OK	82.0282	17.8888	-2.19706	-3.41897	5e-05	0.00070585	yes
gene5061	gene5061	Psyr_4985	NC_007005.1:5910772-5911240	OX-yedQ	OX-yhjH	OK	941.967	246.228	-1.93568	-2.6021	5e-05	0.00070585	yes
gene507	gene507	Psyr_0507	NC_007005.1:562014-563574	OX-yedQ	OX-yhjH	OK	174.068	58.6867	-1.56854	-2.32117	5e-05	0.00070585	yes
gene508	gene508	Psyr_0508	NC_007005.1:563657-564329	OX-yedQ	OX-yhjH	OK	185.794	1300.83	2.80766	3.60914	5e-05	0.00070585	yes
gene5097	gene5097	Psyr_5015	NC_007005.1:5956272-5957259	OX-yedQ	OX-yhjH	OK	25.6951	8.89097	-1.53108	-2.73336	5e-05	0.00070585	yes
gene5106	gene5106	Psyr_5024	NC_007005.1:5963853-5966132	OX-yedQ	OX-yhjH	OK	185.575	33.0272	-2.49028	-2.97332	5e-05	0.00070585	yes
gene5107	gene5107	Psyr_5025	NC_007005.1:5966132-5966510	OX-yedQ	OX-yhjH	OK	3772.61	50.7328	-6.2165	-8.35011	5e-05	0.00070585	yes
gene5108	gene5108	Psyr_5026	NC_007005.1:5966675-5967119	OX-yedQ	OX-yhjH	OK	34392.4	24.2257	-10.4713	-10.0527	5e-05	0.00070585	yes
gene5114	gene5114	Psyr_5032	NC_007005.1:5971021-5971711	OX-yedQ	OX-yhjH	OK	59.9332	346.125	2.52986	3.1915	5e-05	0.00070585	yes
gene5128	gene5128	Psyr_5046	NC_007005.1:5987673-5987919	OX-yedQ	OX-yhjH	OK	407.856	1758.88	2.10852	3.24025	5e-05	0.00070585	yes
gene5143	gene5143	Psyr_5061	NC_007005.1:6004079-6005495	OX-yedQ	OX-yhjH	OK	44.6372	302.741	2.76176	3.49397	5e-05	0.00070585	yes
gene5145	gene5145	Psyr_5063	NC_007005.1:6007001-6007313	OX-yedQ	OX-yhjH	OK	911.454	164.75	-2.4679	-3.60316	5e-05	0.00070585	yes
gene5148	gene5148	Psyr_5066	NC_007005.1:6010979-6011825	OX-yedQ	OX-yhjH	OK	73.7949	2294.07	4.95825	6.2276	5e-05	0.00070585	yes
gene5159	gene5159	Psyr_5077	NC_007005.1:6020291-6021518	OX-yedQ	OX-yhjH	OK	161.371	40.5798	-1.99155	-2.84597	5e-05	0.00070585	yes
gene5176	gene5176	Psyr_5094	NC_007005.1:6047306-6047531	OX-yedQ	OX-yhjH	OK	346.62	5662.38	4.02998	3.8331	5e-05	0.00070585	yes
gene5180	gene5180	Psyr_5098	NC_007005.1:6049732-6050251	OX-yedQ	OX-yhjH	OK	100.32	1774.35	4.1446	4.04557	5e-05	0.00070585	yes
gene57	gene57	Psyr_0058	NC_007005.1:57540-58068	OX-yedQ	OX-yhjH	OK	2309.25	53.0035	-5.44519	-7.97008	5e-05	0.00070585	yes
gene612	gene612	Psyr_0610	NC_007005.1:700533-702011	OX-yedQ	OX-yhjH	OK	4418.56	5.17371	-9.73816	-7.04561	5e-05	0.00070585	yes
gene613	gene613	Psyr_0611	NC_007005.1:700533-702011	OX-yedQ	OX-yhjH	OK	3148.39	11.9369	-8.04304	-5.47647	5e-05	0.00070585	yes
gene614	gene614	Psyr_0612	NC_007005.1:702077-702839	OX-yedQ	OX-yhjH	OK	1890.85	7.18406	-8.04002	-9.62157	5e-05	0.00070585	yes
gene615	gene615	Psyr_0613	NC_007005.1:702840-703455	OX-yedQ	OX-yhjH	OK	1366.69	40.4915	-5.07693	-7.42995	5e-05	0.00070585	yes
gene616	gene616	Psyr_0614	NC_007005.1:703462-704101	OX-yedQ	OX-yhjH	OK	1371.67	35.7101	-5.26346	-7.32189	5e-05	0.00070585	yes
gene617	gene617	Psyr_0615	NC_007005.1:704106-705146	OX-yedQ	OX-yhjH	OK	905.298	6.51575	-7.11832	-6.94439	5e-05	0.00070585	yes
gene618	gene618	Psyr_0616	NC_007005.1:704106-705146	OX-yedQ	OX-yhjH	OK	1032.14	34.4091	-4.9067	-3.63541	5e-05	0.00070585	yes
gene619	gene619	Psyr_0617	NC_007005.1:705148-707526	OX-yedQ	OX-yhjH	OK	647.746	18.1411	-5.15809	-5.37765	5e-05	0.00070585	yes
gene620	gene620	Psyr_0618	NC_007005.1:705148-707526	OX-yedQ	OX-yhjH	OK	953.557	24.1958	-5.30049	-3.25531	5e-05	0.00070585	yes
gene621	gene621	Psyr_0619	NC_007005.1:707580-708624	OX-yedQ	OX-yhjH	OK	483.371	53.7866	-3.16781	-4.45418	5e-05	0.00070585	yes
gene622	gene622	Psyr_0620	NC_007005.1:708815-711946	OX-yedQ	OX-yhjH	OK	635.977	99.2344	-2.68006	-2.84799	5e-05	0.00070585	yes
gene645	gene645	Psyr_0643	NC_007005.1:730451-731312	OX-yedQ	OX-yhjH	OK	10.5881	132.997	3.65088	4.09746	5e-05	0.00070585	yes
gene646	gene646	fabG	NC_007005.1:731339-732695	OX-yedQ	OX-yhjH	OK	13.7633	261.245	4.24651	4.23675	5e-05	0.00070585	yes
gene647	gene647	Psyr_0645	NC_007005.1:732803-734081	OX-yedQ	OX-yhjH	OK	16.1543	133.285	3.04452	3.53285	5e-05	0.00070585	yes
gene65	gene65	Psyr_0066	NC_007005.1:66404-67646	OX-yedQ	OX-yhjH	OK	452.696	62.5956	-2.85441	-4.05632	5e-05	0.00070585	yes
gene666	gene666	fecE	NC_007005.1:752807-753599	OX-yedQ	OX-yhjH	OK	20.8399	6.32503	-1.72021	-2.61292	5e-05	0.00070585	yes
gene668	gene668	fecC	NC_007005.1:753603-755543	OX-yedQ	OX-yhjH	OK	47.2769	7.74479	-2.60984	-3.43638	5e-05	0.00070585	yes
gene669	gene669	fecB	NC_007005.1:755558-756479	OX-yedQ	OX-yhjH	OK	99.0677	22.3838	-2.14596	-3.71496	5e-05	0.00070585	yes
gene680	gene680	Psyr_0678	NC_007005.1:768571-769918	OX-yedQ	OX-yhjH	OK	145.238	34.9706	-2.0542	-2.76153	5e-05	0.00070585	yes
gene692	gene692	Psyr_0685	NC_007005.1:787413-788956	OX-yedQ	OX-yhjH	OK	1421.94	17.4	-6.35263	-7.37813	5e-05	0.00070585	yes
gene765	gene765	Psyr_0754	NC_007005.1:858094-859390	OX-yedQ	OX-yhjH	OK	71.4344	420.593	2.55773	3.57619	5e-05	0.00070585	yes
gene776	gene776	Psyr_0765	NC_007005.1:871718-872288	OX-yedQ	OX-yhjH	OK	14.6202	81.956	2.48688	3.25948	5e-05	0.00070585	yes
gene810	gene810	Psyr_0799	NC_007005.1:905428-905848	OX-yedQ	OX-yhjH	OK	162.705	2297.39	3.81966	5.03663	5e-05	0.00070585	yes
gene827	gene827	Psyr_0816	NC_007005.1:920738-922994	OX-yedQ	OX-yhjH	OK	29.8373	368.684	3.6272	4.77779	5e-05	0.00070585	yes
gene850	gene850	Psyr_0839	NC_007005.1:950668-951454	OX-yedQ	OX-yhjH	OK	68.1253	5.17961	-3.71728	-5.41923	5e-05	0.00070585	yes
gene874	gene874	Psyr_0858	NC_007005.1:977680-978088	OX-yedQ	OX-yhjH	OK	25.7135	180.07	2.80796	3.75451	5e-05	0.00070585	yes
gene920	gene920	Psyr_0904	NC_007005.1:1023840-1024605	OX-yedQ	OX-yhjH	OK	10.7334	86.7731	3.01514	3.96084	5e-05	0.00070585	yes
gene923	gene923	Psyr_0907	NC_007005.1:1029007-1029271	OX-yedQ	OX-yhjH	OK	1688.48	11413.8	2.75699	3.23856	5e-05	0.00070585	yes
gene944	gene944	Psyr_0927	NC_007005.1:1054718-1055612	OX-yedQ	OX-yhjH	OK	4.94574	23.3481	2.23905	3.42678	5e-05	0.00070585	yes
gene949	gene949	Psyr_0932	NC_007005.1:1065221-1066103	OX-yedQ	OX-yhjH	OK	25.6707	119.003	2.2128	3.34913	5e-05	0.00070585	yes
gene959	gene959	Psyr_0942	NC_007005.1:1077612-1078197	OX-yedQ	OX-yhjH	OK	179.805	60.3218	-1.57568	-2.71217	5e-05	0.00070585	yes
gene1058	gene1058	Psyr_1040	NC_007005.1:1174499-1175977	OX-yedQ	OX-yhjH	OK	243.954	17.2248	-3.82405	-3.06377	0.0001	0.00131979	yes
gene129	gene129	Psyr_0129	NC_007005.1:137655-137955	OX-yedQ	OX-yhjH	OK	112.764	346.896	1.62119	2.61882	0.0001	0.00131979	yes
gene167	gene167	Psyr_0167	NC_007005.1:181422-181845	OX-yedQ	OX-yhjH	OK	41.8364	120.269	1.52343	2.41421	0.0001	0.00131979	yes
gene2261	gene2261	Psyr_2222	NC_007005.1:2582407-2585616	OX-yedQ	OX-yhjH	OK	21.0292	7.69581	-1.45025	-2.47489	0.0001	0.00131979	yes
gene2284	gene2284	Psyr_2245	NC_007005.1:2610280-2611150	OX-yedQ	OX-yhjH	OK	69.9135	195.356	1.48246	2.25189	0.0001	0.00131979	yes
gene2352	gene2352	Psyr_2313	NC_007005.1:2686550-2688440	OX-yedQ	OX-yhjH	OK	88.2947	32.0184	-1.46342	-2.2706	0.0001	0.00131979	yes
gene2362	gene2362	Psyr_2323	NC_007005.1:2701115-2701490	OX-yedQ	OX-yhjH	OK	68.9753	218.438	1.66307	2.66458	0.0001	0.00131979	yes
gene2433	gene2433	Psyr_2394	NC_007005.1:2775688-2777080	OX-yedQ	OX-yhjH	OK	10.5585	3.36325	-1.65047	-2.62037	0.0001	0.00131979	yes
gene2530	gene2530	Psyr_2489	NC_007005.1:2892303-2894322	OX-yedQ	OX-yhjH	OK	15.3555	63.8336	2.05556	2.7997	0.0001	0.00131979	yes
gene2553	gene2553	Psyr_2512	NC_007005.1:2922144-2922411	OX-yedQ	OX-yhjH	OK	318.271	856.865	1.42881	2.21177	0.0001	0.00131979	yes
gene2770	gene2770	Psyr_2729	NC_007005.1:3312592-3313081	OX-yedQ	OX-yhjH	OK	43.3984	129.263	1.5746	2.58035	0.0001	0.00131979	yes
gene3199	gene3199	Psyr_3154	NC_007005.1:3780455-3781100	OX-yedQ	OX-yhjH	OK	418.889	138.013	-1.60177	-2.33435	0.0001	0.00131979	yes
gene3310	gene3310	Psyr_3259	NC_007005.1:3902818-3903058	OX-yedQ	OX-yhjH	OK	151.872	524.406	1.78783	2.28487	0.0001	0.00131979	yes
gene3420	gene3420	Psyr_3369	NC_007005.1:4027961-4030138	OX-yedQ	OX-yhjH	OK	359.683	11.5444	-4.96146	-3.35809	0.0001	0.00131979	yes
gene3516	gene3516	Psyr_3465	NC_007005.1:4129223-4129616	OX-yedQ	OX-yhjH	OK	204.971	564.275	1.46097	2.32694	0.0001	0.00131979	yes
gene3804	gene3804	Psyr_3745	NC_007005.1:4459889-4463439	OX-yedQ	OX-yhjH	OK	357.525	39.3346	-3.18417	-2.82915	0.0001	0.00131979	yes
gene4302	gene4302	Psyr_4238	NC_007005.1:5049949-5051545	OX-yedQ	OX-yhjH	OK	196.782	61.7302	-1.67255	-2.32925	0.0001	0.00131979	yes
gene4369	gene4369	Psyr_4305	NC_007005.1:5131095-5131344	OX-yedQ	OX-yhjH	OK	257.29	1563.7	2.6035	2.5843	0.0001	0.00131979	yes
gene4446	gene4446	Psyr_4382	NC_007005.1:5238913-5240023	OX-yedQ	OX-yhjH	OK	24.4625	9.96924	-1.29501	-2.35023	0.0001	0.00131979	yes
gene4756	gene4756	Psyr_4682	NC_007005.1:5550905-5551202	OX-yedQ	OX-yhjH	OK	469.301	1490.38	1.66709	2.57041	0.0001	0.00131979	yes
gene4966	gene4966	Psyr_4892	NC_007005.1:5804226-5805762	OX-yedQ	OX-yhjH	OK	76.2537	23.3761	-1.70577	-2.64144	0.0001	0.00131979	yes
gene4989	gene4989	Psyr_4914	NC_007005.1:5825232-5826614	OX-yedQ	OX-yhjH	OK	111.021	18.5452	-2.58172	-2.71608	0.0001	0.00131979	yes
gene5046	gene5046	Psyr_4970	NC_007005.1:5892923-5894978	OX-yedQ	OX-yhjH	OK	259.692	55.8247	-2.21782	-2.68399	0.0001	0.00131979	yes
gene5047	gene5047	Psyr_4971	NC_007005.1:5895049-5896006	OX-yedQ	OX-yhjH	OK	261.904	75.3668	-1.79704	-2.19825	0.0001	0.00131979	yes
gene657	gene657	Psyr_0655	NC_007005.1:743884-744265	OX-yedQ	OX-yhjH	OK	100.472	277.877	1.46766	2.38374	0.0001	0.00131979	yes
gene1563	gene1563	Psyr_1540	NC_007005.1:1734617-1734884	OX-yedQ	OX-yhjH	OK	62.6587	165.867	1.40444	2.34335	0.00015	0.00188635	yes
gene1623	gene1623	Psyr_1597	NC_007005.1:1795354-1795726	OX-yedQ	OX-yhjH	OK	61.1957	167.652	1.45397	2.34669	0.00015	0.00188635	yes
gene1807	gene1807	Psyr_1775	NC_007005.1:2021861-2022683	OX-yedQ	OX-yhjH	OK	19.6402	49.3322	1.32872	2.31509	0.00015	0.00188635	yes
gene1910	gene1910	Psyr_1877	NC_007005.1:2151630-2151960	OX-yedQ	OX-yhjH	OK	169.729	911.826	2.42552	2.58244	0.00015	0.00188635	yes
gene1942	gene1942	Psyr_1908	NC_007005.1:2183679-2183949	OX-yedQ	OX-yhjH	OK	195.722	583.297	1.57543	2.57236	0.00015	0.00188635	yes
gene1985	gene1985	Psyr_1951	NC_007005.1:2234306-2236899	OX-yedQ	OX-yhjH	OK	38.4798	5.75926	-2.74015	-2.65953	0.00015	0.00188635	yes
gene204	gene204	Psyr_0204	NC_007005.1:218562-219731	OX-yedQ	OX-yhjH	OK	194.647	20.2234	-3.26676	-3.05843	0.00015	0.00188635	yes
gene2464	gene2464	Psyr_2425	NC_007005.1:2806490-2806736	OX-yedQ	OX-yhjH	OK	328.246	3069.02	3.22493	2.80882	0.00015	0.00188635	yes
gene2490	gene2490	Psyr_2449	NC_007005.1:2836559-2836988	OX-yedQ	OX-yhjH	OK	138.18	699.495	2.33977	2.5988	0.00015	0.00188635	yes
gene2702	gene2702	Psyr_2661	NC_007005.1:3231831-3232917	OX-yedQ	OX-yhjH	OK	49.6894	225.884	2.18458	2.72505	0.00015	0.00188635	yes
gene2739	gene2739	Psyr_2698	NC_007005.1:3275755-3278167	OX-yedQ	OX-yhjH	OK	18.7746	51.7539	1.46289	2.39086	0.00015	0.00188635	yes
gene2923	gene2923	Psyr_2880	NC_007005.1:3455910-3456360	OX-yedQ	OX-yhjH	OK	41.6097	106.877	1.36095	2.38969	0.00015	0.00188635	yes
gene3085	gene3085	Psyr_3041	NC_007005.1:3639885-3640956	OX-yedQ	OX-yhjH	OK	54.531	244.597	2.16526	2.75984	0.00015	0.00188635	yes
gene3207	gene3207	Psyr_3162	NC_007005.1:3790762-3791068	OX-yedQ	OX-yhjH	OK	65.8095	167.327	1.3463	2.33229	0.00015	0.00188635	yes
gene3829	gene3829	Psyr_3770	NC_007005.1:4489635-4489944	OX-yedQ	OX-yhjH	OK	157.712	652.995	2.04978	2.56823	0.00015	0.00188635	yes
gene4103	gene4103	Psyr_4043	NC_007005.1:4828054-4828288	OX-yedQ	OX-yhjH	OK	145.854	26.3135	-2.47065	-3.16587	0.00015	0.00188635	yes
gene4655	gene4655	Psyr_4582	NC_007005.1:5444060-5444558	OX-yedQ	OX-yhjH	OK	30.3863	71.8663	1.24189	2.20992	0.00015	0.00188635	yes
gene4656	gene4656	Psyr_4583	NC_007005.1:5444569-5445115	OX-yedQ	OX-yhjH	OK	73.8449	188.443	1.35155	2.19081	0.00015	0.00188635	yes
gene798	gene798	Psyr_0787	NC_007005.1:894737-895028	OX-yedQ	OX-yhjH	OK	90.4423	235.994	1.38368	2.31877	0.00015	0.00188635	yes
gene1244	gene1244	Psyr_1226	NC_007005.1:1384595-1384949	OX-yedQ	OX-yhjH	OK	70.6948	24.7452	-1.51446	-2.58104	0.0002	0.00241333	yes
gene1398	gene1398	recX	NC_007005.1:1563549-1564017	OX-yedQ	OX-yhjH	OK	960.522	330.576	-1.53884	-2.08745	0.0002	0.00241333	yes
gene1404	gene1404	Psyr_1385	NC_007005.1:1567694-1568060	OX-yedQ	OX-yhjH	OK	99.0844	38.6863	-1.35684	-2.3607	0.0002	0.00241333	yes
gene1879	gene1879	Psyr_1846	NC_007005.1:2124793-2125192	OX-yedQ	OX-yhjH	OK	99.6481	333.347	1.74211	2.64017	0.0002	0.00241333	yes
gene248	gene248	Psyr_0248	NC_007005.1:261246-261567	OX-yedQ	OX-yhjH	OK	574.576	1992.15	1.79376	2.49636	0.0002	0.00241333	yes
gene2529	gene2529	Psyr_2488	NC_007005.1:2891633-2891966	OX-yedQ	OX-yhjH	OK	58.2644	142.622	1.29151	2.33609	0.0002	0.00241333	yes
gene2537	gene2537	Psyr_2496	NC_007005.1:2907436-2908273	OX-yedQ	OX-yhjH	OK	40.8343	114.473	1.48716	2.26546	0.0002	0.00241333	yes
gene2924	gene2924	Psyr_2881	NC_007005.1:3456714-3457482	OX-yedQ	OX-yhjH	OK	330.258	104.96	-1.65375	-2.26526	0.0002	0.00241333	yes
gene35	gene35	Psyr_0036	NC_007005.1:40263-40590	OX-yedQ	OX-yhjH	OK	342.381	3611.68	3.39899	3.03359	0.0002	0.00241333	yes
gene37	gene37	Psyr_0038	NC_007005.1:41121-41346	OX-yedQ	OX-yhjH	OK	639.995	1997.97	1.6424	2.28875	0.0002	0.00241333	yes
gene3967	gene3967	Psyr_3908	NC_007005.1:4651066-4652068	OX-yedQ	OX-yhjH	OK	54.2928	195.6	1.84907	2.64948	0.0002	0.00241333	yes
gene4326	gene4326	Psyr_4262	NC_007005.1:5080429-5080783	OX-yedQ	OX-yhjH	OK	120.488	432.278	1.84307	2.52597	0.0002	0.00241333	yes
gene4856	gene4856	Psyr_4782	NC_007005.1:5669955-5672016	OX-yedQ	OX-yhjH	OK	7.16336	16.2421	1.18103	2.14762	0.0002	0.00241333	yes
gene5050	gene5050	Psyr_4974	NC_007005.1:5898316-5901193	OX-yedQ	OX-yhjH	OK	57.5521	17.7131	-1.70005	-2.44174	0.0002	0.00241333	yes
gene5150	gene5150	Psyr_5068	NC_007005.1:6012398-6014162	OX-yedQ	OX-yhjH	OK	29.473	83.332	1.49947	2.44413	0.0002	0.00241333	yes
gene55	gene55	Psyr_0056	NC_007005.1:56892-57366	OX-yedQ	OX-yhjH	OK	2122.31	715.956	-1.56769	-2.03998	0.0002	0.00241333	yes
gene971	gene971	Psyr_0953	NC_007005.1:1088507-1089026	OX-yedQ	OX-yhjH	OK	491.561	1735.93	1.82026	2.3183	0.0002	0.00241333	yes
gene1148	gene1148	Psyr_1130	NC_007005.1:1281586-1281967	OX-yedQ	OX-yhjH	OK	42.3524	276.446	2.70648	2.80718	0.00025	0.00295338	yes
gene3250	gene3250	Psyr_3204	NC_007005.1:3836384-3836933	OX-yedQ	OX-yhjH	OK	148.308	403.682	1.44462	2.20813	0.00025	0.00295338	yes
gene3495	gene3495	fliP	NC_007005.1:4108285-4109478	OX-yedQ	OX-yhjH	OK	30.4596	139.456	2.19484	2.66814	0.00025	0.00295338	yes
gene3741	gene3741	Psyr_3682	NC_007005.1:4368341-4369670	OX-yedQ	OX-yhjH	OK	22.4458	101.745	2.18045	2.73889	0.00025	0.00295338	yes
gene4008	gene4008	recO	NC_007005.1:4697046-4697730	OX-yedQ	OX-yhjH	OK	32.8538	12.9308	-1.34525	-2.22987	0.00025	0.00295338	yes
gene4673	gene4673	Psyr_4600	NC_007005.1:5458493-5459666	OX-yedQ	OX-yhjH	OK	130.495	422.883	1.69627	2.32674	0.00025	0.00295338	yes
gene4679	gene4679	Psyr_4606	NC_007005.1:5462252-5464175	OX-yedQ	OX-yhjH	OK	208.041	74.6023	-1.47957	-2.07618	0.00025	0.00295338	yes
gene670	gene670	Psyr_0668	NC_007005.1:756743-757847	OX-yedQ	OX-yhjH	OK	66.3208	29.281	-1.17949	-2.07337	0.00025	0.00295338	yes
gene690	gene690	Psyr_0683	NC_007005.1:786912-787317	OX-yedQ	OX-yhjH	OK	102.524	41.6604	-1.29921	-2.25008	0.00025	0.00295338	yes
gene1071	gene1071	Psyr_1053	NC_007005.1:1191182-1191851	OX-yedQ	OX-yhjH	OK	34.6888	76.3842	1.1388	2.05667	0.0003	0.00343205	yes
gene1995	gene1995	Psyr_1961	NC_007005.1:2268407-2270819	OX-yedQ	OX-yhjH	OK	48.1054	17.9578	-1.42159	-2.30196	0.0003	0.00343205	yes
gene2283	gene2283	Psyr_2244	NC_007005.1:2608139-2610110	OX-yedQ	OX-yhjH	OK	69.2363	25.298	-1.45251	-2.22696	0.0003	0.00343205	yes
gene2540	gene2540	Psyr_2499	NC_007005.1:2910561-2911185	OX-yedQ	OX-yhjH	OK	36.2873	84.6952	1.22282	2.23061	0.0003	0.00343205	yes
gene2754	gene2754	Psyr_2713	NC_007005.1:3295136-3296036	OX-yedQ	OX-yhjH	OK	22.7765	60.9855	1.42092	2.27497	0.0003	0.00343205	yes
gene2959	gene2959	Psyr_2915	NC_007005.1:3503681-3504659	OX-yedQ	OX-yhjH	OK	236.09	83.5503	-1.49862	-2.1976	0.0003	0.00343205	yes
gene3456	gene3456	Psyr_3405	NC_007005.1:4065179-4065977	OX-yedQ	OX-yhjH	OK	58.7639	26.979	-1.12309	-2.06653	0.0003	0.00343205	yes
gene3460	gene3460	Psyr_3409	NC_007005.1:4071518-4073348	OX-yedQ	OX-yhjH	OK	57.9911	21.3565	-1.44115	-2.2307	0.0003	0.00343205	yes
gene3830	gene3830	Psyr_3771	NC_007005.1:4490037-4491201	OX-yedQ	OX-yhjH	OK	227.236	673.601	1.5677	2.0373	0.0003	0.00343205	yes
gene39	gene39	Psyr_0040	NC_007005.1:42697-43129	OX-yedQ	OX-yhjH	OK	1510.84	5566.3	1.88137	2.08219	0.0003	0.00343205	yes
gene5173	gene5173	Psyr_5091	NC_007005.1:6040522-6042277	OX-yedQ	OX-yhjH	OK	75.0372	28.1752	-1.41318	-2.11739	0.0003	0.00343205	yes
gene775	gene775	Psyr_0764	NC_007005.1:870681-871698	OX-yedQ	OX-yhjH	OK	16.6513	47.5953	1.51519	2.33032	0.0003	0.00343205	yes
gene796	gene796	Psyr_0785	NC_007005.1:890887-892543	OX-yedQ	OX-yhjH	OK	41.7031	115.3	1.46717	2.23018	0.0003	0.00343205	yes
gene958	gene958	ychF	NC_007005.1:1076490-1077591	OX-yedQ	OX-yhjH	OK	205.219	75.8395	-1.43615	-2.07205	0.0003	0.00343205	yes
gene1833	gene1833	Psyr_1801	NC_007005.1:2074514-2075531	OX-yedQ	OX-yhjH	OK	23.7012	93.7836	1.98438	2.43548	0.00035	0.00389846	yes
gene1971	gene1971	Psyr_1937	NC_007005.1:2210189-2210621	OX-yedQ	OX-yhjH	OK	670.363	3998.8	2.57655	2.66663	0.00035	0.00389846	yes
gene2186	gene2186	Psyr_2148	NC_007005.1:2505149-2505851	OX-yedQ	OX-yhjH	OK	192.468	74.6941	-1.36555	-2.08573	0.00035	0.00389846	yes
gene2265	gene2265	Psyr_2226	NC_007005.1:2585629-2588618	OX-yedQ	OX-yhjH	OK	75.9258	18.2377	-2.05767	-2.22943	0.00035	0.00389846	yes
gene2800	gene2800	Psyr_2759	NC_007005.1:3346802-3347873	OX-yedQ	OX-yhjH	OK	14.5778	36.0247	1.30521	2.19591	0.00035	0.00389846	yes
gene317	gene317	Psyr_0317	NC_007005.1:335259-335871	OX-yedQ	OX-yhjH	OK	158.618	64.6784	-1.29421	-2.16186	0.00035	0.00389846	yes
gene3424	gene3424	Psyr_3373	NC_007005.1:4032165-4032771	OX-yedQ	OX-yhjH	OK	630.233	2255.99	1.8398	2.24666	0.00035	0.00389846	yes
gene3504	gene3504	fliJ	NC_007005.1:4116430-4116880	OX-yedQ	OX-yhjH	OK	32.339	83.2772	1.36465	2.14619	0.00035	0.00389846	yes
gene3820	gene3820	Psyr_3761	NC_007005.1:4478979-4479570	OX-yedQ	OX-yhjH	OK	42.4646	117.107	1.46349	2.31799	0.00035	0.00389846	yes
gene3941	gene3941	Psyr_3882	NC_007005.1:4623676-4623898	OX-yedQ	OX-yhjH	OK	325.96	1427	2.13022	2.57457	0.00035	0.00389846	yes
gene4440	gene4440	Psyr_4376	NC_007005.1:5231746-5232544	OX-yedQ	OX-yhjH	OK	52.4691	132.071	1.33177	2.20389	0.00035	0.00389846	yes
gene5142	gene5142	Psyr_5060	NC_007005.1:6002170-6003979	OX-yedQ	OX-yhjH	OK	55.9268	233.873	2.06412	2.38681	0.00035	0.00389846	yes
gene1335	gene1335	Psyr_1316	NC_007005.1:1493516-1494299	OX-yedQ	OX-yhjH	OK	144.614	3794.39	4.71359	3.33483	0.0004	0.00435957	yes
gene2535	gene2535	Psyr_2494	NC_007005.1:2904275-2905409	OX-yedQ	OX-yhjH	OK	26.6488	11.5101	-1.21116	-2.17193	0.0004	0.00435957	yes
gene2772	gene2772	Psyr_2731	NC_007005.1:3314761-3315982	OX-yedQ	OX-yhjH	OK	24.0504	10.7601	-1.16037	-2.09819	0.0004	0.00435957	yes
gene4126	gene4126	Psyr_4066	NC_007005.1:4850731-4851678	OX-yedQ	OX-yhjH	OK	431.816	1583.68	1.87479	2.34508	0.0004	0.00435957	yes
gene4308	gene4308	Psyr_4244	NC_007005.1:5058504-5060749	OX-yedQ	OX-yhjH	OK	96.4088	14.5938	-2.72381	-2.86888	0.0004	0.00435957	yes
gene4438	gene4438	Psyr_4374	NC_007005.1:5230567-5231023	OX-yedQ	OX-yhjH	OK	324.596	1158.11	1.83505	2.39879	0.0004	0.00435957	yes
gene4458	gene4458	Psyr_4394	NC_007005.1:5256439-5257324	OX-yedQ	OX-yhjH	OK	23.0747	54.3038	1.23474	2.12504	0.0004	0.00435957	yes
gene5060	gene5060	Psyr_4984	NC_007005.1:5910156-5910738	OX-yedQ	OX-yhjH	OK	714.059	227.198	-1.65209	-2.23054	0.0004	0.00435957	yes
gene877	gene877	Psyr_0861	NC_007005.1:980698-981358	OX-yedQ	OX-yhjH	OK	91.2579	481.189	2.39858	2.5718	0.0004	0.00435957	yes
gene945	gene945	Psyr_0928	NC_007005.1:1055654-1057292	OX-yedQ	OX-yhjH	OK	11.9772	34.263	1.51636	2.38525	0.0004	0.00435957	yes
gene301	gene301	rho	NC_007005.1:320319-321579	OX-yedQ	OX-yhjH	OK	776.975	234.323	-1.72937	-2.09088	0.00045	0.00485234	yes
gene3486	gene3486	Psyr_3435	NC_007005.1:4099139-4099925	OX-yedQ	OX-yhjH	OK	169.569	530.066	1.6443	2.26939	0.00045	0.00485234	yes
gene3780	gene3780	Psyr_3721	NC_007005.1:4409879-4411127	OX-yedQ	OX-yhjH	OK	1048.43	232.842	-2.1708	-2.19994	0.00045	0.00485234	yes
gene4121	gene4121	Psyr_4061	NC_007005.1:4844671-4846048	OX-yedQ	OX-yhjH	OK	149.796	57.2588	-1.38743	-2.02294	0.00045	0.00485234	yes
gene97	gene97	Psyr_0097	NC_007005.1:108210-111323	OX-yedQ	OX-yhjH	OK	14.4553	80.7284	2.48148	2.48589	0.00045	0.00485234	yes
gene2185	gene2185	Psyr_2147	NC_007005.1:2504692-2504929	OX-yedQ	OX-yhjH	OK	162.657	60.2201	-1.43352	-2.20925	0.0005	0.00523554	yes
gene226	gene226	Psyr_0226	NC_007005.1:239692-240061	OX-yedQ	OX-yhjH	OK	90.5749	340.156	1.90901	2.35171	0.0005	0.00523554	yes
gene2492	gene2492	Psyr_2451	NC_007005.1:2837043-2840555	OX-yedQ	OX-yhjH	OK	30.0561	137.077	2.18926	2.36162	0.0005	0.00523554	yes
gene259	gene259	Psyr_0259	NC_007005.1:275024-276347	OX-yedQ	OX-yhjH	OK	64.6281	201.868	1.64318	2.14767	0.0005	0.00523554	yes
gene3256	gene3256	Psyr_3210	NC_007005.1:3842763-3843828	OX-yedQ	OX-yhjH	OK	43.452	98.0699	1.17439	1.95627	0.0005	0.00523554	yes
gene3267	gene3267	Psyr_3216	NC_007005.1:3852818-3853109	OX-yedQ	OX-yhjH	OK	18247.2	5281.29	-1.78871	-2.00467	0.0005	0.00523554	yes
gene3678	gene3678	Psyr_3619	NC_007005.1:4303039-4304713	OX-yedQ	OX-yhjH	OK	105.919	41.2733	-1.35968	-2.05055	0.0005	0.00523554	yes
gene3777	gene3777	Psyr_3718	NC_007005.1:4407486-4407840	OX-yedQ	OX-yhjH	OK	236.014	587.636	1.31605	2.05856	0.0005	0.00523554	yes
gene3985	gene3985	Psyr_3926	NC_007005.1:4670920-4672275	OX-yedQ	OX-yhjH	OK	629.358	112.313	-2.48636	-1.95976	0.0005	0.00523554	yes
gene3996	gene3996	Psyr_3937	NC_007005.1:4682354-4683236	OX-yedQ	OX-yhjH	OK	47.7463	22.4478	-1.08881	-2.03003	0.0005	0.00523554	yes
gene4119	gene4119	Psyr_4059	NC_007005.1:4841454-4842036	OX-yedQ	OX-yhjH	OK	912.861	3465.98	1.9248	2.23198	0.0005	0.00523554	yes
gene4420	gene4420	Psyr_4356	NC_007005.1:5210074-5210230	OX-yedQ	OX-yhjH	OK	141.136	536.586	1.92673	2.21608	0.0005	0.00523554	yes
gene5019	gene5019	Psyr_4943	NC_007005.1:5858564-5859005	OX-yedQ	OX-yhjH	OK	222.222	737.551	1.73074	2.21087	0.0005	0.00523554	yes
gene5098	gene5098	Psyr_5016	NC_007005.1:5957678-5958800	OX-yedQ	OX-yhjH	OK	54.7305	24.1996	-1.17736	-2.13737	0.0005	0.00523554	yes
gene1318	gene1318	Psyr_1299	NC_007005.1:1467820-1468927	OX-yedQ	OX-yhjH	OK	36.8267	106.828	1.53646	2.26072	0.00055	0.00566545	yes
gene2574	gene2574	Psyr_2533	NC_007005.1:2945092-2948140	OX-yedQ	OX-yhjH	OK	51.2351	155.82	1.60468	2.1555	0.00055	0.00566545	yes
gene3365	gene3365	Psyr_3314	NC_007005.1:3966312-3967245	OX-yedQ	OX-yhjH	OK	18.0473	38.7832	1.10365	2.00876	0.00055	0.00566545	yes
gene3837	gene3837	Psyr_3778	NC_007005.1:4496435-4497449	OX-yedQ	OX-yhjH	OK	26.0014	79.1193	1.60544	2.36045	0.00055	0.00566545	yes
gene3882	gene3882	Psyr_3823	NC_007005.1:4547782-4552615	OX-yedQ	OX-yhjH	OK	13.7635	6.20203	-1.15004	-1.98024	0.00055	0.00566545	yes
gene3962	gene3962	Psyr_3903	NC_007005.1:4644207-4644678	OX-yedQ	OX-yhjH	OK	91.6949	684.706	2.90057	2.68659	0.00055	0.00566545	yes
gene4585	gene4585	Psyr_4521	NC_007005.1:5387553-5388018	OX-yedQ	OX-yhjH	OK	517.28	2076.29	2.00499	2.29451	0.00055	0.00566545	yes
gene5172	gene5172	Psyr_5090	NC_007005.1:6039196-6040498	OX-yedQ	OX-yhjH	OK	80.4054	30.8607	-1.38152	-2.15049	0.00055	0.00566545	yes
gene1857	gene1857	Psyr_1824	NC_007005.1:2104949-2105744	OX-yedQ	OX-yhjH	OK	43.6874	94.8743	1.1188	1.98355	0.0006	0.00610602	yes
gene1933	gene1933	Psyr_1899	NC_007005.1:2173553-2174846	OX-yedQ	OX-yhjH	OK	146.734	59.6391	-1.29887	-1.94184	0.0006	0.00610602	yes
gene2386	gene2386	Psyr_2347	NC_007005.1:2723836-2724484	OX-yedQ	OX-yhjH	OK	50.4443	129.208	1.35693	1.9984	0.0006	0.00610602	yes
gene3435	gene3435	Psyr_3384	NC_007005.1:4044011-4044419	OX-yedQ	OX-yhjH	OK	83.2076	243.19	1.5473	2.35676	0.0006	0.00610602	yes
gene3623	gene3623	Psyr_3568	NC_007005.1:4249848-4250961	OX-yedQ	OX-yhjH	OK	198.045	77.2389	-1.35843	-2.05727	0.0006	0.00610602	yes
gene4911	gene4911	Psyr_4837	NC_007005.1:5741369-5743628	OX-yedQ	OX-yhjH	OK	96.5267	641.13	2.73162	2.51275	0.0006	0.00610602	yes
gene2366	gene2366	moaA	NC_007005.1:2704115-2705114	OX-yedQ	OX-yhjH	OK	60.0655	145.92	1.28057	1.99234	0.00065	0.00645922	yes
gene3035	gene3035	Psyr_2991	NC_007005.1:3582559-3583051	OX-yedQ	OX-yhjH	OK	1740.73	531.875	-1.71053	-2.21667	0.00065	0.00645922	yes
gene3244	gene3244	Psyr_3198	NC_007005.1:3828129-3828804	OX-yedQ	OX-yhjH	OK	379.559	1465.69	1.94918	2.17781	0.00065	0.00645922	yes
gene3522	gene3522	flgK	NC_007005.1:4140389-4142450	OX-yedQ	OX-yhjH	OK	69.2122	184.155	1.41182	1.97452	0.00065	0.00645922	yes
gene3840	gene3840	Psyr_3781	NC_007005.1:4498596-4499562	OX-yedQ	OX-yhjH	OK	98.0422	450.909	2.20136	2.52295	0.00065	0.00645922	yes
gene3844	gene3844	Psyr_3785	NC_007005.1:4501193-4501826	OX-yedQ	OX-yhjH	OK	32.0241	106.643	1.73556	2.30415	0.00065	0.00645922	yes
gene4093	gene4093	Psyr_4033	NC_007005.1:4804229-4807049	OX-yedQ	OX-yhjH	OK	36.4242	97.376	1.41867	2.0333	0.00065	0.00645922	yes
gene4577	gene4577	Psyr_4513	NC_007005.1:5376663-5377077	OX-yedQ	OX-yhjH	OK	35.0941	11.1973	-1.64808	-2.28548	0.00065	0.00645922	yes
gene4668	gene4668	Psyr_4595	NC_007005.1:5455326-5456823	OX-yedQ	OX-yhjH	OK	76.7052	264.986	1.78852	2.38742	0.00065	0.00645922	yes
gene467	gene467	Psyr_0467	NC_007005.1:505960-506416	OX-yedQ	OX-yhjH	OK	30.5862	11.5401	-1.40622	-2.1871	0.00065	0.00645922	yes
gene5080	gene5080	Psyr_5004	NC_007005.1:5934464-5936483	OX-yedQ	OX-yhjH	OK	13.1242	32.8228	1.32246	2.0795	0.00065	0.00645922	yes
gene625	gene625	Psyr_0623	NC_007005.1:712692-713424	OX-yedQ	OX-yhjH	OK	21.1339	8.69312	-1.28161	-2.2695	0.00065	0.00645922	yes
gene1173	gene1173	Psyr_1155	NC_007005.1:1306344-1306554	OX-yedQ	OX-yhjH	OK	45.3951	147.622	1.7013	2.40444	0.0007	0.00688854	yes
gene1874	gene1874	Psyr_1841	NC_007005.1:2121277-2122444	OX-yedQ	OX-yhjH	OK	654.165	195.211	-1.74462	-2.10261	0.0007	0.00688854	yes
gene3349	gene3349	Psyr_3298	NC_007005.1:3947102-3947534	OX-yedQ	OX-yhjH	OK	1469.93	537.152	-1.45234	-2.01799	0.0007	0.00688854	yes
gene4088	gene4088	Psyr_4028	NC_007005.1:4796218-4796614	OX-yedQ	OX-yhjH	OK	21.2627	49.8764	1.23004	1.9908	0.0007	0.00688854	yes
gene4805	gene4805	Psyr_4731	NC_007005.1:5607776-5609275	OX-yedQ	OX-yhjH	OK	215.1	12.2423	-4.13506	-3.41844	0.0007	0.00688854	yes
gene1922	gene1922	Psyr_1889	NC_007005.1:2158940-2159597	OX-yedQ	OX-yhjH	OK	8.07107	18.6747	1.21025	2.16176	0.00075	0.0073237	yes
gene2025	gene2025	Psyr_1987	NC_007005.1:2307401-2308406	OX-yedQ	OX-yhjH	OK	15.8633	46.4583	1.55024	2.32943	0.00075	0.0073237	yes
gene3354	gene3354	Psyr_3303	NC_007005.1:3952812-3953592	OX-yedQ	OX-yhjH	OK	18.6185	40.0577	1.10534	1.98114	0.00075	0.0073237	yes
gene4287	gene4287	Psyr_4223	NC_007005.1:5030002-5030203	OX-yedQ	OX-yhjH	OK	172.548	367.655	1.09136	1.99861	0.00075	0.0073237	yes
gene2059	gene2059	Psyr_2021	NC_007005.1:2345808-2347746	OX-yedQ	OX-yhjH	OK	24.0019	60.3662	1.33059	2.07621	0.0008	0.00776705	yes
gene2351	gene2351	Psyr_2312	NC_007005.1:2685947-2686412	OX-yedQ	OX-yhjH	OK	119.435	326.592	1.45127	2.1861	0.0008	0.00776705	yes
gene3510	gene3510	Psyr_3459	NC_007005.1:4122449-4125079	OX-yedQ	OX-yhjH	OK	10.7051	107.358	3.32606	2.74584	0.0008	0.00776705	yes
gene1622	gene1622	Psyr_1596	NC_007005.1:1795013-1795352	OX-yedQ	OX-yhjH	OK	64.0229	192.517	1.58833	2.24276	0.00085	0.00815871	yes
gene203	gene203	Psyr_0203	NC_007005.1:218562-219731	OX-yedQ	OX-yhjH	OK	70.4348	13.8056	-2.35104	-2.05925	0.00085	0.00815871	yes
gene258	gene258	ompR	NC_007005.1:274132-274873	OX-yedQ	OX-yhjH	OK	307.779	875.982	1.50901	1.95751	0.00085	0.00815871	yes
gene2725	gene2725	Psyr_2684	NC_007005.1:3258643-3259900	OX-yedQ	OX-yhjH	OK	81.7238	253.886	1.63535	1.88986	0.00085	0.00815871	yes
gene3117	gene3117	Psyr_3073	NC_007005.1:3672772-3673684	OX-yedQ	OX-yhjH	OK	34.5191	79.6303	1.20592	2.04981	0.00085	0.00815871	yes
gene325	gene325	Psyr_0325	NC_007005.1:343697-345008	OX-yedQ	OX-yhjH	OK	26.4341	12.1824	-1.1176	-2.08447	0.00085	0.00815871	yes
gene2360	gene2360	Psyr_2321	NC_007005.1:2696812-2698315	OX-yedQ	OX-yhjH	OK	31.2213	90.8091	1.54031	2.10915	0.0009	0.00857368	yes
gene2690	gene2690	Psyr_2649	NC_007005.1:3220492-3221476	OX-yedQ	OX-yhjH	OK	70.2596	183.063	1.38158	1.99937	0.0009	0.00857368	yes
gene4807	gene4807	Psyr_4733	NC_007005.1:5611365-5612838	OX-yedQ	OX-yhjH	OK	359.326	60.9307	-2.56005	-2.23629	0.0009	0.00857368	yes
gene5057	gene5057	Psyr_4981	NC_007005.1:5906423-5908228	OX-yedQ	OX-yhjH	OK	2781.51	491.957	-2.49926	-2.02126	0.0009	0.00857368	yes
gene132	gene132	Psyr_0132	NC_007005.1:140361-140610	OX-yedQ	OX-yhjH	OK	355.682	1102.89	1.63263	2.14762	0.00095	0.00896574	yes
gene1742	gene1742	Psyr_1713	NC_007005.1:1939271-1939538	OX-yedQ	OX-yhjH	OK	79.4313	29.9386	-1.4077	-2.09171	0.00095	0.00896574	yes
gene2619	gene2619	Psyr_2578	NC_007005.1:3019094-3019775	OX-yedQ	OX-yhjH	OK	94.252	280.134	1.57152	2.18082	0.00095	0.00896574	yes
gene2645	gene2645	Psyr_2604	NC_007005.1:3058573-3059179	OX-yedQ	OX-yhjH	OK	58.5867	123.069	1.07082	1.91506	0.00095	0.00896574	yes
gene795	gene795	Psyr_0784	NC_007005.1:890311-890851	OX-yedQ	OX-yhjH	OK	53.2616	115.731	1.11961	2.00874	0.00095	0.00896574	yes
gene2087	gene2087	Psyr_2049	NC_007005.1:2393904-2394519	OX-yedQ	OX-yhjH	OK	23.9682	8.36664	-1.5184	-2.27637	0.001	0.00936784	yes
gene2333	gene2333	Psyr_2294	NC_007005.1:2665759-2666185	OX-yedQ	OX-yhjH	OK	38.3938	112.682	1.55331	2.20785	0.001	0.00936784	yes
gene3156	gene3156	Psyr_3111	NC_007005.1:3728243-3729146	OX-yedQ	OX-yhjH	OK	58.2837	28.5212	-1.03106	-1.85379	0.001	0.00936784	yes
gene3403	gene3403	Psyr_3352	NC_007005.1:4009065-4009791	OX-yedQ	OX-yhjH	OK	61.7524	143.532	1.21681	2.06174	0.001	0.00936784	yes
gene3342	gene3342	Psyr_3291	NC_007005.1:3939242-3939536	OX-yedQ	OX-yhjH	OK	129.283	58.403	-1.14641	-1.96981	0.00105	0.00981808	yes
gene1307	gene1307	Psyr_1288	NC_007005.1:1453054-1453777	OX-yedQ	OX-yhjH	OK	16.8155	33.7463	1.00494	1.86421	0.0011	0.010173	yes
gene1311	gene1311	Psyr_1292	NC_007005.1:1457807-1461437	OX-yedQ	OX-yhjH	OK	20.8213	51.5299	1.30735	1.95575	0.0011	0.010173	yes
gene1685	gene1685	Psyr_1659	NC_007005.1:1862343-1862904	OX-yedQ	OX-yhjH	OK	49.8	106.623	1.0983	2.0132	0.0011	0.010173	yes
gene4291	gene4291	Psyr_4227	NC_007005.1:5034436-5035348	OX-yedQ	OX-yhjH	OK	26.4764	12.7151	-1.05816	-1.93969	0.0011	0.010173	yes
gene4862	gene4862	Psyr_4788	NC_007005.1:5676235-5676562	OX-yedQ	OX-yhjH	OK	173.315	553.011	1.67391	2.21627	0.0011	0.010173	yes
gene797	gene797	Psyr_0786	NC_007005.1:892573-894691	OX-yedQ	OX-yhjH	OK	56.2618	138.658	1.30131	1.83313	0.0011	0.010173	yes
gene1512	gene1512	Psyr_1489	NC_007005.1:1677286-1677565	OX-yedQ	OX-yhjH	OK	125.544	296.92	1.24188	1.9808	0.00115	0.0105392	yes
gene1861	gene1861	Psyr_1828	NC_007005.1:2108924-2110067	OX-yedQ	OX-yhjH	OK	55.1911	24.8294	-1.15238	-1.96577	0.00115	0.0105392	yes
gene2381	gene2381	Psyr_2342	NC_007005.1:2718181-2719750	OX-yedQ	OX-yhjH	OK	27.3149	61.4596	1.16995	1.95956	0.00115	0.0105392	yes
gene2677	gene2677	Psyr_2636	NC_007005.1:3202966-3203407	OX-yedQ	OX-yhjH	OK	20.4009	46.6892	1.19446	1.9712	0.00115	0.0105392	yes
gene4182	gene4182	Psyr_4121	NC_007005.1:4909921-4910926	OX-yedQ	OX-yhjH	OK	92.4918	41.6488	-1.15105	-1.93409	0.00115	0.0105392	yes
gene2471	gene2471	Psyr_2430	NC_007005.1:2812266-2812665	OX-yedQ	OX-yhjH	OK	70.3141	155.709	1.14697	1.93196	0.0012	0.0109381	yes
gene3622	gene3622	Psyr_3567	NC_007005.1:4249061-4249826	OX-yedQ	OX-yhjH	OK	277.786	119.277	-1.21966	-1.84657	0.0012	0.0109381	yes
gene4857	gene4857	Psyr_4783	NC_007005.1:5672031-5672562	OX-yedQ	OX-yhjH	OK	11.88	28.9379	1.28442	1.98137	0.0012	0.0109381	yes
gene1819	gene1819	Psyr_1787	NC_007005.1:2037480-2039198	OX-yedQ	OX-yhjH	OK	28.4926	441.82	3.9548	2.82803	0.00125	0.0113125	yes
gene2345	gene2345	Psyr_2306	NC_007005.1:2681685-2683137	OX-yedQ	OX-yhjH	OK	25.0062	70.1004	1.48714	2.21232	0.00125	0.0113125	yes
gene4981	gene4981	Psyr_4906	NC_007005.1:5818929-5819208	OX-yedQ	OX-yhjH	OK	210.754	454.967	1.1102	1.88435	0.00125	0.0113125	yes
gene5149	gene5149	Psyr_5067	NC_007005.1:6011955-6012363	OX-yedQ	OX-yhjH	OK	1848.68	678.675	-1.44571	-1.90779	0.00125	0.0113125	yes
gene1343	gene1343	Psyr_1324	NC_007005.1:1501765-1502389	OX-yedQ	OX-yhjH	OK	20.0294	41.5683	1.05337	1.8965	0.0013	0.0115789	yes
gene145	gene145	Psyr_0145	NC_007005.1:157565-158240	OX-yedQ	OX-yhjH	OK	43.2077	164.367	1.92756	2.0876	0.0013	0.0115789	yes
gene1823	gene1823	Psyr_1791	NC_007005.1:2043860-2044583	OX-yedQ	OX-yhjH	OK	17.0704	41.2651	1.27342	2.00121	0.0013	0.0115789	yes
gene2359	gene2359	Psyr_2320	NC_007005.1:2695280-2696807	OX-yedQ	OX-yhjH	OK	48.5011	133.085	1.45626	2.0152	0.0013	0.0115789	yes
gene2950	gene2950	Psyr_2906	NC_007005.1:3485826-3486996	OX-yedQ	OX-yhjH	OK	64.1638	183.456	1.5156	2.00887	0.0013	0.0115789	yes
gene3046	gene3046	Psyr_3002	NC_007005.1:3597755-3598796	OX-yedQ	OX-yhjH	OK	148.826	497.382	1.74073	2.18107	0.0013	0.0115789	yes
gene434	gene434	Psyr_0434	NC_007005.1:471116-474479	OX-yedQ	OX-yhjH	OK	22.8135	8.06695	-1.49979	-1.94223	0.0013	0.0115789	yes
gene5100	gene5100	Psyr_5018	NC_007005.1:5958810-5960585	OX-yedQ	OX-yhjH	OK	111.745	46.6793	-1.25935	-1.94238	0.0013	0.0115789	yes
gene813	gene813	Psyr_0802	NC_007005.1:907740-908880	OX-yedQ	OX-yhjH	OK	55.0826	129.112	1.22895	1.96625	0.0013	0.0115789	yes
gene1757	gene1757	Psyr_1728	NC_007005.1:1962477-1963089	OX-yedQ	OX-yhjH	OK	292.705	114.478	-1.35438	-1.9219	0.00135	0.0119195	yes
gene1902	gene1902	Psyr_1869	NC_007005.1:2144237-2145647	OX-yedQ	OX-yhjH	OK	49.2213	128.52	1.38463	2.04913	0.00135	0.0119195	yes
gene2188	gene2188	Psyr_2150	NC_007005.1:2506244-2506469	OX-yedQ	OX-yhjH	OK	687.815	1540.22	1.16304	1.80363	0.00135	0.0119195	yes
gene2267	gene2267	Psyr_2228	NC_007005.1:2589770-2590499	OX-yedQ	OX-yhjH	OK	36.2664	17.5747	-1.04513	-1.91335	0.00135	0.0119195	yes
gene3443	gene3443	Psyr_3392	NC_007005.1:4050092-4051408	OX-yedQ	OX-yhjH	OK	258.644	74.9794	-1.7864	-2.00668	0.00135	0.0119195	yes
gene1731	gene1731	Psyr_1702	NC_007005.1:1911952-1912669	OX-yedQ	OX-yhjH	OK	37.3211	76.4205	1.03397	1.82335	0.0014	0.0123181	yes
gene48	gene48	Psyr_0049	NC_007005.1:49109-51008	OX-yedQ	OX-yhjH	OK	105.635	43.8064	-1.26987	-1.92353	0.0014	0.0123181	yes
gene1750	gene1750	Psyr_1721	NC_007005.1:1950435-1951395	OX-yedQ	OX-yhjH	OK	99.1669	45.3084	-1.13008	-1.88182	0.00145	0.0126919	yes
gene2156	gene2156	Psyr_2118	NC_007005.1:2476915-2477230	OX-yedQ	OX-yhjH	OK	448.964	1452.44	1.6938	1.97687	0.00145	0.0126919	yes
gene3988	gene3988	Psyr_3929	NC_007005.1:4673003-4673312	OX-yedQ	OX-yhjH	OK	101.807	47.8525	-1.08917	-1.95435	0.00145	0.0126919	yes
gene2100	gene2100	Psyr_2062	NC_007005.1:2409355-2409790	OX-yedQ	OX-yhjH	OK	55.6386	26.3448	-1.07857	-1.84742	0.00155	0.0134741	yes
gene284	gene284	Psyr_0284	NC_007005.1:302685-303318	OX-yedQ	OX-yhjH	OK	48.5763	23.0533	-1.07528	-1.94897	0.00155	0.0134741	yes
gene3637	gene3637	Psyr_3582	NC_007005.1:4266038-4266230	OX-yedQ	OX-yhjH	OK	27.3636	136.388	2.31739	2.40257	0.00155	0.0134741	yes
gene4946	gene4946	Psyr_4872	NC_007005.1:5783921-5785244	OX-yedQ	OX-yhjH	OK	37.2844	86.0161	1.20603	1.90496	0.00155	0.0134741	yes
gene2486	gene2486	Psyr_2445	NC_007005.1:2830333-2833852	OX-yedQ	OX-yhjH	OK	25.5237	60.2677	1.23955	1.82834	0.0016	0.0138612	yes
gene2981	gene2981	Psyr_2937	NC_007005.1:3524524-3525622	OX-yedQ	OX-yhjH	OK	16.3495	35.181	1.10555	1.89118	0.0016	0.0138612	yes
gene1306	gene1306	Psyr_1287	NC_007005.1:1452258-1452657	OX-yedQ	OX-yhjH	OK	18.8314	42.8925	1.18759	1.91675	0.00165	0.0142214	yes
gene2558	gene2558	Psyr_2517	NC_007005.1:2926539-2926785	OX-yedQ	OX-yhjH	OK	39.7282	95.2164	1.26105	2.05672	0.00165	0.0142214	yes
gene2903	gene2903	Psyr_2861	NC_007005.1:3431794-3432085	OX-yedQ	OX-yhjH	OK	1031.34	2940.76	1.51167	1.91085	0.00165	0.0142214	yes
gene1794	gene1794	Psyr_1762	NC_007005.1:2003888-2004650	OX-yedQ	OX-yhjH	OK	153.553	357.348	1.21859	1.89601	0.0017	0.014578	yes
gene3177	gene3177	Psyr_3132	NC_007005.1:3753132-3758443	OX-yedQ	OX-yhjH	OK	8.90856	41.9804	2.23645	2.21889	0.0017	0.014578	yes
gene3496	gene3496	Psyr_3445	NC_007005.1:4108285-4109478	OX-yedQ	OX-yhjH	OK	16.5385	187.786	3.50519	2.09956	0.0017	0.014578	yes
gene1446	gene1446	Psyr_1423	NC_007005.1:1611699-1612392	OX-yedQ	OX-yhjH	OK	31.188	97.1246	1.63884	2.16894	0.00175	0.0149562	yes
gene4507	gene4507	Psyr_4443	NC_007005.1:5310661-5310952	OX-yedQ	OX-yhjH	OK	145.814	381.095	1.38602	1.96424	0.00175	0.0149562	yes
gene1905	gene1905	Psyr_1872	NC_007005.1:2147501-2147873	OX-yedQ	OX-yhjH	OK	279.808	720.119	1.3638	1.9331	0.0018	0.0151787	yes
gene1983	gene1983	Psyr_1949	NC_007005.1:2234306-2236899	OX-yedQ	OX-yhjH	OK	37.9431	6.56943	-2.53	-2.14371	0.0018	0.0151787	yes
gene2726	gene2726	Psyr_2685	NC_007005.1:3259967-3260978	OX-yedQ	OX-yhjH	OK	96.3273	283.25	1.55606	1.85787	0.0018	0.0151787	yes
gene3485	gene3485	Psyr_3434	NC_007005.1:4096829-4099106	OX-yedQ	OX-yhjH	OK	54.1399	140.233	1.37306	1.84568	0.0018	0.0151787	yes
gene3521	gene3521	flgL	NC_007005.1:4138783-4140376	OX-yedQ	OX-yhjH	OK	67.353	178.896	1.40931	1.94551	0.0018	0.0151787	yes
gene3697	gene3697	Psyr_3638	NC_007005.1:4319066-4321050	OX-yedQ	OX-yhjH	OK	916.738	247.953	-1.88644	-1.89987	0.0018	0.0151787	yes
gene3872	gene3872	Psyr_3813	NC_007005.1:4533647-4534502	OX-yedQ	OX-yhjH	OK	40.726	86.8908	1.09326	1.86552	0.0018	0.0151787	yes
gene41	gene41	Psyr_0042	NC_007005.1:43481-43970	OX-yedQ	OX-yhjH	OK	57.0691	118.239	1.05092	1.87446	0.0018	0.0151787	yes
gene222	gene222	radC	NC_007005.1:236451-237126	OX-yedQ	OX-yhjH	OK	63.4143	144.748	1.19067	1.92744	0.00185	0.0155228	yes
gene3839	gene3839	def	NC_007005.1:4498006-4498546	OX-yedQ	OX-yhjH	OK	97.1672	277.998	1.51653	2.07586	0.00185	0.0155228	yes
gene4906	gene4906	Psyr_4832	NC_007005.1:5734562-5736104	OX-yedQ	OX-yhjH	OK	32.7696	72.8995	1.15355	1.83887	0.00185	0.0155228	yes
gene1561	gene1561	Psyr_1538	NC_007005.1:1728914-1730282	OX-yedQ	OX-yhjH	OK	48.7375	112.334	1.20469	1.84036	0.0019	0.0158636	yes
gene2277	gene2277	Psyr_2238	NC_007005.1:2601435-2602356	OX-yedQ	OX-yhjH	OK	10.3792	21.1801	1.02902	1.89353	0.0019	0.0158636	yes
gene3828	gene3828	Psyr_3769	NC_007005.1:4487158-4489333	OX-yedQ	OX-yhjH	OK	64.7375	29.1421	-1.15149	-1.8343	0.0019	0.0158636	yes
gene2653	gene2653	Psyr_2612	NC_007005.1:3095876-3096938	OX-yedQ	OX-yhjH	OK	11.3277	4.98814	-1.18328	-1.91075	0.00195	0.0162276	yes
gene441	gene441	Psyr_0441	NC_007005.1:478810-479206	OX-yedQ	OX-yhjH	OK	57.3356	27.3895	-1.06581	-1.86912	0.00195	0.0162276	yes
gene1207	gene1207	Psyr_1189	NC_007005.1:1348698-1350222	OX-yedQ	OX-yhjH	OK	11.188	21.8329	0.964554	1.72381	0.002	0.0166164	yes
gene1067	gene1067	Psyr_1049	NC_007005.1:1185159-1185978	OX-yedQ	OX-yhjH	OK	57.9186	28.693	-1.01333	-1.88755	0.00205	0.0169761	yes
gene5059	gene5059	Psyr_4983	NC_007005.1:5908300-5910145	OX-yedQ	OX-yhjH	OK	975.576	242.859	-2.00614	-2.08714	0.00205	0.0169761	yes
gene1405	gene1405	Psyr_1386	NC_007005.1:1568078-1569005	OX-yedQ	OX-yhjH	OK	66.8681	32.7648	-1.02917	-1.80468	0.0021	0.0173054	yes
gene2093	gene2093	Psyr_2055	NC_007005.1:2399299-2403176	OX-yedQ	OX-yhjH	OK	47.7585	246.607	2.36839	2.17362	0.0021	0.0173054	yes
gene2281	gene2281	Psyr_2242	NC_007005.1:2607361-2607667	OX-yedQ	OX-yhjH	OK	108.723	242.334	1.15634	1.90984	0.0021	0.0173054	yes
gene2816	gene2816	Psyr_2774	NC_007005.1:3361184-3361763	OX-yedQ	OX-yhjH	OK	49.894	117.334	1.23369	1.81126	0.00215	0.0176314	yes
gene4904	gene4904	Psyr_4830	NC_007005.1:5732871-5734550	OX-yedQ	OX-yhjH	OK	43.075	135.981	1.65848	1.87516	0.00215	0.0176314	yes
gene921	gene921	Psyr_0905	NC_007005.1:1024668-1026591	OX-yedQ	OX-yhjH	OK	14.2737	28.5501	1.00014	1.7493	0.00215	0.0176314	yes
gene1209	gene1209	HrpS	NC_007005.1:1352286-1353195	OX-yedQ	OX-yhjH	OK	7.45231	15.513	1.05772	1.8237	0.0022	0.0179543	yes
gene2952	gene2952	Psyr_2908	NC_007005.1:3487469-3489116	OX-yedQ	OX-yhjH	OK	134.311	663.573	2.30468	2.26003	0.0022	0.0179543	yes
gene3931	gene3931	Psyr_3872	NC_007005.1:4612320-4615067	OX-yedQ	OX-yhjH	OK	13.135	41.8077	1.67036	1.87789	0.0022	0.0179543	yes
gene1606	gene1606	Psyr_1582	NC_007005.1:1776140-1777702	OX-yedQ	OX-yhjH	OK	41.8001	159.01	1.92754	2.07789	0.00225	0.0182448	yes
gene2094	gene2094	Psyr_2056	NC_007005.1:2403200-2403962	OX-yedQ	OX-yhjH	OK	121.419	711.616	2.55111	2.34849	0.00225	0.0182448	yes
gene4392	gene4392	Psyr_4328	NC_007005.1:5180457-5181159	OX-yedQ	OX-yhjH	OK	75.6995	39.084	-0.953705	-1.76774	0.00225	0.0182448	yes
gene5029	gene5029	Psyr_4953	NC_007005.1:5871316-5871850	OX-yedQ	OX-yhjH	OK	146.317	345.009	1.23753	1.79315	0.00225	0.0182448	yes
gene2691	gene2691	Psyr_2650	NC_007005.1:3221944-3222412	OX-yedQ	OX-yhjH	OK	299.881	745.402	1.31363	1.9273	0.0023	0.0185907	yes
gene3713	gene3713	Psyr_3654	NC_007005.1:4339520-4340303	OX-yedQ	OX-yhjH	OK	432.203	1275.43	1.5612	1.76435	0.0023	0.0185908	yes
gene799	gene799	Psyr_0788	NC_007005.1:895051-895420	OX-yedQ	OX-yhjH	OK	342.729	765.44	1.15922	1.75653	0.00235	0.0189646	yes
gene1031	gene1031	Psyr_1013	NC_007005.1:1147554-1147875	OX-yedQ	OX-yhjH	OK	31.0394	8.79678	-1.81905	-2.19867	0.0024	0.0192456	yes
gene3548	gene3548	Psyr_3497	NC_007005.1:4167017-4167848	OX-yedQ	OX-yhjH	OK	108.342	344.761	1.67	2.05504	0.0024	0.0192456	yes
gene4903	gene4903	Psyr_4829	NC_007005.1:5731829-5732798	OX-yedQ	OX-yhjH	OK	36.2045	75.465	1.05964	1.85626	0.0024	0.0192456	yes
gene901	gene901	Psyr_0885	NC_007005.1:1007352-1008260	OX-yedQ	OX-yhjH	OK	232.499	760.038	1.70885	1.68451	0.0024	0.0192456	yes
gene800	gene800	Psyr_0789	NC_007005.1:895429-896647	OX-yedQ	OX-yhjH	OK	105.863	261.845	1.30651	1.74621	0.00245	0.0196155	yes
gene2330	gene2330	Psyr_2291	NC_007005.1:2662799-2663615	OX-yedQ	OX-yhjH	OK	25.2209	51.5178	1.03045	1.77121	0.0025	0.0199214	yes
gene3445	gene3445	Psyr_3394	NC_007005.1:4051597-4053546	OX-yedQ	OX-yhjH	OK	56.4717	23.794	-1.24693	-1.74489	0.0025	0.0199214	yes
gene3770	gene3770	Psyr_3711	NC_007005.1:4397622-4398411	OX-yedQ	OX-yhjH	OK	179.861	409.968	1.18863	1.72327	0.0025	0.0199214	yes
gene1412	gene1412	Psyr_1393	NC_007005.1:1574249-1575341	OX-yedQ	OX-yhjH	OK	20.2272	48.4245	1.25944	1.93866	0.00255	0.0202561	yes
gene3513	gene3513	Psyr_3462	NC_007005.1:4126854-4127151	OX-yedQ	OX-yhjH	OK	162.268	323.113	0.993665	1.79909	0.00255	0.0202561	yes
gene1654	gene1654	fadE	NC_007005.1:1830445-1832893	OX-yedQ	OX-yhjH	OK	83.5209	254.272	1.60617	1.91038	0.0026	0.0205246	yes
gene40	gene40	Psyr_0041	NC_007005.1:43247-43481	OX-yedQ	OX-yhjH	OK	172.137	398.063	1.20943	1.84598	0.0026	0.0205246	yes
gene4938	gene4938	Psyr_4864	NC_007005.1:5772453-5773548	OX-yedQ	OX-yhjH	OK	118.654	55.4636	-1.09714	-1.75853	0.0026	0.0205246	yes
gene5123	gene5123	Psyr_5041	NC_007005.1:5982733-5983732	OX-yedQ	OX-yhjH	OK	55.2626	196.826	1.83254	2.30144	0.0026	0.0205246	yes
gene4321	gene4321	Psyr_4257	NC_007005.1:5074072-5074561	OX-yedQ	OX-yhjH	OK	254.163	120.302	-1.07909	-1.73437	0.00265	0.020822	yes
gene4556	gene4556	Psyr_4492	NC_007005.1:5353707-5353956	OX-yedQ	OX-yhjH	OK	74.7786	168.845	1.175	1.80592	0.00265	0.020822	yes
gene56	gene56	Psyr_0057	NC_007005.1:57383-57536	OX-yedQ	OX-yhjH	OK	1583.46	59.9847	-4.72234	-4.62936	0.00265	0.020822	yes
gene2278	gene2278	Psyr_2239	NC_007005.1:2602453-2603398	OX-yedQ	OX-yhjH	OK	36.7495	75.0292	1.02973	1.79048	0.0027	0.0211167	yes
gene3231	gene3231	Psyr_3185	NC_007005.1:3813653-3813932	OX-yedQ	OX-yhjH	OK	792.347	1913.31	1.27187	1.66586	0.0027	0.0211167	yes
gene3952	gene3952	Psyr_3893	NC_007005.1:4634810-4635713	OX-yedQ	OX-yhjH	OK	7.82956	16.6505	1.08857	1.82732	0.0027	0.0211167	yes
gene3219	gene3219	Psyr_3173	NC_007005.1:3799847-3800846	OX-yedQ	OX-yhjH	OK	38.8419	108.456	1.48142	2.00531	0.00275	0.0214746	yes
gene262	gene262	Psyr_0262	NC_007005.1:277810-278650	OX-yedQ	OX-yhjH	OK	102.532	350.316	1.77258	1.85313	0.0028	0.0217644	yes
gene3994	gene3994	Psyr_3935	NC_007005.1:4680214-4680976	OX-yedQ	OX-yhjH	OK	22.9468	11.052	-1.05398	-1.78261	0.0028	0.0217644	yes
gene4353	gene4353	Psyr_4289	NC_007005.1:5115849-5116740	OX-yedQ	OX-yhjH	OK	152.893	429.712	1.49085	1.90332	0.0028	0.0217644	yes
gene1852	gene1852	Psyr_1820	NC_007005.1:2099671-2100838	OX-yedQ	OX-yhjH	OK	58.112	172.572	1.57029	1.99841	0.00285	0.0220853	yes
gene3514	gene3514	fliS	NC_007005.1:4127175-4127565	OX-yedQ	OX-yhjH	OK	232.64	475.334	1.03084	1.68127	0.00285	0.0220853	yes
gene2463	gene2463	Psyr_2424	NC_007005.1:2805612-2806371	OX-yedQ	OX-yhjH	OK	156.435	385.666	1.30179	1.79706	0.0029	0.0223362	yes
gene3172	gene3172	Psyr_3127	NC_007005.1:3749614-3751673	OX-yedQ	OX-yhjH	OK	1032.96	275.02	-1.90917	-1.9383	0.0029	0.0223362	yes
gene4685	gene4685	Psyr_4612	NC_007005.1:5469721-5470543	OX-yedQ	OX-yhjH	OK	36.9047	19.2328	-0.940236	-1.77105	0.0029	0.0223362	yes
gene787	gene787	Psyr_0776	NC_007005.1:880438-881383	OX-yedQ	OX-yhjH	OK	22.5398	11.0529	-1.02804	-1.79816	0.0029	0.0223362	yes
gene4442	gene4442	Psyr_4378	NC_007005.1:5234471-5236096	OX-yedQ	OX-yhjH	OK	69.7449	235.662	1.75656	2.01772	0.00295	0.0226524	yes
gene4944	gene4944	Psyr_4870	NC_007005.1:5780857-5781937	OX-yedQ	OX-yhjH	OK	19.8319	38.4665	0.95578	1.74536	0.00295	0.0226524	yes
gene326	gene326	Psyr_0326	NC_007005.1:345221-345803	OX-yedQ	OX-yhjH	OK	14.0396	30.8075	1.13378	1.8429	0.003	0.0230015	yes
gene2996	gene2996	Psyr_2952	NC_007005.1:3540808-3541438	OX-yedQ	OX-yhjH	OK	16.0331	46.5417	1.53747	2.0129	0.00305	0.0232442	yes
gene3254	gene3254	Psyr_3208	NC_007005.1:3839647-3841180	OX-yedQ	OX-yhjH	OK	91.3292	210.421	1.20413	1.64266	0.00305	0.0232442	yes
gene4087	gene4087	Psyr_4027	NC_007005.1:4795655-4796015	OX-yedQ	OX-yhjH	OK	558.87	1376.43	1.30035	1.73769	0.00305	0.0232442	yes
gene4452	gene4452	Psyr_4388	NC_007005.1:5250759-5251167	OX-yedQ	OX-yhjH	OK	162.32	321.272	0.984951	1.68699	0.00305	0.0232442	yes
gene3993	gene3993	Psyr_3934	NC_007005.1:4679340-4680090	OX-yedQ	OX-yhjH	OK	17.1019	7.89114	-1.11585	-1.78715	0.0031	0.0235544	yes
gene4555	gene4555	Psyr_4491	NC_007005.1:5352993-5353674	OX-yedQ	OX-yhjH	OK	79.3445	40.1748	-0.981839	-1.78593	0.0031	0.0235544	yes
gene3133	gene3133	Psyr_3089	NC_007005.1:3697027-3705097	OX-yedQ	OX-yhjH	OK	18.6403	58.8005	1.65741	1.889	0.0032	0.0242778	yes
gene1609	gene1609	Psyr_1585	NC_007005.1:1779986-1783463	OX-yedQ	OX-yhjH	OK	78.74	34.3621	-1.19628	-1.70026	0.00325	0.0245836	yes
gene4899	gene4899	Psyr_4825	NC_007005.1:5722744-5724070	OX-yedQ	OX-yhjH	OK	13.1878	6.82777	-0.949715	-1.69142	0.00325	0.0245836	yes
gene3297	gene3297	Psyr_3246	NC_007005.1:3888754-3889660	OX-yedQ	OX-yhjH	OK	32.671	76.8602	1.23423	1.88709	0.0033	0.0248875	yes
gene961	gene961	Psyr_0944	NC_007005.1:1079100-1080042	OX-yedQ	OX-yhjH	OK	1751.63	470.464	-1.89655	-1.92512	0.0033	0.0248875	yes
gene2955	gene2955	Psyr_2911	NC_007005.1:3493210-3494713	OX-yedQ	OX-yhjH	OK	27.6964	55.7902	1.01032	1.74289	0.0034	0.0256036	yes
gene166	gene166	Psyr_0166	NC_007005.1:180106-181417	OX-yedQ	OX-yhjH	OK	125.193	332.636	1.40979	1.77918	0.00345	0.0258648	yes
gene2859	gene2859	Psyr_2817	NC_007005.1:3392814-3393282	OX-yedQ	OX-yhjH	OK	38.0818	73.6672	0.951922	1.65248	0.00345	0.0258648	yes
gene5023	gene5023	Psyr_4947	NC_007005.1:5863518-5863959	OX-yedQ	OX-yhjH	OK	209.933	426.617	1.02302	1.70556	0.00345	0.0258648	yes
gene1713	gene1713	Psyr_1684	NC_007005.1:1892672-1893737	OX-yedQ	OX-yhjH	OK	82.7681	174.287	1.07432	1.66279	0.00355	0.0264969	yes
gene335	gene335	Psyr_0335	NC_007005.1:354655-355882	OX-yedQ	OX-yhjH	OK	39.5312	79.8684	1.01463	1.65912	0.00355	0.0264969	yes
gene4876	gene4876	Psyr_4802	NC_007005.1:5691981-5693256	OX-yedQ	OX-yhjH	OK	4.87117	1.84087	-1.40388	-1.84036	0.00355	0.0264969	yes
gene4046	gene4046	Psyr_3986	NC_007005.1:4744396-4744843	OX-yedQ	OX-yhjH	OK	536.413	1614.53	1.58969	1.68195	0.0036	0.0268306	yes
gene3584	gene3584	Psyr_3533	NC_007005.1:4211304-4211628	OX-yedQ	OX-yhjH	OK	11.4121	35.3227	1.63003	2.06397	0.0037	0.0274548	yes
gene4340	gene4340	mscL	NC_007005.1:5101076-5101523	OX-yedQ	OX-yhjH	OK	1089.6	3009.79	1.46587	1.64303	0.0037	0.0274548	yes
gene4725	gene4725	Psyr_4651	NC_007005.1:5513235-5515167	OX-yedQ	OX-yhjH	OK	1240.62	427.759	-1.53619	-1.70837	0.0037	0.0274548	yes
gene779	gene779	Psyr_0768	NC_007005.1:874060-874216	OX-yedQ	OX-yhjH	OK	62.6339	263.668	2.07371	2.28741	0.00375	0.0277851	yes
gene1865	gene1865	Psyr_1832	NC_007005.1:2112822-2113368	OX-yedQ	OX-yhjH	OK	71.9448	168.099	1.22435	1.86349	0.0038	0.0280326	yes
gene4517	gene4517	Psyr_4453	NC_007005.1:5318438-5319056	OX-yedQ	OX-yhjH	OK	25.8893	12.8343	-1.01236	-1.72655	0.0038	0.0280326	yes
gene857	gene857	Psyr_0846	NC_007005.1:958171-959896	OX-yedQ	OX-yhjH	OK	227.307	99.3622	-1.19387	-1.61022	0.0038	0.0280326	yes
gene1187	gene1187	Psyr_1169	NC_007005.1:1322718-1323828	OX-yedQ	OX-yhjH	OK	15.4148	8.18175	-0.913837	-1.69103	0.00385	0.028319	yes
gene2689	gene2689	Psyr_2648	NC_007005.1:3218351-3220411	OX-yedQ	OX-yhjH	OK	90.8714	356.636	1.97256	2.03389	0.00385	0.028319	yes
gene3986	gene3986	Psyr_3927	NC_007005.1:4670920-4672275	OX-yedQ	OX-yhjH	OK	449.443	54.0851	-3.05484	-1.79521	0.0039	0.0286038	yes
gene4272	gene4272	Psyr_4208	NC_007005.1:5010724-5012995	OX-yedQ	OX-yhjH	OK	155.35	694.48	2.16041	1.99263	0.0039	0.0286038	yes
gene2575	gene2575	Psyr_2534	NC_007005.1:2948269-2949157	OX-yedQ	OX-yhjH	OK	90.591	187.775	1.05156	1.63949	0.00395	0.0288452	yes
gene3455	gene3455	acnA	NC_007005.1:4062310-4065055	OX-yedQ	OX-yhjH	OK	42.5231	206.794	2.28187	2.1161	0.00395	0.0288452	yes
gene4284	gene4284	Psyr_4220	NC_007005.1:5026263-5026719	OX-yedQ	OX-yhjH	OK	73.5644	154.171	1.06745	1.74415	0.00395	0.0288452	yes
gene1805	gene1805	Psyr_1773	NC_007005.1:2018927-2020544	OX-yedQ	OX-yhjH	OK	26.9698	57.2594	1.08617	1.7596	0.00405	0.0294905	yes
gene2451	gene2451	Psyr_2412	NC_007005.1:2793385-2796157	OX-yedQ	OX-yhjH	OK	30.2796	67.9684	1.16652	1.75997	0.00405	0.0294905	yes
gene3726	gene3726	Psyr_3667	NC_007005.1:4354247-4354553	OX-yedQ	OX-yhjH	OK	14.3199	42.8655	1.5818	1.94448	0.0041	0.0298118	yes
gene1048	gene1048	nfrB	NC_007005.1:1159306-1163388	OX-yedQ	OX-yhjH	OK	15.9693	5.93511	-1.42795	-1.78466	0.00415	0.030046	yes
gene3423	gene3423	Psyr_3372	NC_007005.1:4030703-4032091	OX-yedQ	OX-yhjH	OK	132.469	448.771	1.76032	1.81187	0.00415	0.030046	yes
gene782	gene782	Psyr_0771	NC_007005.1:875598-876741	OX-yedQ	OX-yhjH	OK	27.05	14.4297	-0.90659	-1.6784	0.00415	0.030046	yes
gene624	gene624	Psyr_0622	NC_007005.1:712039-712282	OX-yedQ	OX-yhjH	OK	92.5336	37.8738	-1.28878	-1.78147	0.0042	0.0303646	yes
gene1690	gene1690	Psyr_1664	NC_007005.1:1868877-1871736	OX-yedQ	OX-yhjH	OK	1073.64	240.718	-2.15709	-1.78505	0.0043	0.0308674	yes
gene1904	gene1904	Psyr_1871	NC_007005.1:2145659-2147446	OX-yedQ	OX-yhjH	OK	84.8044	236.184	1.4777	1.66971	0.0043	0.0308674	yes
gene2886	gene2886	Psyr_2844	NC_007005.1:3417629-3418121	OX-yedQ	OX-yhjH	OK	34.8962	65.226	0.902378	1.68244	0.0043	0.0308674	yes
gene3884	gene3884	Psyr_3825	NC_007005.1:4553183-4554107	OX-yedQ	OX-yhjH	OK	33.2341	81.379	1.29199	1.93911	0.0043	0.0308674	yes
gene5216	gene5216	Psyr_5134	NC_007005.1:6090629-6092321	OX-yedQ	OX-yhjH	OK	375.558	143.858	-1.38439	-1.69021	0.0043	0.0308674	yes
gene2503	gene2503	Psyr_2462	NC_007005.1:2849102-2851239	OX-yedQ	OX-yhjH	OK	63.4176	167.032	1.39717	1.63452	0.00435	0.0311822	yes
gene2472	gene2472	Psyr_2431	NC_007005.1:2812967-2814092	OX-yedQ	OX-yhjH	OK	295.032	858.011	1.54013	1.79674	0.0044	0.0314073	yes
gene3066	gene3066	Psyr_3022	NC_007005.1:3619949-3620417	OX-yedQ	OX-yhjH	OK	103.823	53.2101	-0.964349	-1.70581	0.0044	0.0314073	yes
gene327	gene327	Psyr_0327	NC_007005.1:345886-346837	OX-yedQ	OX-yhjH	OK	17.2622	9.00118	-0.939433	-1.66828	0.0044	0.0314073	yes
gene1545	gene1545	Psyr_1522	NC_007005.1:1712924-1713389	OX-yedQ	OX-yhjH	OK	237.794	118.295	-1.00732	-1.70113	0.00445	0.0316306	yes
gene4229	gene4229	Psyr_4168	NC_007005.1:4957873-4958905	OX-yedQ	OX-yhjH	OK	44.153	22.8727	-0.948884	-1.67546	0.00445	0.0316306	yes
gene98	gene98	Psyr_0098	NC_007005.1:108210-111323	OX-yedQ	OX-yhjH	OK	10.3225	49.7099	2.26773	1.84736	0.00445	0.0316306	yes
gene380	gene380	Psyr_0380	NC_007005.1:410245-412162	OX-yedQ	OX-yhjH	OK	36.5675	84.623	1.21049	1.66431	0.00455	0.0322059	yes
gene4877	gene4877	Psyr_4803	NC_007005.1:5693280-5696445	OX-yedQ	OX-yhjH	OK	9.3528	5.04188	-0.891436	-1.66165	0.00455	0.0322059	yes
gene5135	gene5135	Psyr_5053	NC_007005.1:5995266-5996271	OX-yedQ	OX-yhjH	OK	383.205	154.258	-1.31277	-1.75161	0.00455	0.0322059	yes
gene3357	gene3357	Psyr_3306	NC_007005.1:3956780-3958094	OX-yedQ	OX-yhjH	OK	11.5189	22.4981	0.965798	1.69372	0.00465	0.0327764	yes
gene5062	gene5062	Psyr_4986	NC_007005.1:5911245-5915475	OX-yedQ	OX-yhjH	OK	691.056	212.626	-1.70049	-1.65401	0.00465	0.0327764	yes
gene962	gene962	Psyr_RNA19	NC_007005.1:1080087-1080162	OX-yedQ	OX-yhjH	OK	7179.07	0	#NAME?	#NAME?	0.00465	0.0327764	yes
gene3245	gene3245	Psyr_3199	NC_007005.1:3828878-3830660	OX-yedQ	OX-yhjH	OK	104.516	260.756	1.31898	1.58625	0.0047	0.0329911	yes
gene3695	gene3695	Psyr_3636	NC_007005.1:4316967-4318962	OX-yedQ	OX-yhjH	OK	388.757	167.175	-1.21751	-1.53186	0.0047	0.0329911	yes
gene4773	gene4773	Psyr_4699	NC_007005.1:5568228-5568771	OX-yedQ	OX-yhjH	OK	113.567	253.826	1.1603	1.74008	0.0047	0.0329911	yes
gene4667	gene4667	Psyr_4594	NC_007005.1:5454625-5455266	OX-yedQ	OX-yhjH	OK	124.943	387.742	1.63382	1.72423	0.0048	0.0336	yes
gene5052	gene5052	Psyr_4976	NC_007005.1:5902117-5902672	OX-yedQ	OX-yhjH	OK	115.101	59.2066	-0.959064	-1.6603	0.0048	0.0336	yes
gene1497	gene1497	Psyr_1474	NC_007005.1:1661961-1663512	OX-yedQ	OX-yhjH	OK	82.2294	208.092	1.3395	1.63672	0.00485	0.0338099	yes
gene158	gene158	Psyr_0158	NC_007005.1:172213-173509	OX-yedQ	OX-yhjH	OK	34.6965	148.963	2.10209	2.12762	0.00485	0.0338099	yes
gene3402	gene3402	Psyr_3351	NC_007005.1:4007225-4008938	OX-yedQ	OX-yhjH	OK	40.9926	89.2789	1.12296	1.62478	0.00485	0.0338099	yes
gene1285	gene1285	Psyr_1266	NC_007005.1:1429747-1433123	OX-yedQ	OX-yhjH	OK	213.486	38.3232	-2.47785	-1.53637	0.0049	0.0340181	yes
gene146	gene146	Psyr_0146	NC_007005.1:158303-159608	OX-yedQ	OX-yhjH	OK	47.0617	186.821	1.98903	1.81437	0.0049	0.0340181	yes
gene2040	gene2040	Psyr_2002	NC_007005.1:2323528-2323786	OX-yedQ	OX-yhjH	OK	95.6415	181.126	0.921282	1.65829	0.0049	0.0340181	yes
gene1584	gene1584	Psyr_1560	NC_007005.1:1755464-1755947	OX-yedQ	OX-yhjH	OK	1413.04	3594.32	1.34692	1.61355	0.00495	0.0343182	yes
gene2501	gene2501	Psyr_2460	NC_007005.1:2847915-2848938	OX-yedQ	OX-yhjH	OK	91.3396	207.427	1.18329	1.70686	0.005	0.0346175	yes
gene3379	gene3379	Psyr_3328	NC_007005.1:3980033-3981680	OX-yedQ	OX-yhjH	OK	45.6039	97.0559	1.08966	1.66339	0.00505	0.0347736	yes
gene4347	gene4347	Psyr_4283	NC_007005.1:5107519-5111234	OX-yedQ	OX-yhjH	OK	19.7974	74.7982	1.91769	1.81312	0.00505	0.0347736	yes
gene4551	gene4551	Psyr_4487	NC_007005.1:5348763-5349690	OX-yedQ	OX-yhjH	OK	60.1953	31.5679	-0.931192	-1.66187	0.00505	0.0347736	yes
gene667	gene667	Psyr_0665	NC_007005.1:753603-755543	OX-yedQ	OX-yhjH	OK	22.3881	7.3252	-1.61179	-1.74365	0.00505	0.0347736	yes
gene1564	gene1564	Psyr_1541	NC_007005.1:1734938-1735520	OX-yedQ	OX-yhjH	OK	68.5045	127.169	0.892472	1.59518	0.0051	0.0350703	yes
gene2407	gene2407	Psyr_2368	NC_007005.1:2745850-2746747	OX-yedQ	OX-yhjH	OK	19.9	10.7885	-0.883275	-1.61103	0.00515	0.0352705	yes
gene3175	gene3175	Psyr_3130	NC_007005.1:3753132-3758443	OX-yedQ	OX-yhjH	OK	7.5793	53.3902	2.81644	1.74129	0.00515	0.0352705	yes
gene3176	gene3176	Psyr_3131	NC_007005.1:3753132-3758443	OX-yedQ	OX-yhjH	OK	8.1426	61.8904	2.92615	1.78436	0.00515	0.0352705	yes
gene2897	gene2897	Psyr_2855	NC_007005.1:3426757-3427789	OX-yedQ	OX-yhjH	OK	28.8975	55.1501	0.932418	1.65969	0.0052	0.035517	yes
gene903	gene903	Psyr_0887	NC_007005.1:1009533-1010016	OX-yedQ	OX-yhjH	OK	61.2831	116.909	0.93182	1.72317	0.0052	0.035517	yes
gene3938	gene3938	Psyr_3879	NC_007005.1:4619617-4620172	OX-yedQ	OX-yhjH	OK	61.7832	33.2101	-0.895592	-1.67825	0.0053	0.0361513	yes
gene2095	gene2095	Psyr_2057	NC_007005.1:2404081-2404879	OX-yedQ	OX-yhjH	OK	123.254	295.772	1.26285	1.60054	0.00535	0.0363944	yes
gene4025	gene4025	Psyr_3966	NC_007005.1:4713937-4714915	OX-yedQ	OX-yhjH	OK	7.28921	2.83628	-1.36176	-1.85452	0.00535	0.0363944	yes
gene1406	gene1406	Psyr_1387	NC_007005.1:1569128-1569908	OX-yedQ	OX-yhjH	OK	199.001	643.496	1.69316	1.76949	0.0055	0.0373146	yes
gene4475	gene4475	Psyr_4411	NC_007005.1:5275014-5276341	OX-yedQ	OX-yhjH	OK	40.7598	85.5545	1.0697	1.64914	0.0055	0.0373146	yes
gene3500	gene3500	Psyr_3449	NC_007005.1:4112425-4113829	OX-yedQ	OX-yhjH	OK	67.8891	146.816	1.11276	1.66011	0.0056	0.0379422	yes
gene1596	gene1596	Psyr_1572	NC_007005.1:1767588-1767963	OX-yedQ	OX-yhjH	OK	127.771	320.207	1.32544	1.80012	0.00565	0.0381281	yes
gene3204	gene3204	Psyr_3159	NC_007005.1:3786199-3787549	OX-yedQ	OX-yhjH	OK	32.2683	64.7033	1.00372	1.61311	0.00565	0.0381281	yes
gene4459	gene4459	Psyr_4395	NC_007005.1:5257325-5258210	OX-yedQ	OX-yhjH	OK	25.8811	50.0607	0.951779	1.60798	0.00565	0.0381281	yes
gene3771	gene3771	Psyr_3712	NC_007005.1:4398980-4399514	OX-yedQ	OX-yhjH	OK	73.3938	143.283	0.965139	1.61388	0.0057	0.0383125	yes
gene3937	gene3937	Psyr_3878	NC_007005.1:4618846-4619611	OX-yedQ	OX-yhjH	OK	97.2408	50.9269	-0.933134	-1.62837	0.0057	0.0383125	yes
gene4995	gene4995	AvrPto1	NC_007005.1:5833214-5833706	OX-yedQ	OX-yhjH	OK	75.2335	147.65	0.972739	1.63298	0.0057	0.0383125	yes
gene2229	gene2229	Psyr_2190	NC_007005.1:2545123-2546215	OX-yedQ	OX-yhjH	OK	83.1691	188.545	1.18079	1.67712	0.00575	0.0385463	yes
gene2781	gene2781	ftrA	NC_007005.1:3326019-3328123	OX-yedQ	OX-yhjH	OK	82.3503	181.853	1.14293	1.60149	0.00575	0.0385463	yes
gene128	gene128	Psyr_0128	NC_007005.1:137160-137526	OX-yedQ	OX-yhjH	OK	264.166	648.343	1.29532	1.70755	0.0058	0.0385753	yes
gene149	gene149	Psyr_0149	NC_007005.1:161188-162646	OX-yedQ	OX-yhjH	OK	64.0512	496.805	2.95538	2.13676	0.0058	0.0385753	yes
gene3241	gene3241	Psyr_3195	NC_007005.1:3824644-3825388	OX-yedQ	OX-yhjH	OK	59.9698	125.807	1.0689	1.68493	0.0058	0.0385753	yes
gene3823	gene3823	Psyr_3764	NC_007005.1:4482356-4483226	OX-yedQ	OX-yhjH	OK	108.681	53.1548	-1.03183	-1.66043	0.0058	0.0385753	yes
gene3912	gene3912	Psyr_3853	NC_007005.1:4592203-4592851	OX-yedQ	OX-yhjH	OK	99.6647	51.422	-0.954698	-1.62826	0.0058	0.0385753	yes
gene4688	gene4688	Psyr_4615	NC_007005.1:5472996-5474121	OX-yedQ	OX-yhjH	OK	26.2555	13.8537	-0.922348	-1.62222	0.0058	0.0385753	yes
gene4764	gene4764	Psyr_4690	NC_007005.1:5557706-5559626	OX-yedQ	OX-yhjH	OK	18.2356	52.2898	1.51977	1.9645	0.00585	0.0388569	yes
gene2218	gene2218	Psyr_2179	NC_007005.1:2532241-2533618	OX-yedQ	OX-yhjH	OK	27.0364	51.4542	0.928382	1.61128	0.0059	0.0390865	yes
gene2844	gene2844	Psyr_2802	NC_007005.1:3382184-3382894	OX-yedQ	OX-yhjH	OK	55.5548	20.1754	-1.46131	-1.78499	0.0059	0.0390865	yes
gene4294	gene4294	Psyr_4230	NC_007005.1:5038318-5040138	OX-yedQ	OX-yhjH	OK	552	171.306	-1.68809	-1.67705	0.00595	0.0393663	yes
gene3352	gene3352	Psyr_3301	NC_007005.1:3949786-3952680	OX-yedQ	OX-yhjH	OK	26.7107	74.6763	1.48323	1.63154	0.006	0.0396454	yes
gene3914	gene3914	Psyr_3855	NC_007005.1:4594239-4595388	OX-yedQ	OX-yhjH	OK	185.617	86.5605	-1.10055	-1.53747	0.00615	0.0405836	yes
gene3139	gene3139	Psyr_3094	NC_007005.1:3709634-3712455	OX-yedQ	OX-yhjH	OK	20.7493	8.12355	-1.35288	-1.62475	0.00625	0.0411364	yes
gene4785	gene4785	Psyr_4711	NC_007005.1:5581151-5583172	OX-yedQ	OX-yhjH	OK	63.8003	27.7916	-1.19892	-1.61726	0.00625	0.0411364	yes
gene4907	gene4907	hutH	NC_007005.1:5736158-5737706	OX-yedQ	OX-yhjH	OK	53.5109	114.324	1.09522	1.66039	0.0063	0.0414117	yes
gene2176	gene2176	Psyr_2138	NC_007005.1:2497021-2497948	OX-yedQ	OX-yhjH	OK	138.996	300.834	1.11393	1.61491	0.00635	0.0415786	yes
gene2259	gene2259	Psyr_2220	NC_007005.1:2579676-2581617	OX-yedQ	OX-yhjH	OK	35.1108	18.4924	-0.924981	-1.56029	0.00635	0.0415786	yes
gene3899	gene3899	Psyr_3840	NC_007005.1:4576431-4576590	OX-yedQ	OX-yhjH	OK	538.759	1076.64	0.998819	1.619	0.00635	0.0415786	yes
gene2843	gene2843	Psyr_2801	NC_007005.1:3381699-3382149	OX-yedQ	OX-yhjH	OK	553.095	268.015	-1.04521	-1.55778	0.0064	0.0417441	yes
gene3476	gene3476	Psyr_3425	NC_007005.1:4089469-4090204	OX-yedQ	OX-yhjH	OK	215.866	506.289	1.22982	1.56064	0.0064	0.0417441	yes
gene735	gene735	Psyr_0728	NC_007005.1:832325-834890	OX-yedQ	OX-yhjH	OK	498.08	3718.18	2.90015	1.92693	0.0064	0.0417441	yes
gene2666	gene2666	Psyr_2625	NC_007005.1:3184815-3185553	OX-yedQ	OX-yhjH	OK	121.536	273.735	1.1714	1.59106	0.00645	0.0419623	yes
gene3970	gene3970	Psyr_3911	NC_007005.1:4652943-4654340	OX-yedQ	OX-yhjH	OK	38.0259	85.2568	1.16483	1.63774	0.00645	0.0419623	yes
gene3239	gene3239	Psyr_3193	NC_007005.1:3822876-3824458	OX-yedQ	OX-yhjH	OK	113.07	790.391	2.80535	2.03496	0.0065	0.0421793	yes
gene3414	gene3414	Psyr_3363	NC_007005.1:4021037-4022483	OX-yedQ	OX-yhjH	OK	40.8935	22.0076	-0.89387	-1.58323	0.0065	0.0421793	yes
gene2190	gene2190	Psyr_2152	NC_007005.1:2507675-2510218	OX-yedQ	OX-yhjH	OK	164.487	52.7378	-1.64106	-1.68427	0.00655	0.0424494	yes
gene1410	gene1410	Psyr_1391	NC_007005.1:1572051-1572492	OX-yedQ	OX-yhjH	OK	58.1326	120.548	1.05218	1.61932	0.00665	0.0429875	yes
gene2885	gene2885	Psyr_2843	NC_007005.1:3415441-3417574	OX-yedQ	OX-yhjH	OK	10.811	19.9776	0.885888	1.59445	0.00665	0.0429875	yes
gene102	gene102	Psyr_0102	NC_007005.1:113905-114502	OX-yedQ	OX-yhjH	OK	38.5868	78.7678	1.0295	1.68408	0.0069	0.0443772	yes
gene20	gene20	Psyr_0021	NC_007005.1:24820-25939	OX-yedQ	OX-yhjH	OK	27.1922	49.1615	0.854335	1.55528	0.0069	0.0443772	yes
gene2328	gene2328	Psyr_2289	NC_007005.1:2659016-2659418	OX-yedQ	OX-yhjH	OK	39.1162	71.2805	0.865742	1.57114	0.0069	0.0443772	yes
gene3807	gene3807	Psyr_3748	NC_007005.1:4466236-4467985	OX-yedQ	OX-yhjH	OK	32.1696	62.2715	0.952876	1.54617	0.0069	0.0443772	yes
gene2177	gene2177	Psyr_2139	NC_007005.1:2497984-2499793	OX-yedQ	OX-yhjH	OK	109.057	357.303	1.71207	1.70463	0.00695	0.0446421	yes
gene1024	gene1024	Psyr_1006	NC_007005.1:1140361-1141267	OX-yedQ	OX-yhjH	OK	61.3026	32.7552	-0.904226	-1.54995	0.007	0.0448496	yes
gene2528	gene2528	Psyr_2487	NC_007005.1:2890842-2891589	OX-yedQ	OX-yhjH	OK	53.8572	104.768	0.959992	1.54725	0.007	0.0448496	yes
gene3489	gene3489	Psyr_3438	NC_007005.1:4100575-4102146	OX-yedQ	OX-yhjH	OK	93.7705	498.295	2.40979	1.77781	0.00705	0.045056	yes
gene836	gene836	Psyr_0825	NC_007005.1:933673-934540	OX-yedQ	OX-yhjH	OK	34.5875	19.1065	-0.856188	-1.57153	0.00705	0.045056	yes
gene5064	gene5064	Psyr_4988	NC_007005.1:5916252-5918153	OX-yedQ	OX-yhjH	OK	118.716	38.5275	-1.62356	-1.65562	0.0071	0.0452614	yes
gene697	gene697	Psyr_0690	NC_007005.1:794144-795032	OX-yedQ	OX-yhjH	OK	45.6932	96.2294	1.0745	1.64047	0.0071	0.0452614	yes
gene2390	gene2390	Psyr_2351	NC_007005.1:2727076-2727658	OX-yedQ	OX-yhjH	OK	63.6171	199.209	1.6468	1.77523	0.00715	0.0455229	yes
gene249	gene249	Psyr_0249	NC_007005.1:261708-263493	OX-yedQ	OX-yhjH	OK	42.161	88.7764	1.07427	1.56271	0.00725	0.0461016	yes
gene2868	gene2868	Psyr_2826	NC_007005.1:3400132-3400780	OX-yedQ	OX-yhjH	OK	110.237	219.854	0.995929	1.60315	0.0073	0.0463034	yes
gene3793	gene3793	Psyr_3734	NC_007005.1:4443424-4446430	OX-yedQ	OX-yhjH	OK	39.5129	90.9206	1.20228	1.62751	0.0073	0.0463034	yes
gene5215	gene5215	trmE	NC_007005.1:6089180-6090551	OX-yedQ	OX-yhjH	OK	77.5871	40.0685	-0.953347	-1.55768	0.00735	0.0465041	yes
gene898	gene898	Psyr_0882	NC_007005.1:1004747-1005011	OX-yedQ	OX-yhjH	OK	142.679	310.019	1.11958	1.63681	0.00735	0.0465041	yes
gene3366	gene3366	Psyr_3315	NC_007005.1:3967328-3967673	OX-yedQ	OX-yhjH	OK	84.5752	152.041	0.846156	1.57095	0.0074	0.0467621	yes
gene1636	gene1636	Psyr_1610	NC_007005.1:1813863-1814499	OX-yedQ	OX-yhjH	OK	70.6309	38.3134	-0.882452	-1.56372	0.00745	0.0470194	yes
gene1870	gene1870	Psyr_1837	NC_007005.1:2117211-2118219	OX-yedQ	OX-yhjH	OK	83.8139	183.039	1.12689	1.55047	0.0075	0.0472174	yes
gene3932	gene3932	Psyr_3873	NC_007005.1:4612320-4615067	OX-yedQ	OX-yhjH	OK	8.1496	22.3741	1.45703	1.68764	0.0075	0.0472174	yes
gene3070	gene3070	Psyr_3026	NC_007005.1:3624071-3624617	OX-yedQ	OX-yhjH	OK	56.2023	102.409	0.865645	1.55208	0.00755	0.0474732	yes
gene3590	gene3590	Psyr_3539	NC_007005.1:4217037-4217826	OX-yedQ	OX-yhjH	OK	26.3321	14.2067	-0.890245	-1.56685	0.0076	0.0477284	yes
gene4295	gene4295	Psyr_4231	NC_007005.1:5038318-5040138	OX-yedQ	OX-yhjH	OK	223.121	59.8183	-1.89917	-1.7045	0.00765	0.0479829	yes
gene5199	gene5199	Psyr_5117	NC_007005.1:6072538-6074374	OX-yedQ	OX-yhjH	OK	55.4681	28.8116	-0.945005	-1.56483	0.0077	0.0482368	yes
gene3676	gene3676	Psyr_3617	NC_007005.1:4301416-4302079	OX-yedQ	OX-yhjH	OK	55.0135	113.831	1.04904	1.64737	0.00775	0.0484901	yes
gene3453	gene3453	Psyr_3402	NC_007005.1:4059064-4060525	OX-yedQ	OX-yhjH	OK	29.6775	75.595	1.34892	1.68601	0.00785	0.0490552	yes
gene2412	gene2412	araH	NC_007005.1:2751899-2752889	OX-yedQ	OX-yhjH	OK	43.8026	23.5964	-0.892447	-1.54186	0.0079	0.0493069	yes
gene271	gene271	Psyr_0271	NC_007005.1:290529-290817	OX-yedQ	OX-yhjH	OK	256.942	559.465	1.12261	1.57564	0.00795	0.0495579	yes
gene1649	gene1649	Psyr_1623	NC_007005.1:1824443-1825547	OX-yedQ	OX-yhjH	OK	38.8229	71.2527	0.876038	1.54541	0.008	0.0496863	yes
gene1892	gene1892	Psyr_1859	NC_007005.1:2136288-2136567	OX-yedQ	OX-yhjH	OK	775.682	1642.45	1.08232	1.60625	0.008	0.0496863	yes
gene3740	gene3740	Psyr_3681	NC_007005.1:4367305-4367917	OX-yedQ	OX-yhjH	OK	63.9541	34.8629	-0.875343	-1.55635	0.008	0.0496863	yes
gene4310	gene4310	Psyr_4246	NC_007005.1:5060862-5061672	OX-yedQ	OX-yhjH	OK	56.1409	30.5911	-0.87594	-1.59649	0.00805	0.0498746	yes
gene5167	gene5167	mdoD	NC_007005.1:6031870-6033490	OX-yedQ	OX-yhjH	OK	34.941	73.9912	1.08243	1.6253	0.00805	0.0498746	yes

## Sheet: Table S2
gene_id	gene	Feature Type	locus	sample_1	sample_2	status	value_1	value_2	log2(fold_change)	test_stat	p_value	q_value	significant	Product Name	Accession	GI	Length (nucleotides)	Isoelectric Point (predicted)	Molecular Weight (predicted)	Mean Kyte-Doolittle Hydropathicity (GRAVY score)	Charge at pH 7 (predicted)	Length (amino acids)	Nucleotide Sequence	Amino Acid Sequence
Psyr_1113	Psyr_1113	CDS	CP000075.1:1261292-1262588	OX-yedQ	Wild-type	OK	39.6322	74.3984	0.908597	3.73837	5e-05	0.0010101	yes	extracellular solute-binding protein	YP_234205.1	66044364	1296	5.34	45885.8	-0.191	-5.09	432	ATGAATTCCATGTCACGTCTCGCTGTTGTCATCTCTCTCGCTTCGTTGTTCCCTCTGAGCGCTAACGCCGCTAACGCCGCTGACTCCAAAGGCACTGTTGAAGTGGTGCACTGGTGGACGTCGGGTGGCGAAAAGGCTGCAGTCGATGTTCTGAAAGCTCAGGTTGAAAAGGACGGCTTCGCCTGGAAGGACGGCGCCGTTGCAGGCGGCGGCGGCTCCACGGCCATGACCGTGCTCAAGAGTCGCGCGGTTGCCGGCAATCCTCCTGGTGTGGCCCAGATCAAAGGCCCGGACATTCAGGAGTGGGCCTCTACCGGTCTGCTCGATACCGAGGCGCTGAAAGAGGTCGCCAAGTCCGAGAAGTGGGACTCCCTGCTGGACAAGAAAGTCTCCGACACC…	MNSMSRLAVVISLASLFPLSANAANAADSKGTVEVVHWWTSGGEKAAVDVLKAQVEKDGFAWKDGAVAGGGGSTAMTVLKSRAVAGNPPGVAQIKGPDIQEWASTGLLDTEALKEVAKSEKWDSLLDKKVSDTVKYEGDYVAVPVNIHRVNWLWINPEVFKKAGIDKAPTTLEEFYAAGDKLKKAGFIPLAHGGQPWQDSTVFEAVVLSVMGADGYKKALVDLDKDALTGEGMVKSLTELKKVATYMDADGKGQDWNLEAAKVINGKAGMQIMGDWAKSEWTAAKKVAGKDYQCVAFPGTDKAFTYNIDSLAVFKQKDEGTTAAQQDLAKVAMGEDFQKVFSINKGSIPVREDMLSDMSKYGFDSCAQTAAKDFLADSKTGGLQPSMAHNMATTLAVQG…
Psyr_1137	Psyr_1137	CDS	CP000075.1:1288481-1289237	OX-yedQ	Wild-type	OK	30.893	97.9592	1.6649	5.77719	5e-05	0.0010101	yes	hypothetical protein	YP_234229.1	66044388	756	4.86	27.6	-0.293	-8.83	252	TCAGGCCGCCTGCAAAGGAATGAACAGGTAGGAAACCGGCTGCCGGTCAGTCACCTCGGCACCTTCCTGTTGCAGGGTGTCCAGAACGTGCTGGCCGGCGACGTGAAATTCCCACTTCGAGCCTTGGGCTTGCCCCTCCTGTGCAGGGTTTTTGACCTCTTCGATGGCGGCAGCAAACGCGCCCATGTCCGGCAGGTAGGCGACGAAACCGTTGCCCTTGAGGGCGGTGGTGCGAATGCCCAGCTTCTGGCAAATCAGCTGTTTGGTGTCTATTTCATCCCGATCGGCCTGACGCGACTGTTCGATCAGGTCCATCAGTTGAGTATCGACCAGCCTGTCGTTAACGATAAGGTCCGGACCCTGCTCCCAGGACTCTGGCGGGCAGCCCTTGTTCTCCGG…	MDTKFSCVGCGGCCTDHHVPLTLNEAAQWAADGGNVIVLTEAFLSNGYGVSEAQLTHASRRSTEVSSGSTTAFVAITFAAYNVGRCRNLDEKNLCRIYERRPLVCRIYPMEINPHIPLRPENKGCPPESWEQGPDLIVNDRLVDTQLMDLIEQSRQADRDEIDTKQLICQKLGIRTTALKGNGFVAYLPDMGAFAAAIEEVKNPAQEGQAQGSKWEFHVAGQHVLDTLQQEGAEVTDRQPVSYLFIPLQAA
Psyr_1139	Psyr_1139	CDS	CP000075.1:1289880-1290777	OX-yedQ	Wild-type	OK	52.9191	86.2647	0.70498	2.85211	5e-05	0.0010101	yes	response regulator receiver:CheW-like protein	YP_234231.1	66044390	897	6.31	32	0.171	-3.23	299	TCAGAGCCCTTGGGCGACTACCGTACGTGCGGCCTCGATCAGGCATTTGGTCAACTCGGGTGACGAGAACTTGGTCAACACGGCATTGGCCCCGGCGATCTGTGACTTCTCGCTGTTCATCGCGCTGTCGAGCGAGGTGTGCAGCAGAATGTACAGATCACTGAAGTCCGGCGTATCCCGGAGCGTGCGGGTGAGGGCATAGCCGTCCATCTCCGACATCTCGATATCGGACACCACCACGTTGATCTGTCGCGCAGTACCCTGCAGGTCGAGCAGAACGTCGATAGCCTCTTTGGCACTGCGCGCCGTGTGGCATTCGAGGCCGAGATTGCGCAAGGTAATGATCGACTGCTGCAGGGCAACCTGACTGTCATCGACGACCAGAATCCGCGCCTTGCT…	MSKNVRADSLSLLLFTLRSGKLMAINLLKVSEIIPCPPLTHLPESHPHVKGIATLRGSSLSVIDLSRAIGERPLADPDGGCLIVTDVSRSKQGLHVQAVSKIVHCLTTDIRPPPYGSSSKSFITGVTQVDGVLVQVLDIEKVIHGIAPAQIVVQSTELAKEDAELLSKARILVVDDSQVALQQSIITLRNLGLECHTARSAKEAIDVLLDLQGTARQINVVVSDIEMSEMDGYALTRTLRDTPDFSDLYILLHTSLDSAMNSEKSQIAGANAVLTKFSSPELTKCLIEAARTVVAQGL
Psyr_1150	Psyr_1150	CDS	CP000075.1:1301386-1303042	OX-yedQ	Wild-type	OK	9.82502	32.5848	1.72967	5.64164	5e-05	0.0010101	yes	chemotaxis sensory transducer protein	YP_234242.1	66044401	1656	4.82	58.4	-0.076	-11	552	TCAGGACAGGCGGAAGCGTCCCACGATGTTGTTCAGGTCCAGCGCCAGCGTTGACAGCTCTCGACTTGCACTGGCGGTCTGTTGCGCGCCAGACGAAGATTGCGCCGAAAGGTCACGGATGTTCATGAGGTTGCGATCCACTTCCCGGGCGACATGGGCCTGCTGCTGGGCCGCACTGGCGATCACCAGATTGAGATCATTGATCTCGCTCACGGCAGCGCTGATGACGGTCAGAGACTCGTTCGCGCCCTCTGCAATGCCAAGCGTTTCGCTGGCCAGCTCGGTGTTGCCGCGCATGGAGCCTACTGCGCGTTCGGTGCCGTTCTGAATATTGGTCACCAGACGTTCGATTTCGCTGGTGGATTGCTGAGTGCGGTGAGCCAGAGCACGCACTTCATC…	MSQIQTTATSGMTVKNRLMASTFAIIAAFIVLSVFMIQTLKTSTANVDALYNRDFLATEAVNNIDGALTRVDINILRMIAIGNPEQTAGWKNENEAAFSKLDELTVQLSKNTAETLDVTLTQQLQRGYVKLRDGMRHQTSVIQTGDIAAATNINRTEVKPFAEQVFKTLQTLREQGKQRAGERFDAQESSATQANNLSIAATLTIAILGVIVTLMTIRSILSAIGGEPSTVATITRTIARGDLSSTINISANDTSSVAAAVVAMQTQLRDTLQQISSSATQLAAAAEEMTAITEDGVQGIQRQNNEIDQAATAVNEMTSAVEEVARNAEHTARSSSNATSAAQDGLGLVKKTVTSINTMSTDVQKTATLIGELAGQSRDIGKVLDVIRGLAEQTNLLAL…
Psyr_1156	Psyr_1156	CDS	CP000075.1:1306912-1308652	OX-yedQ	Wild-type	OK	15.4025	31.6423	1.03869	3.74757	5e-05	0.0010101	yes	hypothetical protein	YP_234248.1	66044407	1740	5.9	62.4	-0.092	-5.81	580	ATGAATCTGTCACTCAAAAAACTGGCTGCCTCCACCTTGATCCTGGCCAGTCTCTCGTCGTTCGCCAGTCTGGCAAACGCCACTGTCACTGCACAACAGAGCGCCGTCATCCTCAAGACGTTCAGTGATACGTCGGTAAAGGATTTCAGGCAGTTTCTGAACAGTCTGGCCAACGCTGATGTGGTTAAAACTGCCGATTTTGGCCCGGCCATCAGTGCCTTTCTCGATAACAAACCACTTTCCGCAGCGCAACAAAACGATATTCATCGCCTGCTCGGTCTGTATACCCGCATGAAGTACGGCAGCGCGGCGACTGAAACCCTGCGTGAGCTGGTGGCGATTCCCACGGTTCGTGTCGACGGCGTTGCCCAGCACGAAAACCCGGCGTTCATAAAGATT…	MNLSLKKLAASTLILASLSSFASLANATVTAQQSAVILKTFSDTSVKDFRQFLNSLANADVVKTADFGPAISAFLDNKPLSAAQQNDIHRLLGLYTRMKYGSAATETLRELVAIPTVRVDGVAQHENPAFIKIADKIKSLAEGFDLKFRNVDNRVYEVSLDGASDEVVGIHVHADVVPVTLDNWVLPDGTRLDPFKVTLIGDRMYGRGTEDDKNGIVVALYAMKVIKEEKLPLARNFKLLIDTTEETAGDAIPYYFERNPTPAYNLALDGGYPVVIAEKGYGTVMASFARRQAEGEGAEIVSMTGGMATNQIPSKSVATLLTDKPAELAASLQQAGAEYVKSNGGDFEVDARVDGKDVKLTVTGVSAHSSAPQSGVNPVARMLDFINSLQGKVALKHNQ…
Psyr_1204	Psyr_1204	CDS	CP000075.1:1361040-1363601	OX-yedQ	Wild-type	OK	2.42341	9.42666	1.95971	3.77413	5e-05	0.0010101	yes	hypothetical protein	YP_234296.1	66044455	1704	4.78	64278.4	-0.349	-25.93	568	TCATTTCGGCCTCCGCTCAATATCCGGCTCCACATCATTCTCACCCGCGATAAGTTTACCGCTCAGATACGCCAGTGCCTCGTCTCCTACCTTGGGACCGAGCTTCTCAAGGGCCTCCTCGGGACTCGCGCAATCGGCGACAGCTTCGTCAATTGAGTCTTCGTAGGGCTTGCGCGTCTGATAGTCATCAAACGCCAGTCCCATGATGACTTCCACGGTCTGACCAAATGTTTCAAAATTGGGTCTCGAAACATCTGTCCTATCCTCCACCTTTCGCAGCACCGAAATCGCAGACCGCTCTACCTCTCGCGCTAATATCGTCGAATGCGTAGCAATGATCGCGTTGGATTTTGTCGCGGCAAGCAACTGCTTCAGCATATCCAAAAGCCCGACCTCCAT…	MPGIEFYFSTALNIDNIDGIHLLQDHIGTYYSKAWDDFGYIVTFQVYHVEHGRRESLGRTKLLVNGYDDSSIYFLTSHDKVGESVRITKLLDHKKVVSLSSDIDYYRRIHALIPQRAEDYLRQICDGSYNLHAYGDFSNWEGFELSLFRDRLAKAILKKGYQIALGSYEAQEQFSFKLEGLPDNFDAVEFNFDNARQLGRTNINLLIGRNGVGKSHVLRHLIDLVTGVEKHAESWPFFHKVIVAAYSPFESFKTEVELSNALPNQAMAQTDDSHESDLTAKDEQERRRRLVNEYVYIGFRDPEGKFSLTWPKESSARALHRIVQYDADNEWTGGSRFELLFDTLSHSIDFDAVQVFNSDDSSIVLSRTTEAVRLSLAMRKDFNYAAGIEFLKGGRTVPL…
Psyr_1303	Psyr_1303	CDS	CP000075.1:1478450-1480073	OX-yedQ	Wild-type	OK	14.3625	39.757	1.4689	5.21249	5e-05	0.0010101	yes	histidine kinase, HAMP region: chemotaxis sensory transducer	YP_234392.1	66044551	1623	4.86	58828.6	0.011	-10.28	541	GTGAAGAACTGGACCTTGCGCCAACGGATTCTGGCGAGTTTCGCCGTCATCATCGCAATCATGTTACTGATGGTCGTTGTATCTTATTCACGGTTGTTGTCCATCGAGTCCAGCGAGGAAGATGTGCGGCTTGATGCGTTGCCCGGCGTCTACTACAGCACCCTGGTGCGCAGTGCCTGGGGCGAGAGTTACATCCGCACGCTGGAGCTGATTGCCGAAGGGCAGGGGCGGCCGCTGACCAAGCAGGAACGAGACCAGTTTCAGGGCTTTGACGAAAACCTGCAGGCACAGATGGACGGCTACAAGAAGTCCATCTTCGATGATACGGACAGAGACAGCTTCGCGCTTTTCGAAAAGCGCCGCGAGGCCTATTCGCGCATGCTCGCCGATGTTCACGCC…	MKNWTLRQRILASFAVIIAIMLLMVVVSYSRLLSIESSEEDVRLDALPGVYYSTLVRSAWGESYIRTLELIAEGQGRPLTKQERDQFQGFDENLQAQMDGYKKSIFDDTDRDSFALFEKRREAYSRMLADVHAKYDRGDYAGARAEFYGEVNPVWLAGRKQLNDLIVANKQLADQATTNIVNAVLAAKISMVLSLLIAVMAAAACGLLLMRSIMAPMQLIVRILDVMRTGDLSTRLSLSRKDEFNAVETGFNDMVTELTALVAQAQRSSVQVTTSVTEIAATSRQQQATATETAATTTEIGATSREIAATSRDLVRTMTEVTSAADQASVLAGSGQQGLARMEDTMHQVMGAANLVNAKLAILNEKAGNINQVVVTIVKVADQTNLLSLNAAIEAEKAG…
Psyr_1324	Psyr_1324	CDS	CP000075.1:1501765-1502389	OX-yedQ	Wild-type	OK	7.35551	38.7224	2.39627	4.77117	5e-05	0.0010101	yes	hypothetical protein	YP_234413.1	66044572	624	4.29	23	-0.328	-14.82	208	TTATGCCGCCATCCGCAGGTTTTGCAGGATCAGCGGGCGTGCCCAGCCGTTCTCGTAGTCGAACTGGCGTTGTTGGGCGGCGATGGTCTGCTCATCCAGGGGCAGGGCAGGCTTGTCGGCCAGTTCCCATTCGAATTCGGCAATCGGCAGATGCAGCGGGCGTGGCTGCGGGCCAGGGCCTGGTTTGACGCTATCGTCATAAGGATTCAGAACGGTAGGGCGTACCCAGTGGCTCTCGAACTCCAGATGGCGTTGCTGTTCGATCATTTCAGCCATGCTGAACGGTTCTGCAGGTGGAGGCAGAAGATCGAGGTCAAACTCGGCAATCGGCAGGAACAGCGGCTCTGGAGGCTTGACCTCGGTGTCGGTGACCGGGCAGGTACGTTGCTCGACGATCTT…	MSEIVQSSIGYLSHSGDFSVRNSRTLGGVTQLWSDAFARAMADQVSESASVPVHPTAVEVDVETGEPVAGAKTLSKIVEQRTCPVTDTEVKPPEPLFLPIAEFDLDLLPPPAEPFSMAEMIEQQRHLEFESHWVRPTVLNPYDDSVKPGPGPQPRPLHLPIAEFEWELADKPALPLDEQTIAAQQRQFDYENGWARPLILQNLRMAA
Psyr_1374	Psyr_1374	CDS	CP000075.1:1556700-1557708	OX-yedQ	Wild-type	OK	39.4026	102.074	1.37326	5.50302	5e-05	0.0010101	yes	RNA polymerase sigma factor RpoS	YP_234463.1	66044622	1008	5.13	38.2	-0.477	-8.56	336	ATGGCTCTTGGCAACGAAGCGCCGGAGTTTGACATCGATGATGAAGTGCTCCTTATGGAAGCCGGCATTGTCCTGAAGGAAGCGTCAAACGAGAAGCAGCCAGCCGCTGTCTCGGGACGTACCAAGGTCAAGCATTCAACATCGCTCAAACAACACAAGTACATTGACTACACGCGGGCGCTCGATGCTACCCAGCTGTACCTCAATGAGATCGGTTTTTCTCCTCTATTGTCCCCGGAAGAAGAAGTTCATTTTGCGCGTCTGTCGCAAAGTGGAGATCCGGCCGGGCGCAAACGCATGATTGAAAGCAATCTGCGGCTGGTAGTGAAAATTGCCAGACGCTATGTCAATCGTGGGCTTTCATTGCTTGATCTGATCGAGGAGGGCAACCTGGGGTTG…	MALGNEAPEFDIDDEVLLMEAGIVLKEASNEKQPAAVSGRTKVKHSTSLKQHKYIDYTRALDATQLYLNEIGFSPLLSPEEEVHFARLSQSGDPAGRKRMIESNLRLVVKIARRYVNRGLSLLDLIEEGNLGLIRAVEKFDPERGFRFSTYATWWIRQTIERAIMNQTRTIRLPIHVVKELNVYLRAARELTQKLDHEPSPEEIANLLEKPVGEVKRMLGLNERVSSVDVSLGPDSDKTLLDTLTDDRPTDPCELLQDDDLSQSIDQWLSELTEKQREVVIRRFGLRGHESSTLEDVGLEIGLTRERVRQIQVEGLKRLREILEKNGLSSESLFQ
Psyr_1378	Psyr_1378	CDS	CP000075.1:1562479-1563544	OX-yedQ	Wild-type	OK	133.895	74.0914	-0.853729	-3.75778	5e-05	0.0010101	yes	recombinase A	YP_234467.1	66044626	1065	5.82	37.7	-0.056	-3.12	355	ATGGACGACAACAAGAAGAAAGCCTTGGCTGCGGCCTTGGGTCAGATCGAGCGTCAGTTCGGTAAAGGCGCCGTGATGCGCATGGGCGATCACGATCGCCAGGCGATCCCTGCCATCTCCACCGGTTCGCTGGGTCTGGATATCGCTCTCGGTATTGGCGGACTGCCAAAAGGCCGGATCGTGGAAATCTACGGTCCTGAGTCTTCCGGTAAAACCACACTGACGCTGTCGGTCATCGCCCAGGCCCAGAAAATGGGCGCTACCTGTGCCTTTGTCGACGCCGAACACGCGCTGGATCCGGAGTACGCAGGCAAACTGGGCGTCAATGTCGACGACCTGCTGGTTTCGCAGCCGGACACTGGTGAGCAGGCGCTGGAAATCACCGACATGCTGGTGCGC…	MDDNKKKALAAALGQIERQFGKGAVMRMGDHDRQAIPAISTGSLGLDIALGIGGLPKGRIVEIYGPESSGKTTLTLSVIAQAQKMGATCAFVDAEHALDPEYAGKLGVNVDDLLVSQPDTGEQALEITDMLVRSNAIDVIVVDSVAALVPKAEIEGEMGDMHVGLQARLMSQALRKITGNIKNANCLVIFINQIRMKIGVMFGSPETTTGGNALKFYASVRLDIRRTGAVKEGDEVVGSETRVKVVKNKVAPPFRQAEFQILYGKGIYLNGEIVDLAVLHGFVEKSGAWYSYQGSKIGQGKANSAKFLADNPEICKALEKQIRDKLLTPGVDTKAVGSREAVAADDMSEADVDI
Psyr_1400	Psyr_1400	CDS	CP000075.1:1586620-1587964	OX-yedQ	Wild-type	OK	129.191	84.0402	-0.620355	-2.83291	5e-05	0.0010101	yes	outer membrane porin	YP_234489.1	66044648	1344	4.68	48	-0.368	-12.56	448	TTACAGGATCGAGATCGGGTAATCGACGATCAGGCGGAACTCGTTGACGTCGCCTTCGCCCTGGTCGGCGTTGGCGCGGTGCCATGCCTGACGTGCGCGGAAGGACAAGTTCTTGGCCGGGCCGCTTTGCACTACGTATTTGGCTTCGAGGTTGGTCTCGTGGTGCTCGCCATCTGCGCCGTAAAGCGGAGAGCGCGCGAGGTCGTTTTTGCGGTAAGGCGAGTCCGCGGCGACATTGGTGCCATCGATATCAGTACCTTTGATGTAACGGGTCATGAAGCTCAGACCAGGAACGCCATAAGGCTCCATGTTCAGGTCATAGCGAACCTGCCAGGATTTCTCACCCGGACCATTGAAGTCGGAGTACTGGACCGAGTTGTTCAGGAAGATCGAGTCGCC…	MRVMKWSAIALAVTAASAQMATAAPFVSDQADAKGFVEGSTLDLKLRNYYFNRDNKNGNSDLRDWTQGIWANFSSGYTQGTIGVGVEAFGYGGLRLWGLDKYSGSGNLVTDSNGDNEATQGKLGGAVKFRISKTELKVGDMQPTSPVFGVGGSRLLPQTASGLSLQSSEIAGLDLEAGHFYSGTSQDDTSHNGSIWATYAGVPANSADFAGGKYAITDGLGVAFYAAKLEDIWDQYYGNVNYALPLGNDQSLAFDANIYRTVDEGSAKAGSISNTTFSGSAAYSFLAAHTVTLAFQKVNGDTPFDYIGIGDNNRGGDSIFLNNSVQYSDFNGPGEKSWQVRYDLNMEPYGVPGLSFMTRYIKGTDIDGTNVAADSPYRKNDLARSPLYGADGEHHETNL…
Psyr_1560	Psyr_1560	CDS	CP000075.1:1755464-1755947	OX-yedQ	Wild-type	OK	65.7304	246.811	1.90878	6.84978	5e-05	0.0010101	yes	gas vesicle protein	YP_234646.1	66044805	483	4.73	17476.5	-0.168	-6.87	161	ATGTCGGACGTAGATCAGGTACAAAAGTCGCAACCTTCTCCCAGCCAGAGCCACGATGACGTGATTGCTCAGTTCAAGTGGCAGGGCAAGCAGATCGACTGGTTGCTGCAATGGCTGGTCAAGTTTGTTGCCAACACCAAGGTTGAGATGGGCGTGACGCTGTCGGTGGGCGGGAATCTGGTTTCCGGGCATCTGATTTCTCACGATGCATATTTCGAGCAGTTGGCCGACGATATCTCGGCACCGTTCAGTTCGTTCGCCAACGGCACTGACGCGACCATGAAAGAGATGATCCTGTCCTTCAAGCCCGGTGAGTCATCTGAAGACACCCCGGCCTTCCATTTCATTCACTTGAAGGACTGCCGCACCTATTCCACTGACGGCAACCCGATTTGTGAG…	MSDVDQVQKSQPSPSQSHDDVIAQFKWQGKQIDWLLQWLVKFVANTKVEMGVTLSVGGNLVSGHLISHDAYFEQLADDISAPFSSFANGTDATMKEMILSFKPGESSEDTPAFHFIHLKDCRTYSTDGNPICEAGVLWRGRISAVDGFTIGLIAEKPGAA
Psyr_1606	Psyr_1606	CDS	CP000075.1:1805072-1806140	OX-yedQ	Wild-type	OK	12.098	41.8056	1.78893	5.44941	5e-05	0.0010101	yes	ABC transporter, periplasmic substrate-binding protein	YP_234692.1	66044851	1068	5.99	38.3	-0.247	-3.55	356	TCAGTTCATCTCGATGATGACCTGCTCGTTCCACATCTGCGGCAGCGCTTTGGAGGTTTTCTCCCAGGCGTCTGCGTTCTTGATCGGCTTGGCGTTTTTGTACTGGTCTTGCGGCAGCAACTTGGCTTGAACATCTTCAGGCAATTTGATGTGCTCTACGCGAATCGGGCGCGCATTGCCTTCTGCCAGCCTGATCTGACCCGCGTCGCTGAAGGTGTACTCACGCGCCAGCTTGGCGGCGTTCGGGTGTTTGGCATACTTGTTGATGATGGTGGTGTAGCCGGAAATCACCGAGCCGTCCGACGGGATCAGCACGACGTAATCATCGGGTTTGGTCATCTTGGCTTTGTAGCTCAGGCCATTGAAGTCCCAGACCACACCGACTTCGATTTCGCCTTT…	MKHLLLASLLGSAMAMSSLVMAADTDLKTLEAAAKAEGAVNSLGMPDDWANWGGIWKDLEAKYGLKHMDTDMSSAQEIAKFEAEKDNASGDIGDVGAAFGPIAAAKGVTQPYKPTTWEQIPTWAKDTDGHWALAYTGTIAFIVNKNLLHGSDIPKSWADLKTGKYKVSIGDVSTAAQAANGVLAAAIAMKGDESNIAPGLALFTDLAKQKRLSLANPTIQTIEKGEIEVGVVWDFNGLSYKAKMTKPDDYVVLIPSDGSVISGYTTIINKYAKHPNAAKLAREYTFSDAGQIRLAEGNARPIRVEHIKLPEDVQAKLLPQDQYKNAKPIKNADAWEKTSKALPQMWNEQVIIEMN
Psyr_1608	Psyr_1608	CDS	CP000075.1:1807673-1811720	OX-yedQ	Wild-type	OK	41.0984	69.281	0.753379	3.67261	5e-05	0.0010101	yes	hypothetical protein	YP_234694.1	66044853	4047	4.2	132.3	-0.269	-45.76	1349	ATGAATCTCGACAAGGCGTTGGTGCTGCGTACCTGTGCAAATAACATGGCCGATCATTGCGGCCTTATATGGCCCGCTTCCGGGACGGTTGAATCCAAATACTGGCAGTCAACCAGGCGTCACGAGAATGGTCTGGTGGGTTTACTGTGGGGCGCTGGAACCAGCGCTTTTCTAAGCGTGCATGCCGATGCGCGATGGATTGTCTGTGAAGTCGCCGTTGCAGACATCATCAGTCTGGATGAGCCGGGAATGGTCAAGTTTCCGCGCGCTGAGGTGGTTCATGTCGGCGACAGGATCAGCGCGTCACACTTCATTTCGGCGCGTCAGGCCGACCCTGCATCAACGCCCCCGCCCACGTCAATGACCACGCCCCCGCCCACGCCTGCGGCAGCACATGTC…	MNLDKALVLRTCANNMADHCGLIWPASGTVESKYWQSTRRHENGLVGLLWGAGTSAFLSVHADARWIVCEVAVADIISLDEPGMVKFPRAEVVHVGDRISASHFISARQADPASTPPPTSMTTPPPTPAAAHVTLPVAASVTLPVAEQASHEVFDVALVIAAAPSVNTLPVTTPQNLQTATYGSTLSGDNHSRLIAGYGSNETAGNHSDLIAGYGSTGTAGSDSSLVAGYGSTQTAGGDSALTAGYGSTQTAREGSNLTAGYGSTGTAGSDSSLIAGYGSTQTSGEDSSLTAGYGSTQTAQEGSNLTAGYGSTGTAGSDSSLIAGYGSTQTSGGDSSLTAGYGSTQTAQEGSNLTAGYGSTGTAGSDSSLIAGYGSTQTSGEDSSLTAGYGSTQTAQEG…
Psyr_1621	Psyr_1621	CDS	CP000075.1:1822730-1823411	OX-yedQ	Wild-type	OK	11.6086	70.6055	2.60459	6.5536	5e-05	0.0010101	yes	autoinducer synthesis protein	YP_234707.1	66044866	681	6.68	25.1	-0.021	-0.83	227	ATGTCGAGCGGGTTTGAATTTCAGGTAGCCAGTTACAGCAAAGTGCCCGTCACGTTGCTGGAAACGCTGTATGCCCTGCGCAAGAAGATCTTTTCGGATCGGCTTGAATGGAAGGTTCGCGTCAGTCAGGCGTTCGAGTTCGATGACTATGACAGTGCCGCTGCGACTTACCTGATAGGCAGCTGGAACGGGGTTCCGCTGGCCGGGCTCAGGCTGATCAACACCTGTGATCCGTACATGCTGGATGGACCGTTTCGCAGTTTTTTCGACTATCCGGCGCCCAGAAATGCTGGCATGGCGGAGTCGAGCCGGTTCTTTGTCGACACGGAACGTGCCCGGTCGCTGGGTATTCTGCACGCGCCACTGACCGAAATGCTGCTGTTCTCGATGCACAATCAC…	MSSGFEFQVASYSKVPVTLLETLYALRKKIFSDRLEWKVRVSQAFEFDDYDSAAATYLIGSWNGVPLAGLRLINTCDPYMLDGPFRSFFDYPAPRNAGMAESSRFFVDTERARSLGILHAPLTEMLLFSMHNHAASAGLESIITVVSKAMARIVRKSGWEHRVLATGEASPGETVLLLDMPVNADNHQRLLGSIALRQPVTDDLLRWPIPLDASASLQRARMDSAA
Psyr_1623	Psyr_1623	CDS	CP000075.1:1824443-1825547	OX-yedQ	Wild-type	OK	7.60119	25.3729	1.73899	4.45987	5e-05	0.0010101	yes	pyruvate dehydrogenase (lipoamide)	YP_234709.1	66044868	1104	7.98	40.2	-0.139	4.37	368	ATGAACAGCGCAAACAGTCATTCGTTGGCACCCCAGACCCGGTTCGCGGCGTTGGCCTGCATGGACAAGATTCAGGCGGTCACGGGGCTTGCGCTGCGTGGGTGTTGTTCACCCCTGTTCGCGATGGCCGATATCGTCGAGCGTCTGACCAGAGATCCGTCCACCTCGCGGCGGATATCGGTGGTACGGGCCAGCAAACACATGTCACGCGGACAGGAAGGCATGCTCGCCAGCGCCTGGCCGCTGAGATTTGCTGCGCAGGCTGGCGCGGTGGAGTTGCCGCTGATTTACATGATCAGCAGCGAAACCTCCGCCGAGTTGAGCGCGCTCGCATCGGAGTCGTTCCAGCGGGGCATCTTCTGCAACGATATCGAGACGCTGCCGTCACGCTGGCCCAAG…	MNSANSHSLAPQTRFAALACMDKIQAVTGLALRGCCSPLFAMADIVERLTRDPSTSRRISVVRASKHMSRGQEGMLASAWPLRFAAQAGAVELPLIYMISSETSAELSALASESFQRGIFCNDIETLPSRWPKGAHPWLPLWLLSNRKCQPFDPADAAEARAITLHALHSLYVEGRSGFYYMALHDESNEEVSELSDAQAVAAVQGMYRIGDAVCGHEGRRVRLLGAGLALRSVRQAARLLREHWDVDCEIWSCPSYTRVARDAAAARRWNRFHSAQPARSWHLRDCLGEGQDAVVAVTGYPQAVVEQLREHVPGRFVGLGADSAAPQGTPATRPEWIVVQALTALAEGGQLGYEPLKLALRRYQLV
Psyr_1625	Psyr_1625	CDS	CP000075.1:1826146-1828816	OX-yedQ	Wild-type	OK	4.76314	19.9318	2.06509	6.45896	5e-05	0.0010101	yes	2-oxoacid dehydrogenase subunit E1	YP_234711.1	66044870	2670	5.47	99.5	-0.326	-18.08	890	ATGGCACAGCAACCCCGGTTTCTTGACGAGGATCCGCAAGAAACCCGCGAATGGCTCGAATCGATTGAGTCGGTACTCAACACTGAAGGGCGCCCGCGCGCGCACTATCTGATCGATCAGTTGCTGGACTTCGACGTCGCCCAACATGGCGATTTCTACGGTCGGGTCACCACGCCTTACGTCAACACCATTCCCAGTGACCGCCAGCAGCCTTATCCGGGCGACCTTCAGGTTGAAAAACGTATCAACGCGTTCATCCGCTGGAACGCCCTGGTGATGGTGCTGCGTGCCGGCAAGCATTCCGGCGTGGGCGGCCATATCGCTTCCTACGCATCTGCTGCCGTGCTTTACGACGTCGGGTTCGACCACTTCTTCCGGGGGCGTACCGAGCAGTTTGCC…	MAQQPRFLDEDPQETREWLESIESVLNTEGRPRAHYLIDQLLDFDVAQHGDFYGRVTTPYVNTIPSDRQQPYPGDLQVEKRINAFIRWNALVMVLRAGKHSGVGGHIASYASAAVLYDVGFDHFFRGRTEQFAGDLVYIQGHSSPGIYGRAYLEGRLSEEQLDNFRRETDRDGISSYPHPRLMPDFWQFPTVSMGLGPITAAYQARFMRYLENRGLKEHQGRKVWAFLGDGEMDQPESQAAIALAGREKLDNIIFVVNCNLQRLDGPVRGNSKVIQEFESLYRAAGWNVIKVIWGGGWDALLEKDKSGLLRQRMMECVDGEYQNYKSQNGAYVREHFFGKYPELLELVSDMSDDDIWKLSRGGHDPEKVYNAYAAAMRHKGGPTVILAKTVKGFGMGEA…
Psyr_1638	Psyr_1638	CDS	CP000075.1:1842285-1845648	OX-yedQ	Wild-type	OK	50.408	26.2765	-0.939881	-4.26112	5e-05	0.0010101	yes	ribonuclease E and G	YP_234724.1	66044883	3363	4.7	123480	-0.708	-44.73	1121	TTAGACGAGGGGTTTAGGCTCGTTTTCTTTCTCGGCTTCATGTTGCGGTTTAACTGCTGGTTGCTCAGTTGCCGCTTCTTCGGTCTTTTCCTCGGCTGCCGGTGAAGGCTGGGCCGATTCTGCTTCAGCGGCAGCAGGCGCCGCCTCGACGACTGGAGCGCTGGCAGCAGCGGCTTCCTGTTGACGACGTGCTTCTTCTTCACGCTTGCGGCGACGAACTTCACGAGGATCGTTCGGTGCGCGGCCTGTGCTGCTGACCACTGGTGCAGGCGCTGCTTCTTCAGCCGCAGGTGCCTGCTCTTGTGGGGCAGGTGCCTGTTCTTCAACGACCGGCTGAGGCGCGACGTAAGGAGCAGGCTCTTCTTGCAGCGCTACCGGCTCGACGACAGCAGCAGGTGC…	MCAERRFRQPGNRRYYMKRMLINATQPEELRVALVDGQRLYDLDIESGAREQKKANIYKGRITRIEPSLEAAFVDFGSERHGFLPLKEISREYFKKAPEGRVNIKDVLSEGQEVIVQVEKEERGNKGAALTTFISLAGRYLVLMPNNPRAGGISRRIEGEERNELREALNGLIAPADMGLIVRTAGLGRSSEEMQWDLDYLLQLWTAIKEASLDRSAPFLIYQESNVIIRAIRDYLRQDIGEVLIDSIEAQEEALTFIRQVMPQYASKIKLYEDSVPLFNRFQIESQIETAFQRVVELPSGGSIVIDPTEALVSIDINSARATKGSDIEETALQTNLEAAEEIARQLRLRDIGGLIVIDFIDMTPAKNQRAVEEKVRESLEADRARVQIGRISRFGLLE…
Psyr_1658	Psyr_1658	CDS	CP000075.1:1861712-1862315	OX-yedQ	Wild-type	OK	39.0846	87.3803	1.16071	3.79646	5e-05	0.0010101	yes	lipoprotein	YP_234744.1	66044903	603	4.92	22.1	-0.158	-4.55	201	ATGCGTAGCCTGGTTATGCTGCTCGCGCTTCTGGCGTTGAGTGGCTGCATGAAAGTCAGTGACATGGGCGAAGGTGTTCGCGAGCAATTCAGCGATGCAGGTCTGCTCGACCATAGCGAAACCCGTCGTACTGCCAACTGGCGCGTGCAGCCTGACTCGTTCATTTACATCGCTCAGGGCGCCTTCGTACCGCCGGGCAACGCCTATCCGCGGCCTAACGTGGTGGCTGAAGAAGCCTTCAAGGGCTTTATCGAGTACTTCCCGATGGTCCGTCGTGCCCGCGGCCCGCTGGGGCTGGATGAAGCCATGGTCGAGGCGCGTGCTGCGGGCGCGCATTATTTGCTCTACGCACGTTTCGCCAAGGCTGACGACCGCATCGGCAATGGCGATCAATGGGCC…	MRSLVMLLALLALSGCMKVSDMGEGVREQFSDAGLLDHSETRRTANWRVQPDSFIYIAQGAFVPPGNAYPRPNVVAEEAFKGFIEYFPMVRRARGPLGLDEAMVEARAAGAHYLLYARFAKADDRIGNGDQWADQEAVDRLGVDSGVIQLMLIETGTRYLIDSARIRSRGGLLTLYDKSPEDLLGPPLEDYARTLLGVER
Psyr_1661	Psyr_1661	CDS	CP000075.1:1864112-1866959	OX-yedQ	Wild-type	OK	24.9695	41.3557	0.727922	3.19315	5e-05	0.0010101	yes	hypothetical protein	YP_234747.1	66044906	2847	3.97	99532.8	-0.229	-88.9	949	ATGGTTCAGGTTCGTAAACTGGTATTAGCAATCGCTGCGGCATCAGCGCTGTCATCGGGTATGGCGCAGGCGCTGGGGCTCGGGGAATTGTCGGTCAAGTCGACCCTGAATCAGCCATTGGTAGCGGAAATCGAGTTGACCGAAGCTCAGGGGCTCAACGCAACGCAAGTTGTGCCCAGCCTGGCCACCACGGCCGACTTCGCGCAGGCGGGTGTGACCCGTCAGGCATTTCTCAACGATCTCACCTTTACCCCGGTTATCAATGCCAGCGGTAAAAGTGTCCTGCGCATTACATCCAGCAAGCCGGTGCGCGAGCCTTATGTGAAGTTTCTGGTTCAGGTGCTCTGGCCCAATGGCCGGTTGCTGCGTGAATACAGCCTTCTGCTCGATCCGCCGAAA…	MVQVRKLVLAIAAASALSSGMAQALGLGELSVKSTLNQPLVAEIELTEAQGLNATQVVPSLATTADFAQAGVTRQAFLNDLTFTPVINASGKSVLRITSSKPVREPYVKFLVQVLWPNGRLLREYSLLLDPPKFSPEAAAAAAAPAPAAAPAAPAQLATVAPSAEAPAAEAPAPAPAANPAAVPPPAADKQSQYVTANNDTLWEIAAKVRTGGTVQQTMLAIQALNPDAFIGGNINRLKKGQVLRLPTPQQTTALPQSQAVAEVSRQYSAWREGRRLPAGTRQVDATRRDRAGAAPSKVDTSDNLSLVSASGKPAAKGAAGDGDLGNKLAVAQEALDTTRRDNAELKSRMNDLQSQLDKLQRLVELKNGQLAKMQAAGAAVPPPAATPDAATPANAAVP…
Psyr_1704	Psyr_1704	CDS	CP000075.1:1914094-1918063	OX-yedQ	Wild-type	OK	3.27151	20.2271	2.62826	8.3712	5e-05	0.0010101	yes	amino acid adenylation	YP_234790.1	66044949	3969	4.72	144103	-0.036	-48.41	1323	ATGAACAGTTTTGAGAAAAATAATACCGCACCGTCACGCTCTCAAGATCTCGCTATGCGGGCCGGCGCACAGCATATAACCGGTACTGAAGGGCCACTCTCCATGTCTCAGGAGCAAGCCTGGTTTCTTGAGACGTTAGTACCAGAGAGTATTGCTTATAACTTTCAGGCCATGCTGAACATTCGCGGCAACCTTGATATCAACGTGCTTGAACGTGCGCTGAACAGGGTGGTTGAACGCCATCAGTCACTGTCCACTGTTTTTGATGAGGTTGACGGAGAACCACGGCAAACTATCCAGGACGCCTGGTCCGTGAACATTCCGATCGTTGACCTGTCTGCCAGCAGTGAAGCGGTACGGCAGACCTACATGAATTCTATTGTGAAAGCTGAAATTGCC…	MNSFEKNNTAPSRSQDLAMRAGAQHITGTEGPLSMSQEQAWFLETLVPESIAYNFQAMLNIRGNLDINVLERALNRVVERHQSLSTVFDEVDGEPRQTIQDAWSVNIPIVDLSASSEAVRQTYMNSIVKAEIAQKIEVAKLPLIRWVLFKFSDQFHVLLHIEHHLIHDGWSFRLFLKELNHFYNEEKGRANQEPLEPVIQFIDYCQWERDWLDSAEGRQGRDFWYGRLETWPAYTHSPFPAEKDAQAALDFVGSSVSVPLPGKLISALQAYGSENKSTLFETMFSLFACVVAARSGQTQQLIGTAVANRDLPGIENTIGMLVNMLPLRIDIDANTSWAPLLAAVKEEIRTACLQSHVPFSTMVADLSPDRVTQQLPYIQVAFSFHNSMSRTLDFADIDV…
Psyr_1705	Psyr_1705	CDS	CP000075.1:1918179-1930740	OX-yedQ	Wild-type	OK	1.51099	5.69798	1.91496	6.72071	5e-05	0.0010101	yes	amino acid adenylation	YP_234791.1	66044950	12561	5.32	457540	-0.081	-103.49	4187	ATGTCTCAAAAAAAGCCGGTCACTTCAACCACCGAGTCCGCTGTCAGGATGCCGACCCCGGCAGCCGGGGGTTTCCTGAATTTATCGCCTGCGCAAAAAAGCCTCTGGTTCATGCACCAGATGGAAGATGCCAGCGCCACGTACAATGTGCCTTTTGCGCTGCGTATTGACGGGGCACTGGATCGCGCGGCCCTCGAGCGGGCAGTGGACAGTGTCTATCAGCGCCAGAGTGCACTGCGCTATCGTTTTCCCTGTATCGATGGGCAGCCGGTGATTCGCCTTGTCGATGAGCAACTGCTGATTCGCAAGGTTGACCTGCGAGCCGAACCGGACAGCGAAGCCGCGCTGAAAGCGTTCGAGCAAAGCGAAGCGCGTTATGTTTTCGATCTTGAGCATGAA…	MSQKKPVTSTTESAVRMPTPAAGGFLNLSPAQKSLWFMHQMEDASATYNVPFALRIDGALDRAALERAVDSVYQRQSALRYRFPCIDGQPVIRLVDEQLLIRKVDLRAEPDSEAALKAFEQSEARYVFDLEHEALLRATLLHCATDEHVLLINVHHIVFDGWSMQIFLSEVASAYSALVRGSEVNAEPLNFDFGDYLSLSPSNAERAPDIDHWQRRLAGAPPVLPLPLDNKRPAVQRYAGQRCHFQVPEAVSDALKNLARECRVTPYMVGLAAFSVLLYRYTQEADLVIGSPMSNRQSSDLEGVIGFFVNTLPNRIDASGSPSFVELLKRVRASVLDTFEHAHVPFDQIVEAIQPPRSLSHAPVFQVLFDMANEDFSVELENLRTRVYTLDSCTAKYDL…
Psyr_1770	Psyr_1770	CDS	CP000075.1:2014183-2015281	OX-yedQ	Wild-type	OK	22.1941	41.7961	0.913191	3.13717	5e-05	0.0010101	yes	enoyl-CoA hydratase/isomerase	YP_234856.1	66045015	1098	6.8	40.4	-0.165	-1.48	366	TCAATTCTCCAGACCGCTGAAGAAACTCTGCACCTGCGCGGCACTGACGTCCTGCGCGCTGGCGTGTTTCCATTGCGGCTTCTTGTCTTTATCGATGATCAGCGCACGTATGCCCTCGATCAGGTCACCGCGTTCGAACCATTGGCGGTCCAGGTGCAACTCCATGGCGAAGCAGGCCGGCAGCGACAGATGACGGCCACGGCGCAGCATTTCCAGGGTCACCGCCATGCCCAGCGGTGAGTGAGCTTTCATTCGGGCTACGGTATCCAGCGCCCACTCGCGGGTGTCGCCGATGACCACCTGTTGCAGTTGCTCAAGCATGCTGGGAACATCCGGCAGCCCGAAAAAGTGGTCGATGGCGTGGCGCAGGGATTCCAGCGGAGGGGAGGGCAGACGCTG…	MSSQVSSARPVRPSASRDSIVIDVRNHIGHLTLNRPEGLNAIDLDMVRTLRQQLDRWADDPSVHAVVLRGAGGKAFCAGGDIRSLYESHQSGQDLHHTFFAEEYELDLAIHRYRKPVLALMDGLVLGGGMGLVQGADLRVVTERSRLGMPEVAIGYFPDVGGSYFLSRLPGELGTWLGVTGSQIGAADALYCGLANWSMNSELLPRLDHMLDHLKWKSTPLKDLQGALAKLATQRLPSPPLESLRHAIDHFFGLPDVPSMLEQLQQVVIGDTREWALDTVARMKAHSPLGMAVTLEMLRRGRHLSLPACFAMELHLDRQWFERGDLIEGIRALIIDKDKKPQWKHASAQDVSAAQVQSFFSGLEN
Psyr_1776	Psyr_1776	CDS	CP000075.1:2022788-2024420	OX-yedQ	Wild-type	OK	3.75046	18.1547	2.27521	5.38897	5e-05	0.0010101	yes	histidine kinase, HAMP region: chemotaxis sensory transducer	YP_234862.1	66045021	1632	5.81	58884.3	-0.061	-7.33	544	TTAAACCCGGAACTGCTTCAGCAAGGTGTTCAACTCTTCGCTCAACCCGCGCAGGTGCAGACTGGCCGAAGTCGATTGTTCGGCGGCCAGTGCGGTGCTCTGGGACAGTTGCGCGGCCTGGGTGACGTTCTGGTTGATGTCATCCACCACGTGCGTCTGCTGCAGGGTGGCGCTGGCGATCGATGCATTCAGGCTGTTGAGGTTGCGCAGCGCCTGACTGATGGAGGTCAGGCTCTGGCCGGCCTGATTGGCCTGCTCGATGGTCAACTGCGAAGAGCGGCTGCTGTCACCGATCACCTTGACCGCTGCATCGGAATGCTTTTGCAGGCGTTCGATCATTGACTGGATTTCTGCGGTCGATTTCTGCGTGCGCTGGGCCAGCAGACGCACTTCGTCGGC…	MSMRSLSISRRLWLILVVSVLMLFVLSATLLRQLHNDLYQAKAEKTMHVVQTASGILSFYQGLEAAGGMTREAAQQQALKEIKSLRYSQSDYFWINDLRPVMIMHPTNAKLEGQDLSTIKDPDGFAVFNEMVTLVKAQGAGMVNYRWPKPGASEPVKKTSYVQLFQPWGWILGSGVYVDDVAAEFKTQLWNAGMFIAGIVLIMVLLLVTIVRSIVRPLRAAVGAMASIASGESDLTRTLETHGNDEITELGTHFNAFVAKLRNVVGQLQHSAVALGQASTDLGSDAEQAQSRSEQQSQQMDLVATAVNEVTYGVQDVAKNAEHAASEMRDAESQAQQGQINIDNSLRQIEHLSSTIGQAVQVMQSLASESTQIGSVLEVISSIAEQTNLLALNAAIEAA…
Psyr_1778	Psyr_1778	CDS	CP000075.1:2025488-2028359	OX-yedQ	Wild-type	OK	2.52477	8.30648	1.71808	4.35903	5e-05	0.0010101	yes	hypothetical protein	YP_234864.1	66045023	2871	4.74	105857	-0.303	-35.66	957	TCAGGCACCCATCAGTTCCTGGACTCTGGCGGCCAACGCTTCAATCGCAAACGGCTTGGTCAGTACGCGCATTCCTGGCCCGAGCTGTTCGTCACCGATGGCGGCGTTTTCCGCGTAGCCGGTGATGAACAGGGTTTTCAGATGCGGGCGGACCTCGCGTCCGGCATCGGCCATTTGTCGTCCGTTCATGCCGCCCGGCAAACCCACGTCAGTGATGAGCAGGTCGATATGCACATCCGAACGCAGCAGCTTGAGGCCAGCCAGGCTGTCGGCGGCTTCGATCAGCGTATAGCCCAGGTCGCCGAGGGCGTCGGTGAGCAGCATGCGCACCGTGGGTTCGTCGTCCACGATCAGGATGGTTTCCCCGGACTGGGTGAACTCGAACGGTGCCTTGTGCAC…	MDLRRMLEEAGIDAATNTCRPSAVARAARQRAVFDSAMDFAMILTDGNGIITDWNPGAEQVLGWTQEEMVGQSAKRFFTPEDLASNRVEHEMQLALSVGRASDERWHLRKDGELFWASGEMMPLYDENNTHLGFVKILRDRTREHLAGRATEEAQERYRLAAKATNDSIWDWDFATNLVLWNDALEEAYGHPLATLDNSGDWWIGQIHPDDRTRVYDSIHAVIDGNGTAWTDEYRFRRLDGSYADVLDRGHVIRDIDGQAVRMIGAMLDMSQMRKAETALRQSEERSRAMLETIEAAFAIIQVRFDADDSPVDYRFIEANPAFERQAGVDLRGKWVTEFAPDLERFWFEAYGNVAKTGEPASFENYAKAFERWFEVKAVRVGEPADRQIAVIFSDVTAR…
Psyr_1851	Psyr_1851	CDS	CP000075.1:2128858-2129662	OX-yedQ	Wild-type	OK	4.23433	24.1043	2.50909	4.2886	5e-05	0.0010101	yes	hypothetical protein	YP_234936.1	66045095	804	9.07	30567.8	-0.457	4.62	268	TTATCGGTGCGTTGCGATCCAGATCAGCAGCCCGGCCTGGAATACCGCGAAGGTCACCAGGCAGGCAATCGTGAAGCGCAGGCCGCTGTCTTCACGCTTGTATTTGCTGACCCGGTCTTCATGCTGGCGAATCGTCACTTCCTGCTCGATCAGATTTTTCTCGGCCTTTTCCAGCATCTGCGAGGCTTCGAGAATCTCGATGATCTGCACCTTGTCGTTGTTCCAGGTGCTGTGCAGGTTGCCAACGTGTACATCCTTGATCGCGCCTTTCATGTGCTGGGCATCGGCATACGTCACTTCAAAGCCCAGCGTGCGCAGAAAGTGATCGCGACGCAGACGTGTGTCTTCGTTCAGACCGTCCTTGCTGGCCAGCGCCACGCCTTCAATCTTGTAGGAAGA…	MTDATTMTEPPAEPASAEVAVPVPPQPWEDVLPESFQMLRLSPLPTDRATGGRPLRFVQFGRAERHSKALSLLRITVQLPGQRVRKEQNHLDIWADHEKRMVRFGPESGLQIEPWNRGIGRFMIAHAVHWAQKRWSSYKIEGVALASKDGLNEDTRLRRDHFLRTLGFEVTYADAQHMKGAIKDVHVGNLHSTWNNDKVQIIEILEASQMLEKAEKNLIEQEVTIRQHEDRVSKYKREDSGLRFTIACLVTFAVFQAGLLIWIATHR
Psyr_RNA35	Psyr_RNA35	tRNA	CP000075.1:2161906-2161996	OX-yedQ	Wild-type	OK	25722.1	7087.68	-1.85962	-3.74281	5e-05	0.0010101	yes	tRNA-Ser			90						TGGCGGTGAAGGAGGGATTCGAACCCTCGATACAATTTCTTGTATACACACTTTCCAGGCGTGCTCCTTAAGCCACTCGGACACCTCACC
Psyr_2071	Psyr_2071	CDS	CP000075.1:2417166-2417418	OX-yedQ	Wild-type	OK	3779.77	2385.76	-0.663849	-3.20427	5e-05	0.0010101	yes	outer membrane lipoprotein OprI	YP_235152.1	66045311	252	8.5	8.8	-0.48	0.96	84	TTACTTGCGGCTGGCTTTGTCCAACATGCGCAGAGCGCGCTCGTTGGCTTCGTCAGCAGTTTGCTGAGCTTTTTGAGCAGCAGCCATAGCTTCGTCAGCCTTGCGGTAGGCTTCGTCGGCACGTGCTTGCGAACGAGCTGCTGCGTCTTCGGTAGCGGTCAGACGAGCTTCGGTTTCTTTGGATACGCTGCTGCAACCGGTAGCCAGAACTGCGGCCAGAGCCAGAGCAGAGAATTTCAGAACGTTGTTCAT	MNNVLKFSALALAAVLATGCSSVSKETEARLTATEDAAARSQARADEAYRKADEAMAAAQKAQQTADEANERALRMLDKASRK
Psyr_2107	Psyr_2107	CDS	CP000075.1:2459364-2459580	OX-yedQ	Wild-type	OK	171.015	354.135	1.05018	3.01618	5e-05	0.0010101	yes	ribosome modulation factor	YP_235188.1	66045347	216	10.87	8.2	-0.773	5.67	72	TCATCCGACCGCGTGAAGTTCGTTGAGTCTGTGGATGCCCGCAGTGCCGGTCATACCGTCCCAGTTGTCGCCGCGTCCTTCGCGCCAGCCATTGATCCATGCCTGGCGTACTGACGGTAGAGTAAAAGGGCAAAGCTCACGGGATTTACCATGAACGCCGTATTGATAACCGCGTAAAAATGCTCTTTCCAACGGATCACGCTTAAGTCTTCTCAT	MRRLKRDPLERAFLRGYQYGVHGKSRELCPFTLPSVRQAWINGWREGRGDNWDGMTGTAGIHRLNELHAVG
Psyr_2190	Psyr_2190	CDS	CP000075.1:2545123-2546215	OX-yedQ	Wild-type	OK	7.68349	20.9435	1.44667	3.59285	5e-05	0.0010101	yes	NADH:flavin oxidoreductase	YP_235271.1	66045430	1092	6.44	39820.6	-0.2	-3.43	364	ATGTCTGCATTGTTCGAACCCTTCAAACTGAAAGACGTCACGCTGCGCAACCGAATCGCCATTCCTCCGATGTGCCAGTACTCGGCAACCGAAGGTGTTATCAACGACTGGCACCACGTGCATCTGGCCAGCATGGCACGCGGTGGTGCGGGTCTGTTGGTGGTCGAAGCTACCGCCGTTGCGCCGGAAGGGCGTATTACCCCCGGTTGCACCGGTATCTGGAATGACGAACAGGCGCAGGCATTCGTGCCTGTCGTCAAAGCCATCAAGGCCGCAGGGTGCGTACCGGGTATTCAGATTGCTCACGCCGGTCGCAAGGCCAGCGCCAATCGTCCATGGGAAGGCGATGACCATATCGCGGCGTCCAATTCGCGCGGCTGGGACACCATCGCGCCGTCC…	MSALFEPFKLKDVTLRNRIAIPPMCQYSATEGVINDWHHVHLASMARGGAGLLVVEATAVAPEGRITPGCTGIWNDEQAQAFVPVVKAIKAAGCVPGIQIAHAGRKASANRPWEGDDHIAASNSRGWDTIAPSAIAFGANLPKVPRAMTLDDIARVRQNFVDAARRARDAGFEWIELHFAHGYLGQSFFSEHSNQRTDEYGGSFDNRSRFLLETLAAVREVWPENLPLTARFGVIEYDGRDEQTLAESIELARRFKAGGLDLLSVSVGFSTPDANIPWGPAFMGPIAERVRREADIPVTSAWGFGEPKLAEEAVKSGQLDLVSIGRAHLADPHWAYFAAKELGVEKSAWTLPAPYAHWLERYR
Psyr_2214	Psyr_2214	CDS	CP000075.1:2573304-2576912	OX-yedQ	Wild-type	OK	11.3902	35.3017	1.63194	5.59904	5e-05	0.0010101	yes	hypothetical protein	YP_235295.1	66045454	2133	5.9	80099.7	-0.449	-11.01	711	ATGTCGACCACAATTGAAAGCACCCACAGGGACAAGGCCGGGCTGGAACTTGATCTTCACTCGCTGATGACGGCCATTGACCGCTCCCAGGCGATGATCGAGTTCGATCTTGATGGCAATATCCTGCGGGCCAATACCAATTTTCTGGATTGCGTCGGTTATCGGCTGGATGAGGTCCAAGGTCGGCATCACCGCATGTTCTGCACGCCGGAACATGCATCCAGCGTCGAATATGTGACGTTTTGGGAAAAACTCGGCAAGGGCGCTTTCGACGAAGGGCAGTACAAGCGCCTGGGCAAGAACGGGCGCGAGATCTGGTTGCAGGCGACTTATAACCCGGTGTTCGACGAGCAGGGCAACCCGTTCAAGGTGGTGAAGTTCGCCACAGACGTCACTGCG…	MSTTIESTHRDKAGLELDLHSLMTAIDRSQAMIEFDLDGNILRANTNFLDCVGYRLDEVQGRHHRMFCTPEHASSVEYVTFWEKLGKGAFDEGQYKRLGKNGREIWLQATYNPVFDEQGNPFKVVKFATDVTAQRKSNAEYEGKVAAIDRSQGIIEFDLNGRVLNANENFLKVLGYRLDEIQGQHHRMFCEDDYLNSPAYRAFWAKLERGEYDSGEYKRIGKNGRELWISATYNPIFDPDGRPYKVVKFANDVTESRIRQAESAGKVTAIERSQAVIEFDLTGKVLHANRNFLAVFGYDLDEIVGEHHRMFCSEEFVSSLQYRELWEKLGRGEYDANEYKRKRKDGKEIWIQATYNPIFDAQGKPYKIVKFALDVTVAKETSVEDQGKVNAIDRAQAVI…
Psyr_2220	Psyr_2220	CDS	CP000075.1:2579676-2581617	OX-yedQ	Wild-type	OK	3.27556	9.775	1.57735	3.68449	5e-05	0.0010101	yes	histidine kinase, HAMP region:Cache: chemotaxis sensory transducer	YP_235301.1	66045460	1941	5.55	69.9	-0.168	-9.38	647	TCAGGTCTTGAACTTGCGTACCAGGCCGTCCAGTTCGCTGGACAGCATCTCCAGACTTCTGGAATCCGCGCGGGCCGAGTCCGAGAGTTGAGCGATCAACTGCGCATCACCATGGATCTGGCTGATGTGCCGGTTGATGTCTTCGGCCACCTGATGCTGTTCTTCGGCGGCAGTTGCGATCTGGGTGTTCATGTCGCGAATCACATCCACTGACTCACGGATTTGCCCGAAGCTGCTGCGTGCCTGTCCGATCTTGGTCACCGACTGCTGCGACACGTCGAGGCTGGCATGCATCTGTTGCGCCACCGAGGCAGTACGTTTGGCCAGGTTGCCCAGCAGGCTGTCGATTTCGGCGGTCGAGTCCGAGGTGCGTTTGGCCAGTGCGCGGACTTCGTCGGC…	MNIKQKLTWAFAVIACLPILVVAAIVVVNLRDKATSDFVDSSAREIRQVDNAMQLFFDGITQNVNYIAAHPLIAGASDDFRNYMGATPPPQSENDRQATELFASIAKAHPAYSYVSYGLINGSYIMTPEDPKMSNYDPRVRPWYKTAMANAGKTVRSDAYYWANDDAVLVSTIRAIPNKLGNPGGVVNIDVSLKQLTNIVKQIKLGESGYLMLMEKNGTVLVDPKQPEHNFKKLGELGDGFSELAKTASGLVEVTLNGERYMANVYSSEQLGWNFIGLIKQDEVMASATRLTWLIGIIAAVLAVVFAIVGASFARVIVRPIHSVSSGLEGIAGGEGDLTQNLAVRGKDETAQLAGWFNKFLTAIRSLIQHIGQAAGKILEASHSSTRVSNDMAEAAGRQ…
Psyr_0227	Psyr_0227	CDS	CP000075.1:240294-241794	OX-yedQ	Wild-type	OK	53.2258	30.3294	-0.811411	-3.25702	5e-05	0.0010101	yes	aldehyde dehydrogenase	YP_233338.1	66043497	1500	5.52	53040.1	0.014	-5.66	500	ATGCAAATGACCACCCTGACTCGTGCTGACTGGGAGCAACGCGCCCGGAATTTGAAGATCGAAGGCCGTGCCTTCATTCAAGGTGAATACACCGCAGCCTCCTCCGGCGAGACGTTTGACTGCATCAGTCCGGTCGATGGCCGGATGCTTGCCAAGGTTGCCAGTTGCGATGCCGCTGACGCGCAACGCGCCGTCGACAGCGCGCGCAGCGCCTTCAACTCCGGCGTCTGGTCACGACTGGCCCCGGCGAAACGCAAGGCCACCATGATCCGTTTCGCGGGGTTGCTTGAGCAGAATGCTGAAGAACTGGCCCTGCTTGAAACGCTGGACATGGGCAAGCCGATCAGCGACTCGCTGGGTGTCGACATACCCGGCGGCGCCCGGGCCCTGAGCTGGAGC…	MQMTTLTRADWEQRARNLKIEGRAFIQGEYTAASSGETFDCISPVDGRMLAKVASCDAADAQRAVDSARSAFNSGVWSRLAPAKRKATMIRFAGLLEQNAEELALLETLDMGKPISDSLGVDIPGGARALSWSGEAIDKLYDEVAATPHDQLGLVTREPVGVVAAIVPWNFPLMMACWKLGPALSTGNSVILKPSEKSPLTAIRIAQLAIEAGIPAGVLNVLPGYGHTVGKALALHMDVDTVVFTGSTKIAKQLMIYAGESNMKRVWLEAGGKSPNIVFADAPDLQAAASAAASAIAFNQGEVCTAGSRLLVERSIKDRFLPMVIEALSAWKPGNPLDPATTVGALVDTQQMNTVLSYIEAGHSDGAKLVAGGKRILQETGGTYVEPTIFDGVNNAMKI…
Psyr_2237	Psyr_2237	CDS	CP000075.1:2599431-2601417	OX-yedQ	Wild-type	OK	7.09296	23.9653	1.75649	5.57781	5e-05	0.0010101	yes	histidine kinase, HAMP region: chemotaxis sensory transducer	YP_235318.1	66045477	1986	5	71611.7	-0.209	-14.61	662	ATGACCATTCTTCAGCGAGTGATCGGTGGGTTTGCTGTGCTGGTGTTACTGCTGCTCGCCATGGCAGGTATCAGCTATCAAAGCACCCATTCCATAAGCGATCGGATCAGCGTCATCACAGGGCAGTCCGCACCCTTGAGCAGGGCGGCGAGCGAGCTTTACGTGCATGTGCTGCGCGCCAACCAGGCACTGCTCGGGATTCTGGTCAGCACTGATCCCAAACAGATCGATGATGGCAAGCAGCCGTTCAACGACAGCATGACCCGGTTCAATCAGTTGCTGGACAGCACGCCTGCCTACATTGGCGATCGTGCCGAACTGCGCGACAACCTGAACCAGCAACGCCAACTGAGTGCGGCTTATGCCGAGCAGGCGCAGACGCTGATTGCCAGCCATCGA…	MTILQRVIGGFAVLVLLLLAMAGISYQSTHSISDRISVITGQSAPLSRAASELYVHVLRANQALLGILVSTDPKQIDDGKQPFNDSMTRFNQLLDSTPAYIGDRAELRDNLNQQRQLSAAYAEQAQTLIASHRQHVLQALQSRVLQGYSSSQGAQLTGYLRDYIARERNAGSAETVAAGEKLLLDVGKSYEGLAAHAATPNIQTLQRVLNLQDEVISTRTRELIAADPRAGRIASVMVNRLLNDLTGSDGVYQAYRQEAALAEQVDKQRQAAETRLQATLGKIGEFGNQSLAVANEAKAGADSTIATSLSLLLIACLLAVMAAAIIGTWVAFSLRRPLAAFREVLKTLTSGDMRVRFDVSRRDEFGELGGYLNEFTQSLQQTFRQLIGSADTLALTASQ…
Psyr_2238	Psyr_2238	CDS	CP000075.1:2601435-2602356	OX-yedQ	Wild-type	OK	5.96832	23.068	1.95049	4.27785	5e-05	0.0010101	yes	periplasmic binding protein/LacI transcriptional regulator	YP_235319.1	66045478	921	4.94	33.3	-0.044	-4.75	307	ATGAAACAGTGGTTATCGATTTCCCTGAGTGCGAGCCTGCTGTTCGCTGGCCTGGCGCAGGCGGCCACGCCGCTGATCGGTGTAGGCATGGCCAAATATAACGACAACTTCCAGACCATCCTGCGCCACGGCGTGGAAAAACAGGTAGCCCTGCTGGACGCCGACATTTTCATGGAAAACGGCCAGGACGACGTGGAGCTGCAGATGCGGCAGTTTCGCAATCTGGTGAACTCGAAAGTCGATGCCATCGTTGTCGCGATGGTGAGTGGCAAAAGTGCACCGGAAATGATGCGTCTGGCCAACGAGGCCAAGGTTCCGCTGGTATTCGTCAATCGCAATCCTGAGCCTGCCACGTGGCCTGCACTGACGGCGTTCGTCGGCTCCGACGAACTGGAATCC…	MKQWLSISLSASLLFAGLAQAATPLIGVGMAKYNDNFQTILRHGVEKQVALLDADIFMENGQDDVELQMRQFRNLVNSKVDAIVVAMVSGKSAPEMMRLANEAKVPLVFVNRNPEPATWPALTAFVGSDELESGTLQMEELARRANYKGNVVILVGDPSNKSSVMRTEDVEKVVAKYPDMKVVQKKIGNWERSQAATIVIEWVKQGVDFSIIAANNDEMAIGAIMGLEKTGKKAGDYLVGGIDGTPDGLKLMAEGKMAVSVFQDALGQANGAVDAAMRMARGETLASPVIWVPFKLITPENRQQFE
Psyr_2240	Psyr_2240	CDS	CP000075.1:2603603-2605217	OX-yedQ	Wild-type	OK	7.16621	20.37	1.50716	4.37987	5e-05	0.0010101	yes	histidine kinase, HAMP region: chemotaxis sensory transducer	YP_235321.1	66045480	1614	4.85	57331.3	0.004	-14.83	538	ATGTCGATAAAGCTACGTCTGTTCTTGCTGATAGGCACCAGTGTACTGACCGTCATGATCATCAGCCTGGTCAACTACCTGGGTAACACGCGCATGGAGGCGGCGATGCTCGACAGTGAAGTCAGCATGGCTGCGCTGGGCAATCACCTGGAAGCCGACATGATGCATGACGCGCTGCGTGCCGATGTGCTGTCGGCGATGCTGTTTGGTCTGGGCAGGAGCAACAGCACGCGTGACGAAGTGCAGACATCCCTGAAAGAGCATGCCGCACTGTTTCGCAAGGTCGTGAGCGATAACCTGCAACTGCCGCTCACCGATGCCATCAAGGCGGAGCTGAGCAGGATAAAGCCAAGCCTCGACGCTTATATCAGCGCAGGCGAGCGGATTGTCGGGCTGGCC…	MSIKLRLFLLIGTSVLTVMIISLVNYLGNTRMEAAMLDSEVSMAALGNHLEADMMHDALRADVLSAMLFGLGRSNSTRDEVQTSLKEHAALFRKVVSDNLQLPLTDAIKAELSRIKPSLDAYISAGERIVGLAIDSPDRAQQELGTFSSAFTQLEGQMSTLSDLIEDNSKASGERTRQTTRSANLTLAVVLSISILLLLVQGHWVTRSIMIPLASASRIADSIAHGNLSEPIAESRGRDEASMLIRSLAIMQRDLRSMIEVVRSNANDVSGMSRQLSSGCHEVADSSRQQSSAAGTMSAATSEMTASIEEITRHAGQALEMASQAESLAKNGGRVIHQVVSDMDSIARSAQQSAQVIRTLDKDSEGIFNIIQVIKGIADQTNLLALNAAIEAARAGEQG…
Psyr_2241	Psyr_2241	CDS	CP000075.1:2605379-2607176	OX-yedQ	Wild-type	OK	5.33278	19.5888	1.87707	5.29413	5e-05	0.0010101	yes	histidine kinase, HAMP region: chemotaxis sensory transducer	YP_235322.1	66045481	1797	5.55	65.9	-0.133	-7.99	599	ATGCAGACGTTAAAGGCTTTGTACGAGTCAGTTGAAAAGCAGTTTTTCAACACGCTGACCAAGAAGCTATCAAGCCTTTTCCTGCTGGTCCTGGTCAGCGCCTTGCTGTATTGGGTGGCGCTGAATATTCGTTCCGACATCATGCTGCAATTGCGCGGCACACAAACGGACCCGGCCGCGCTGGGCGTGATCCAGAGTCAGCTCGATCTGCTGAGCAATGCGATTTTGCTGAGCACGCTGTTCACGCTGGTCATGGTCAGCTTCATGGTCTGGTATTTCCGCCACCTGATCGTGCGCCCGGTGATGTCCATGACCCGTGCGCTCGAAGAGGTCGCCAGCGGTGAAGGTGATCTGTCGAGGGATCTGCCGTTGCTCACTCACGATGAAATTCGCGGGCTG…	MQTLKALYESVEKQFFNTLTKKLSSLFLLVLVSALLYWVALNIRSDIMLQLRGTQTDPAALGVIQSQLDLLSNAILLSTLFTLVMVSFMVWYFRHLIVRPVMSMTRALEEVASGEGDLSRDLPLLTHDEIRGLASTCNLFLAKQREIISSIQGLTVQIAVESARSLKNISDSSDSATDQARFAREVMDQSNMAVGSIEDVSQQTQGISSTTAQNLSMARDSYAELLEVTGNISQISSSLNEFGGLVSGLNERSSSIKSIVGLIQQISSQTNLLALNAAIEAARAGESGRGFAVVADEVRTLAQNVSKATDDISRNIDAMLQEVSSTHEQTIQISQSARETQLVVERASGHFESMIGDFESTNDKLADIAAHIQQFASTNTGINERVTRIYSDSQAIDQR…
Psyr_2245	Psyr_2245	CDS	CP000075.1:2610280-2611150	OX-yedQ	Wild-type	OK	3.03624	23.0622	2.92518	4.6831	5e-05	0.0010101	yes	hypothetical protein	YP_235326.1	66045485	870	5.13	30.6	0.083	-5.1	290	TCAGCTCAACAATTCGGAAAATGCCTTGTCGGCTTCCAGCACCGCCGGCAGCCCGGCAAACAGCGCGTCCAGATCGATGCCTTCCATCAGCGGCCCGCCTGACGCCTGCTGCGCCTGAGGTGTCGCGCCGCCGTGAGCTTCCAGGGCATCCGAAATGGTGATGGCCTGGGCGACGATCCTCGGCAGCGATGCGTCAGCCGGTGCCTTCATCGGCGTTGCCTGATAGGCGATAGCCTGTTGAATGACCTTGGGCAGATGCCAGCGACTGGCCAGTTCTGCACCGACCTCCGGGTAGCTGAAACCCAGTTGCAGGGTTTCGCTGGCCGCACGCCCTGGCGTTCCGGCTTTGGCGGCGTTGTTCAGACGCTCGGCAACATCGGGTGCGCCAGTCTGGATCAG…	MVEIIPRPAQDGLAMPSIEQLFDGLHSLPSIPKVAQDLMLQFDNPSSNLESIARNIEKDPVIAAKVLRLANSARFRGSRESSSIEDAAMRLGFNTLRTLVMASAVTGAFKAGPSFDLKGFWLKSFQVAGICRMLAKQTGVDPEIAFTCGVMHNIGELLIQTGAPDVAERLNNAAKAGTPGRAASETLQLGFSYPEVGAELASRWHLPKVIQQAIAYQATPMKAPADASLPRIVAQAITISDALEAHGGATPQAQQASGGPLMEGIDLDALFAGLPAVLEADKAFSELLS
Psyr_2246	Psyr_2246	CDS	CP000075.1:2611441-2613331	OX-yedQ	Wild-type	OK	4.99432	16.4829	1.72261	4.70996	5e-05	0.0010101	yes	histidine kinase, HAMP region:Cache: chemotaxis sensory transducer	YP_235327.1	66045486	1890	4.82	67.6	-0.04	-13.58	630	ATGAAAAGTCTGGGTTTCAGCAAAAAGATCCTTCTCGCCGCCGCATTGATTGTGGTCGTGGCGTTCAGTGTGTTCATTGTCGTCAATGACTATCGACAACGTCAGTCGCTCAAATCCAGCGTCAAGTCCGAGTTGCAACAACTGGGTACGCTCACCACACAAAACATTCAGACCTGGCTGGAAAGCCGCATGCAATTGCTGCAGTCGATGTCGCAGCAAATCGCCGCGGATGGCAAGGAACTGCCCCAGTTGCAGCGTGCCATCGGCCTGCCTGCCTACAGCGAAAGCTTTCAACTGAGCTACTTTGGCAGCACCGAAGGCGTGATGTTCTCGGTGCCGTCGGCCAATCGCCCGGCTGACTACGATCCGCGTGCGCGTGGCTGGTACAAGGCGGCACAG…	MKSLGFSKKILLAAALIVVVAFSVFIVVNDYRQRQSLKSSVKSELQQLGTLTTQNIQTWLESRMQLLQSMSQQIAADGKELPQLQRAIGLPAYSESFQLSYFGSTEGVMFSVPSANRPADYDPRARGWYKAAQNAPGTIVTEPYIAASSGKLVMTMATPVKFQNQFVGVAGADIALDNVTKIINSLNFDGHGYAFLVSADGKILVHPDSKLVLKNISEAYPTNTPKITTGVTEIDSGKNPEIISFTPVQGVSTANWYVALVLEQDSAYAMLAEFRASAITAMVVVVVVIILLLGLLIRVLMQPLHQMGRAMRDIADGEGDLTKRLAITSQDEFGELAESFNRFVERIHTSIREVASTAAQLGEVATRVVKVSNASMGNSDQQANRTESVAAAINELGAA…
Psyr_2279	Psyr_2279	CDS	CP000075.1:2646787-2647123	OX-yedQ	Wild-type	OK	46.7148	158.429	1.76189	4.62784	5e-05	0.0010101	yes	hypothetical protein	YP_235360.1	66045519	336	7.6	11.9	0.005	1.33	112	TCAACTGCAGGCTTCGGATTCAATATAGTCAGCCGTGGAGTCGCGAATCACCGGTCCCATGCCACTCACGGCCTTAGCCTGCTCCATGATTTCCAGCGTGGAACCGGTGCCGACCAGGTTCACCGTATGGTTGGCGCAGTTATACACCCGCTTGGAGTAGATCACCCCAAGCATGCCTTCACGCCGGGTGATCACCACGCGTTCCTTTGCGCTGCCGCTTTTTTCTACCAGTGCGTGATGACCGGTCGGATCATGGGGGATGGATAGGGTTTTGCCTTCGGCATGCGCCGACAGGGCAGGGATCATCAGGGCCAGAAAACAGGCATGCAATTTCAT	MKLHACFLALMIPALSAHAEGKTLSIPHDPTGHHALVEKSGSAKERVVITRREGMLGVIYSKRVYNCANHTVNLVGTGSTLEIMEQAKAVSGMGPVIRDSTADYIESEACS
Psyr_2348	Psyr_2348	CDS	CP000075.1:2724624-2725374	OX-yedQ	Wild-type	OK	16.8261	75.3629	2.16315	6.20315	5e-05	0.0010101	yes	hypothetical protein	YP_235425.1	66045584	750	9.85	28206.7	-0.712	14.09	250	CTATTTCTTATCAGAAATTGCACTTATTGGTCGGATTTGGAACGATCCCTTATAAAGAGGTGACTCATAGTACCGTCCTTTCTTCACAGCTGAATCTATCAGAGCGTCCATGGCAGCTTCTAGCCCCTCGTCTTTATAAGCTATTGACTCCTCATTAGAATAAATCCCTACGTCACCACTGACAGTTTTGCATGATACGAAAGGATGATTAATGTGCTCGAGATACTTATAAAATGCACCTTTTGCAAAGACTAATCCATACCGGCGCCATGCGTATTTTTTCCCCCAGTAATAGCCGTCTTTAGCTTTATGCTTCACTCTTTCGTCATTCTTGCCCTTGTTTTCTGATAGTTTGTCTTCAGATAGCTGCTTTGCAGCTAAATAACTCAATATTGGATT…	MKPTRSSFQLSYSRGCKKAKTPLLLPDMHKNKEESVKSRNLHTIHDLIVKDYSVNPTSSGKFLHQFSPSTTDTVYQFETNSSAHELVNGHRYNIGYTIDKSGRRIIEPSALGKADSVNPILSYLAAKQLSEDKLSENKGKNDERVKHKAKDGYYWGKKYAWRRYGLVFAKGAFYKYLEHINHPFVSCKTVSGDVGIYSNEESIAYKDEGLEAAMDALIDSAVKKGRYYESPLYKGSFQIRPISAISDKK
Psyr_2356	Psyr_2356	CDS	CP000075.1:2731881-2733741	OX-yedQ	Wild-type	OK	11.6451	41.4709	1.83238	6.50509	5e-05	0.0010101	yes	histidine kinase, HAMP region: chemotaxis sensory transducer	YP_235433.1	66045592	1860	4.99	66674.6	-0.089	-14.58	620	GTGCTCGGGTTTGCTCTGGTCATCGTACTGACGGTGCTGATCGCGCTGACAGGCTGGACAGGCATCACCTCACTGAGCGAACGAAGCGAGCGGATTTCCGACATCGGCAAGCTGAGCGCACTCACGCGAGATGTCCGCATTGCCCGATTGGCCTATTCGGTCAACTATGACGCCGAGCGCGCCAGCAACTGGTTGAAAGCGCTCGAAGGTCTCGAAAATCATGTGAAGTACGCGCAGAAGGTGTTCGATTCTCCGTTGAACGTACCGTTGGTGAATACTGCCGCAGACGCCTTGAAGGATTACCGTATTCACTACGACAACCTCATGCAGGCAACCGCTGCCCGTGAGGCGACCCGTTCGGTGTTTGGCCAGTACGCCGATGCAGGCGCTGATGATTTG…	MLGFALVIVLTVLIALTGWTGITSLSERSERISDIGKLSALTRDVRIARLAYSVNYDAERASNWLKALEGLENHVKYAQKVFDSPLNVPLVNTAADALKDYRIHYDNLMQATAAREATRSVFGQYADAGADDLQKLNAVARSDDGTPAQRDAIVQAMTLFQKMRFDLRGYTYSLKAENRAPAETSMNTVIEFVRNLQGFDGQSAIIKHLVDSMISYQNTLNQFTAAQARIDLAQAGITKDIGILFECADKLSENQVNLRVEDVSQAKMLLSVWLIAALIMSALAAWVITNLIVGPLRDTLKLAERVADGDLTHNQVVTRKDELGQLQGSMMRMTGNLRELIGGLRDGVTQIASAAEQLSAVTEQTSAGVNSQKNETDQVATAMHEMSATVQEVARNAEQ…
Psyr_2431	Psyr_2431	CDS	CP000075.1:2812967-2814092	OX-yedQ	Wild-type	OK	29.6835	58.0728	0.968202	3.62843	5e-05	0.0010101	yes	zinc-containing alcohol dehydrogenase superfamily protein	YP_235508.1	66045667	1125	5.21	40108.3	-0.005	-12.17	375	TCAGGCAGCGTTCGAGTCGGCAGCCGCTTCCTGCTTGAGGCTGTCCATGTCGATGACAAAGCGATACTTGACGTCGCCCTTGAGCATCCGCTCGTAAGCCTCGTTGATGTCCTGCATGGCGATCACTTCAATGTCGGAAACGATGCCGTGCTCGGCGCAGAAGTCCAGCATTTCCTGGGTTTCCTGAATGCCTCCGATCAACGAGCCGGCCAGGCTGCGACGCTTGAAGATCAGGTTGAACACTGCGGGTGACGGATGCGGTTCTGCCGGCGCGCCAACCAGTGTCATGGTGCCGTCGCGCTTGAGAAGAGACAGGAAGGCGTCCAGGTCATGCGGCGCTGCGACCGTGTTGAGGATAAAGTCCAGGCTGTTGGCCTGCGCGGCCATCTGTCCCGCGTC…	MLSYGVTLIPIEQVTVMVKTYSYAAQSAQDTLKPHQFERCSPGADDVQIDILYCGVCHSDLHTARNEWHNTLYPSVPGHEIVGRVTAVGSDVKQFKVGDLAGVGCMVDSCQQCASCAEGDEQYCESGFTGTYNGPVFGGENTFGGYSDKIVVKEKFVLRISHDANLAAVAPLLCAGITTYSPLRHWKVGPGKKVGIVGLGGLGHMGVKIAHAMGAHVVLFTTSPDKREDGLRLGADEVVVSRDAGQMAAQANSLDFILNTVAAPHDLDAFLSLLKRDGTMTLVGAPAEPHPSPAVFNLIFKRRSLAGSLIGGIQETQEMLDFCAEHGIVSDIEVIAMQDINEAYERMLKGDVKYRFVIDMDSLKQEAAADSNAA
Psyr_2433	Psyr_2433	CDS	CP000075.1:2817367-2817922	OX-yedQ	Wild-type	OK	146.754	315.256	1.10313	4.77318	5e-05	0.0010101	yes	hypothetical protein	YP_235510.1	66045669	555	4.49	19.4	-0.505	-6	185	ATGATTATTGGCACGAGTGCGCTTGAGCAGCTTGTTTCCCGGGCTGTTGTCGGGCGCAAGACCGTGGATGAGGTGTCCCAGGACGCCTTCAGCTCGGTCGCTGCCGCTGGCCTGACATCAGGTTCGGCACCGGTTACCGCGCAGACCAGCAGTTCGACATCGCAAGACAGCAAGCAGGACAACAGCGGTTACAACGAATCCTTTGCACGGATGATGATCAACCTGAAGTCCGCCGGTGATACGTCACTGTCGGAAAAGACGGCTGACCGTGACAACGGTGTCATCGGTTCAGTGGCTGGCACCACCAGCACCACTGACACGGCATCGACGGATTCGGTACAACAGAAATTCATGGACTCTCTGAAGCAGACAGCCGAAGAGAAAGTGCGCGAAAAGCTG…	MIIGTSALEQLVSRAVVGRKTVDEVSQDAFSSVAAAGLTSGSAPVTAQTSSSTSQDSKQDNSGYNESFARMMINLKSAGDTSLSEKTADRDNGVIGSVAGTTSTTDTASTDSVQQKFMDSLKQTAEEKVREKLTGITQKDYDAMAPQDQLAIDQKVQDALKDKQNDVADDINTRIRGIKAGMVA
Psyr_2435	Psyr_2435	CDS	CP000075.1:2818967-2820449	OX-yedQ	Wild-type	OK	21.7058	8.77477	-1.30664	-3.8521	5e-05	0.0010101	yes	xylulokinase	YP_235512.1	66045671	1482	4.93	52.6	-0.04	-12.89	494	TCAAACCTTGCGCAATTGCGCCTGATAACCCTGATAGACCTGCTGGTAGGCGGCCACATTATGCACCACAGGATGCGTCTCACTGCTCTGATCGAGACTCACGCAGCGTTCACACAGTTGCTGCAGGTCCTGAGCTTTGCCGTTGGCGCGCGACCAGCACCAGGCCGCTTGAATGGCGGCGCCCAGCGCGGCGGCTTCCGAGTGGTCGGTGCAGATCACCGGAGTGTTCATGATGTCGGCCACGATCTGCCGCCACACGGCACTTTTGGAGCCACCGCCGATCAGACGGATCTTTTCGCTTTTGATACCGCTGTCGCGTAACAGGTCGAGCCCGTAGCGAAGGCCGAAGGTAGTGCCTTCGACCACCGCACGGGACAGGTTGGCCTGGGTCAGATTGGT…	MFLGIDCGTQGTKVLVLDTESGTVLGEGSAPHSLISDHNGRREQDVQQWLDALQQATREALAASGVSGQQIQGIGVSGQQHGLVLLDAQGQVLRPAKLWCDTESAPENQRLLDFLGGAQGSLQRLGLVIAPGYTVSKLLWTKEQYPDLFERIDKVLLPHDYLNYWLTGRCCTEFGDASGTGYFNVRTREWDLPLLAHIDPSGRLGKALPQLLQAHEPVGALRAEVARLLGLNPDALVSSGGGDNMMGAIGTGNIQPGLITMSLGSSGTVYAYADEAQVSEHESVATFCSSSGGWLPLICTMNLTNATTAIRELFALDIGGFNQVVAQAPIGAEGVLMLPFLNGERVPALPDATGSIVGLDSTNLTQANLSRAVVEGTTFGLRYGLDLLRDSGIKSEKIR…
Psyr_2436	Psyr_2436	CDS	CP000075.1:2820459-2821941	OX-yedQ	Wild-type	OK	27.0697	14.1611	-0.934743	-3.16369	5e-05	0.0010101	yes	mannitol dehydrogenase	YP_235513.1	66045672	1482	4.86	54.4	-0.074	-15.55	494	TCAGGCCTTGGCGGCCAAAAGTTTTTCCAGTGTGCCACTCACACCCAGTGTGCGGAGATCATTGAGGTTCTGCTCGAAGGCCGCCACGAATGCTGCGGATTTCGGAATGGCCGAGCCAAAGATTTCTTCCACTGCCAACAAGCGCTGAGTAATAAGCGTGTCATCAGCCACCAGCGCCTGACAGAACCCGGCACGCGGGTCAGGAATGGTGTAGGTCGTGCCGTTTTCGTCGACCCCCTTCAGATACAGCGCCCATGCAGCGACGACCAGCGAAGCGCGTTCGAGATTGCCCTGATCGACGATCAGACGATTGATCGTCGGAATGGTGAACTTGGGAAATTTCGACGATCCGTCCGAGCAGACCCGTTCCAGCTGGTCGGCAATCGCCTGGTTGGAAAA…	MKLNKNNLSRLGADIAVPAYTVESTRQGIAHIGVGGFHRAHQAFYTDALMNSGEGFEWSICGVGLRPEDKVVRDALAQQDYLYTLYELGDTPDTKTRIIASISGMLLADDSPQALIDKLASPDIRIVSLTITEGGYCIDDSNGQFMAHLPQIQHDLANPDQPTTVFGFLCAALARRRAQGTPAFTLMSCDNLPHNGAVTRKALLAFATLRDADLHDWIKENVSFPNAMVDRITPMTSAAHRLQLADEKHIDDAWPVVCEPFVQWVLEDKFVNGRPAWEKVGVQFTDDVTPYEEMKIKLLNGSHLALTYLGFLKGYRFVHETMNDPLFVSYIRTYMDLDVTPQLASVPGIDLEGYKDTLIERFSNQAIADQLERVCSDGSSKFPKFTIPTINRLIVDQGN…
Psyr_2596	Psyr_2596	CDS	CP000075.1:3042082-3043444	OX-yedQ	Wild-type	OK	3.02574	15.5548	2.362	4.6709	5e-05	0.0010101	yes	hypothetical protein	YP_235673.1	66045832	1362	6.29	49721.8	-0.24	-2.59	454	ATGACCGATGCAGATTGCAAACCCAAACTGTCCCGGATAGCCGCAATGTTCAATTCGCATTTGAAAAACACCAATAAGGCATTGGAGCGCCGCCTCGCCATGCTTGAGCAAGCAGGGCAAATCCTCAATCTGGAGACAGTCGCCGTCGTGCTGGATGGCACGGGCAAAATACAGACCGTCAACGCGTTGTTCGAGACGGAGATGAGCTACGCACAGGCAGAGCTCGTCGGGCGCAGCCTGTCTGAACTGAGCCCGCCGGAACTGAGCGGTGACGTTCACCAGAAGCGCGCATTGACCGCGATTCGCGACGGCAAGCATTTCAGCGGCACGTTGCGCCTGGTCAGCAAGACCGGATCGAGGGTGTGGCTGAGAACCATCGTCGTACCCTATAAAAATGAA…	MTDADCKPKLSRIAAMFNSHLKNTNKALERRLAMLEQAGQILNLETVAVVLDGTGKIQTVNALFETEMSYAQAELVGRSLSELSPPELSGDVHQKRALTAIRDGKHFSGTLRLVSKTGSRVWLRTIVVPYKNETGGVEQITLYSSVLTRTIEASRENEALVNALQRSTAVIDFTLDGTVISANDNFLRAMGYELNQIKGKHHKMFCVPEESASDAYTQFWERLRRGEFIVDRFRRIDKGGRDVWLEASYNPITDANGKLYKIAKFATVITEQVEREKAVAEASEMAYQTSIDTDSSAQQGRKVIKDTLQMLGQLTISMEEATRGIEALDSQSQVIGTIIKTISGIAEQTNLLALNAAIEAARAGEQGRGFAVVADEVRQLASRTTKAAEEIVNVVKTNQ…
Psyr_2608	Psyr_2608	CDS	CP000075.1:3062694-3091191	OX-yedQ	Wild-type	OK	1.4358	9.76166	2.76527	11.7104	5e-05	0.0010101	yes	amino acid adenylation	YP_235685.1	66045844	28497	4.92	1.04388e+06	-0.086	-334.6	9499	CTACTCAGCTGGCGCGGTTATCGAACGTAAAACCTCTTCTCTGCGGGGCTCCTGGTTGGGCTCCTTGTTCAGCGCCCGGGAGATCGCCTGGCCCAGTGCGCTGACCTGAGGCGCCCTGACCAGCGTTTCGTGGGTGCCGGGAAGCTCAGTAACGTTCACCGGGGAATCGAGCAAGGCCGTCCAGCCCAGCAGCGGATCGTCGCGCTCCTCTGCACTGGCGGTAAACAGTGTCACCGTAAGTGGGGCAGGCGGGCTGACATAGTTACCGATGGCGATATGGGTTGCATGGGCCACAGCAAGATGGCTGCGTAACAAGGTGGCATCGACGTCCTGTGGCAGTTCCTCCGGGAGCAGGCGGTGTGCCATGCACAGTGCCAGCATTTCATCGATGGCATCCGT…	MDALFFFNVFNPPADWQSSSAMPRRPSTGDEPIDFANRCFEMNSLIDNLCTQGQELLPLASVQQGIWLDQLAYPHLPYYNIGMTLEIKGDIDIALFEKAIQRVIDSHDALRLSFSHERGMGGQRVLSKAPFKLEVTDFPEVDGDTEQAIAHLRESFRHPFESMTGQLWESRLVRCGPQLHYWFNRLHHLVADGIGAVLIAHAVGDTYSGLLEGKETLAEGPSYLSFLEEDRAYMASCRYERDRLFWEQSYAQLPPVLLQRRADFKAGLTNVPAPSDQVQAMLPRALYNALTQFASECNLSVAHVLVGVISTYFCRTVGVDEIVVGMPVHNRTNARQKATIGMFSSVSPIRVGFDPHETLIDLMNNIGTQLRRTYRHQRFPIAELNRSLRLAQNGRHQLF…
Psyr_2610	Psyr_2610	CDS	CP000075.1:3092750-3093683	OX-yedQ	Wild-type	OK	5.29333	19.69	1.89522	3.82197	5e-05	0.0010101	yes	chlorinating enzyme	YP_235687.1	66045846	933	4.91	35.4	-0.62	-11.19	311	TCAGACCGCTTCGAATTTCTTGCCGCGGGTGGTGTGGGTCACAAGCCGGTTGTATTCCGGTGTTTCGTCACCGATCACTTGCACCGCGCCGTATTTCTCCAGACTGATGCGACCGCCGTATTCTTCGATATGATCCGAATCCGGGTAGACATGGACGAACGAGGGTACATAGCGTGACGCGAAGCCCATGCGCATTTCCTGTGATTCGCCACTGTGCGGATAGGACGCGTGCATCAGCGTCGACCAGAAAATAATGAACTGCCCGGCCTTCATCTGCATGGGCACAGCAGAGGCCTCATCGGGTTTCCAGTCCTTATCGATCTGCAACTGGCGATAGTCATAGCCGAAGAAACCGCGACGCACGCCATCCTTGACCACCGAGTTGTTGGCATCGGGCTC…	MSKKFALTAEQRASFEKNGFIGPFDAYSPEEMKETWKRTRLRLLDRSAAAYQDLDAISGGTNIANYDRHLDDDFLASHICRPEICDRVESILGPNVLCWRTEFFPKYPGDEGTDWHQADTFANASGKPQIIWPENEEFGGTITVWTAFTDANIANGCLQFIPGTQNSMNYDETKRMTYEPDANNSVVKDGVRRGFFGYDYRQLQIDKDWKPDEASAVPMQMKAGQFIIFWSTLMHASYPHSGESQEMRMGFASRYVPSFVHVYPDSDHIEEYGGRISLEKYGAVQVIGDETPEYNRLVTHTTRGKKFEAV
Psyr_2611	Psyr_2611	CDS	CP000075.1:3093700-3095545	OX-yedQ	Wild-type	OK	2.02659	15.0631	2.89389	5.75114	5e-05	0.0010101	yes	amino acid adenylation	YP_235688.1	66045847	1845	5.84	66.2	-0.118	-10.92	615	TCAATGGGCTTGAACAAGGCTACGGGTGATGTGGTCGGCCAGGACTTTGGCCGTTGCGCCATCCGCCAGGATCCCGGGGTCGAGGTTGATTTTGTAATGTGTCTTGAGCTTGCTCAGCGAGCGGATCAGTGCCAGTGAAGTGCCGCCGGAATCGAAGAAATCATCATTGACGCCGATGTTTTTCAGACCCAGGTCTTCGCTCCAGACCTTGAGCACGAAGTGCTCCTGTTCACTGAGGCCCTTGACGTCTGCCGCGCCTGAAAGCGCCGTGCCAGCGGCAGGCGAGGGCAGTTGTTGCTTGTCGATTTTGCCGTGATGAGTCACCGGCAGCTCTGCCAGCGGCACATACACCGAGGGACGCATGTACTCCGGCAAATTTTCGGCCATCAATGCGGCAAC…	MPITNTDESLSAASAPLKPGAFLHEIFSDRARQFPERTAVSDAARTLSYAQLDALSTKLAARLRDEGVTYGTRVGMYLPRSVDLVTSLLGILKAGGTYVPVDPQYPGKRVEHIVRDSELSLIIGDAANLPKISSLRVLALDELLSAPALQPAAQDTRIDPNNSTAYIIYTSGSTGEPKGVQVSHGNVSRLLESTQRAYGFNAQDVWSMFHSIGFDFSVWEIWGALAHGGQVAVVPYDISRSPAALRQWLADQRITVLSQTPSAFRGLDEADRGNTAPLALRYVVLGGEALPASVLRPWVERHGDQKPALINMYGITEATVHTTFKRVLAQDLETAAMVSLGKPLHGWRLHLLDANQAPVAAGTTGELYIEGAGVAQGYLNREALNVERFVELPGAVRAY…
Psyr_2616	Psyr_2616	CDS	CP000075.1:3131726-3172340	OX-yedQ	Wild-type	OK	0.857856	4.1633	2.27892	9.33372	5e-05	0.0010101	yes	amino acid adenylation	YP_235693.1	66045852	40614	4.96	1.47751e+06	-0.051	-465.37	13538	ATGCACTTCAGCGAATTGATGGCAGTTCTTTCCACGCACGCTATCCGTCTTCAACAGGAAGAAGACGATCTGGTGATTCTCGGTGACGACGAGGGGCTGGACAGTGCCACTCTTGAAAGCCTGAGCGTGCACAAGGCGGAACTGCTTACGCTGGTGGCTCGAATGGGCGGTGACTGGCTCAGCCCGGCCTTTCGCATTACTGCAGACATGCTGCCGCTGGCCAATCTGAGCCAGGAAGCGATTGACAGAATCGTCGACGCGATACCGGGTGGGGCTGGCAATGTGCAGGACATCTACCCGCTGGCGCCCCTGCAGGAAGGCATTCTCTATCATCACCTGACGGCCGGGCAGGGCGACCCCTATGTGTTGCGGGCGTTGTTCGGGGCCGAAAGCCGCGAA…
Psyr_2629	Psyr_2629	CDS	CP000075.1:3189023-3192040	OX-yedQ	Wild-type	OK	3.01019	16.6393	2.46667	5.22464	5e-05	0.0010101	yes	von Willebrand factor, type A	YP_235706.1	66045865	1992	4.93	71586.3	-0.208	-13.41	664	TCAGGGCATCATTTCCAGTGGCACCGGATAAACATTGTCACGGGCATCACTACCCTCGGCCAACGGCACCCAGCGGTCCACATCTGCGTTGTATACCTGGTAATGGCGCAGCTTGGTCGACAGGGTACGGATGAATTTCTCCTGAGCGAGACCATCCCAGCTTTTCCAGGTTTCTTCATCGAGGTTGAGGACTTCACTGTGGTACGGCAAATCGTCCAGATATTCCCCCAACACACCCAGTTCCGAGAGCTTGGCAGTACCGTCCTGCTTGAGCTGATTGGGATCTGTACCCATCGTGGCGGCGACCGAGCGTAACCGCTCGAACATTTCGCTTGGGGAGATCAGGCCTTCGTTGGCGGCATCAAGGATTTTCTTGAGCACATCACTGAGGTCGCTGAG…	MTVRNFSLTLIACACLGAGWASAADKPLLQEGKKTLFQRVLTTPGCHMSAAAGGPAGAEQPPFSRFYVYEHANAGNAEWIKVGPDSFGKTSGWLPASCTVDWKMQLTLAFTNPANRDRLMFFKERKTLESILDAPDPVSLVAPLRAKLKQSAPAPGVLAQEPEYFIDMQKQFYLLPVLSGEEVMTEAGFRTRILNVASVSKADAALAAQQAQTGTTQGQNQGQAAANATSQLKEFSAAVVFVIDSTISMDPYIERTREAISKVYAQIAKENLGRQVKFGLVAFRSSTQAVPGLEYVTKMYADPNTVKDGADFLAKAADLKQAKVSSKSFNEDSYAGVMQAIDKVDWSPFGARYVVLITDAGALDGDDKLSGTGLNAEQVRIEASNPGVAIYTLHLKTAA…
Psyr_2631	Psyr_2631	CDS	CP000075.1:3192043-3197874	OX-yedQ	Wild-type	OK	7.08693	27.4977	1.95608	5.69964	5e-05	0.0010101	yes	hypothetical protein	YP_235708.1	66045867	2700	6.33	99330	-0.203	-8.04	900	TTATCTCGCTTTGAACGCCTGGATAACGCGGCCCATGGCCTCGTTTTGCTCAGGAGTTATTTCTTTGCCTTTGCGGTGACCGACGTTTTTCTGGGTATGAATGGCAATGCCAGAAATCCAGTCATCAGCGAAAATCACGCTCTGGTCGTCGGCTTGCGCTGCGAGGTGCGGGAAGCGACCTGGCATTTCCTTTTGATAAAAGGCAAACAACGGTTGTTTGGCACCCAGCAGGCCCGTTGGCCGTTGACCCGCCGGCTGGGCGGTGTGCCCGAACCAGGCGGCGAAGTCGTTGAGCAGCAGTTGCGCGGTCAGCACCTGGCGCTGCACCAGGTTTTCTCTGCGCACACCGCTCTGGGCACGTTTGAGCAGCGCGTTGCTGAGCTGCAACGGCAAGTCCAG…	MTTLTTRQIQLAHAWTSVHTGAGLALDWVADVAEKVEEVAIKADALSRDLHRARNLSRSLGRVSTTPMGIGFFGLSQAGKSYLISALAADEKGQLLTRLGTRQLDFIKHVNPVGGGKEATGLVTRFTRTAAPSLDPQFPVELRLFREVEIAIILANAWFEDFDHQRLNSQVTDAQIDALLQRFDGQSAAAPTPGVSSDDVVLLWDYLEHHYANAMRPLNARYWPCVIKLAPRLSVRERAQLFEPLWGGIGKMTETYEQLASALHRLGLAETVFAPISALVTERDGQLVQSNSIINVDILSRLGGSADSPIEVRPAHEGTLRSAVSVNRAELAALTNELIFRLDNEPANAIVNSVDLLDFPGYRSRQKLMSINEASEVDSNGTANNPVARLLLRGKVAYL…
Psyr_2632	Psyr_2632	CDS	CP000075.1:3192043-3197874	OX-yedQ	Wild-type	OK	5.27689	21.124	2.00113	5.46573	5e-05	0.0010101	yes	virulence protein SrfB	YP_235709.1	66045868	3135	6.16	117526	-0.399	-10.9	1045	TCATTTCGGACTCACGCTCCCGCTGTCGAGCCAATAGTTGGAGGCACCACCTTCGGCGCTCAGCATGGTGTAGAGCTGTAGTTTCACGTCCTTGCGATCAAAGGACTCGCCGGTGTTGCTTTCGATGTTGTCGTCGATCACCAGGGTTTCGGCGATGATCTCTGCATCGCCACGGTCGGCATCTGCGCCATCGACGCGAAAACGCAGCAACAGGCAGGCTTCCTTGCCGTCCTTGGTCGGTTTGCCGACCAGTTTTCGCGTGCCGCGCTCGGTGAGTTCGATCAGATACAAGGGCGCCGCGACCCAACGCTCGGCGTTGAGCTGTCGATAGCCCAGGCGGGTTTTACCCAGCACCCGCAACTGCGGCCCGTCGAGTTGCGGCTCGTGCAATTGCAGGAA…	MLPELTQFEDTVHLINDSGIQFLDFAVKLDLRNEPAGRFAKMGNTLIARLLQNQETKQYFHFGPVGTANQSGERLAQSQAQERLVSEVDDEDLTLGMQSSFKLLDGLWMPAPVFRFLPPERYDEGPTNWARVRLIELEQPDVDGNTHRLTLAFDTRAMASATGMQYLAPTRDDINAGSSFRLACHARQSRWFLDQKWVQDWLAEIYREGNRHRPSEDVEEELVEQRHIGHYLNLLSLMAKPIPEQRSSEPARVVVPEIKLAANGADSIDLPIQVDLVLDVGNSRTCGILIENHGQSGDGMKHNYILQIRDLVNPERVYSQPFESRVEFAQASFGKENFSVQSGRHDAFQWPTIARVGVEAGRLSGRRRGTEGSTGLSSPKRYLWDENAYTHGWRFNNSY…
Psyr_2633	Psyr_2633	CDS	CP000075.1:3197885-3199241	OX-yedQ	Wild-type	OK	4.25073	15.4691	1.8636	4.17771	5e-05	0.0010101	yes	hypothetical protein	YP_235710.1	66045869	1356	4.92	48	-0.19	-8.18	452	TTATTCGCGCCGCATGGACATGGGAAATTGGGTGTTGCCATAGTTGCCGTTACAATCAGCGATGCTCTGGGCACCCGGTTTGCAGGACACCTGAGGCATGTCGTAGCCGCTACCGTCAGTGCAACTGGCTTGGGTCTGACTGTTCAATGCCAGATTGCCCCCATTCATGGCCGCGTTGATCGCGCCGGAGCAGGACACGCCATCCGGGCGTCGGATAGTGACTTTGCCCTGGCCTTTCTCGAACGCGTACTCAAGCCGTAACGGCCTGGAAGTCTTGGCATCCATGATCCCGGCACCGGCGCGGTAATTCCCGTTCAGAAACTCTGCAGGACCTTCCGCAGCGTCAGGTGGAATACTCAACGGTGCACCGGGAGTGCTGACCTGGGCAGATTCGGCGCT…	MHGALLRTGKSDEFIAVGETGQPVYKAALQLIAALTRKSPSLVNFLAVPKSNEQGSVIDWYSPIQGDVVPWSSATEAEREVARAQLNHFKTAIAEMSSTLVQAGNKGGQSDQIIFGKLLGLVPHAPADNYVYLIEATRTNAQGEAERYTQPILTFWGFVQNEGDRHRDPLYFLTPRAAAPAPSSLPITPVPEAPAVLPFVAEPARPWWRRFWWLLPLLLVLALLLFGLLRGCLPVVGVTLPTVPVTTESIQLKDPAIESSVVSATPMPSTANVATGEPSSETPVQSPAVAPVPEPKPEVSEPVPAEQPEKQEPPQSPVSSAESAQVSTPGAPLSIPPDAAEGPAEFLNGNYRAGAGIMDAKTSRPLRLEYAFEKGQGKVTIRRPDGVSCSGAINAAMNG…
Psyr_2634	Psyr_2634	CDS	CP000075.1:3199819-3201448	OX-yedQ	Wild-type	OK	6.07398	19.4844	1.68161	4.65544	5e-05	0.0010101	yes	histidine kinase, HAMP region: chemotaxis sensory transducer	YP_235711.1	66045870	1629	4.88	57614.4	-0.11	-11.03	543	ATGAACATGATAAATCGCACCAGTTTCGCTAAAAAACTCATGGCCGCGTTCATCGTTTGCGCCATGATCACATTGGCTGTGGGTGGTTTGGGGATGCTCGGTATCAACCGGCTTTCCGATGCCCTTGAGCTGACATTCTCGAATAACCTGGTTTCAGTGGCCAACACCAACGAGACGATGACCGCCCTGACCACTCATAACCGCGGGCTTTACCGTTTGCTTGATGCCAAGGATAAGGCCACGGCTGAGAAAATGCGCCAAAGCATCAACGGCGAGCTGGAGCGTGCGCAGAAAGTCTATGCCATCTACCGCGCGACTCCGTTGGAGGACGATGAACGCGCAGCGGGTGACCAGTACGACGCCTTGATGCCGGCCTACATGTCTGCTTCCCAGAACATC…	MNMINRTSFAKKLMAAFIVCAMITLAVGGLGMLGINRLSDALELTFSNNLVSVANTNETMTALTTHNRGLYRLLDAKDKATAEKMRQSINGELERAQKVYAIYRATPLEDDERAAGDQYDALMPAYMSASQNIFDLQQAGKLEDARNRLNALAEGEFNKARGYLQIMIDSNKRQIKEGAEAADRLQSTSVFMLTAGIVIAFVVAIMLGILITRMITRPLRSAIEVAQRIASGDLTQSVSSTRGDEAGHLLNAIGTMQGNLKRTIQEISSASDQLASAAEELGAVTEESTRGLTRQNDEIQQAATAVNEMTAAVEEVARNAVSTSEESKSLATDAANGRGQVDNTVKGIGTMVSEITESTGSVTTLAGHVRDISKVLEVIRSIAEQTNLLALNAAIEAAR…
Psyr_2644	Psyr_2644	CDS	CP000075.1:3212728-3214660	OX-yedQ	Wild-type	OK	5.85112	14.8484	1.34352	3.75584	5e-05	0.0010101	yes	hypothetical protein	YP_235721.1	66045880	1932	6.32	72450.7	-0.295	-8.15	644	ATGGAGAAAAATTTCCACGAGGAAGCCTCTCAACCAGGTGTATTCACACTGAACGAGGGAAATATTGAAGCGGAGAAAGCCATAGCTGACGCCGAAGCGGCTATCAACTTACTTACCGGTACCCTCGATGCTCACATGATGGCAGGCAAAGAGGCTAAGGCAGCTCAGGAGCTAGCCAAAGATAAGCTTAAAGACAGTATCTGGAAGCACAAGACTCCTTTTGACAACAGCCCACTCGCCTACTGCTTCAATCGCCTTAATACTAAGGAACGAGTGCTTGAAGCAGTCGCACAGGTGGCATTAGCGCCCACGACGGATACGCCTGACGCTCTACGTGCTGAGGCTGCAGCCCTTCACGGAGCAAGTGATGCCGTGCTCCCGGCTATACCTTCGATAAAA…	MEKNFHEEASQPGVFTLNEGNIEAEKAIADAEAAINLLTGTLDAHMMAGKEAKAAQELAKDKLKDSIWKHKTPFDNSPLAYCFNRLNTKERVLEAVAQVALAPTTDTPDALRAEAAALHGASDAVLPAIPSIKFTGGEIEADLILVEVISGSGDSYLSALIQEFGNSDWVKHALKFESHAKDQCPLCQQSLPQDFYGEVRKVFDVTYEKRLAALNALQQRYQGAVEQLLRQCNGPTYEIEAIQIHAVNLRALLQRNLQILATKVSNPTTAVSLDSSAALLKSLNDSIAVEQHKIDEFNAKVKNKQTHLDSIKDRFWVWLKNACEPQLAAFETEDQQLSKKRQQAKDGVVQMRAEIAVQRNLIAASRAATTNVDQSVESINQWLKILGLKGFELVKEEGA…
Psyr_2667	Psyr_2667	CDS	CP000075.1:3236916-3239802	OX-yedQ	Wild-type	OK	21.2413	11.7655	-0.852315	-3.28621	5e-05	0.0010101	yes	transposase Tn3	YP_235744.1	66045903	2886	8.88	107.4	-0.21	13.59	962	CTAAGGCTTTGGCCAGCGATATTCTCCGGTGAGATTGATGTGTTCCCATCCGAGCGGCGAAACATGGGCCAAGAGATCGGGCGATAGCAGCTTTCCATCGCGTTTCTGGTTTGCAACGACCTCGCCGAGCTTCATGGTGTTCCAGAAGATGATGATGGCGGCGAGCAGATTCATGCCGGCGATGCGGTAATGCTGGCCTTCGGCGGAACGGTCGCGGATTTCACCGCGGCGGTGGAAGCTGATTGCCCGCTTCAGCGCATGATGAGCTTCGCCTTTGTTGAGCCCGATCTGGGCACGCCGTTGGAGTTCGGCATCCAGAATCCAGTCGATCATGAACAGGGTGCGCTCGACGCGACCGACTTCCCGCAGGGCTGTCGCGAGCTCGTTCTGCCGCGGATA…	MPRRVTLTDRQKDALLRLPTSQTDLLKHYTLSDEDLGHIRLRRRAHNRFGFALQLCVLRYPGRVLAPGELIPAEVIEFIGAQLGLGADDLVDYAAREETRHEHLAELRGLYGFRTFSGRGASELKEWLFREAEMAVSNEDIARRFVAECRRTRTVLPATSTIERLCAAALVDAERRIETRIASRLPMSIREQLLALLEETADDRVTRFVWLRQFEPGSNSSSANRLLDRLEYLQRIDLPEDLLAGVPAHRVTRLRRQGERYYADGMRDLPEDRRLAILAVCVSEWQAMLADAVVETHDRIVGRLYRASERICHAKVADEAGVVRDTLKSFAEIGGALVDAQDDGQPLGDVIASGSGWDGLKTLVAMATRLTATMADDPLNHVLDGYHRFRRYAPRMLRL…
Psyr_2722	Psyr_2722	CDS	CP000075.1:3304273-3305029	OX-yedQ	Wild-type	OK	30.471	61.7819	1.01975	3.42104	5e-05	0.0010101	yes	hypothetical protein	YP_235799.1	66045958	756	5.34	27.5	-0.025	-7.2	252	TCAACGCGGCGCACGCACCTTGATGCCCGCAGCGTCGAGCGCCAGGCGTGTCGCTTCTGCAAGGTCCAGCGCGCCCGGCGTGTCGCTGTGCAGGCAGATCGAATCGAATTCGATGCTCAGGTCCTCACCCTCGACAGTACGCACCAGACCTTGCAGGCACGCGCGCACCACGCGGGCTGCGACTTCGGTCGGGTCCAGGGCGCGTACGTGACGAGTGAAGACGATGGAGCCGCTGAGGTCGTAAGCGCGATCAGCGTAGAACTCGCGGATCACCGGCTGGCCCAGCTCTTCGGCGATCTTGCAGATAACCGAACCGGGCATGCAGTAGAGCAGCAAATCAGGCTCCAGGCGCTGCAGGTTCTCCACCAGCAGTCGGGCTGCGGCTTCATCCCTGGCCAG…	MQVDFNSDMGESFGAWTIGDGVDTELMTYISSANVATGFHAGDPGTMRRTIEQAKRLGVAIGAHPGFRDLVGFGRRHINSTPQELVDDMLYQLGALRELARVQGVALQHFKPHGALYMHLARDEAAARLLVENLQRLEPDLLLYCMPGSVICKIAEELGQPVIREFYADRAYDLSGSIVFTRHVRALDPTEVAARVVRACLQGLVRTVEGEDLSIEFDSICLHSDTPGALDLAEATRLALDAAGIKVRAPR
Psyr_0286	Psyr_0286	CDS	CP000075.1:304126-304777	OX-yedQ	Wild-type	OK	18.147	50.458	1.47536	3.93918	5e-05	0.0010101	yes	hypothetical protein	YP_233397.1	66043556	651	4.69	23.9	-0.082	-16.63	217	ATGAACACCGCCGCATTGCGCGAGCAGATACAACTAGCCCATCAACATGAGGCCCGGACCGGCCACTTGCTGCAACAGTTGGCACAAAAGCTCCCACATCTCCATCCTGCCATCCACCTGCCGGAAGTCGATGCGAAAGATGTTCTGGCGCGCTTCGTCACGGCCTACATCGATCTGGTACCCGATCTGCTGGACGCAGCTCATGAGGTCGCGCTGGAAGCCGGGATCGAAGGTCAGATAAAGCCGGTGCTGAAAATCGCCGAGCATTTTTTCGCGGCCCCACCTTCCATCATGGATGGGCATGAAGGCCTGGAAAGCCTGCTGGACGAGGCTTATCTGGCCCACCGGTTGGTCGAGGAAGTGAATGACCTGTACATCAAGCATTTCGGTCAGCCGCTG…	MNTAALREQIQLAHQHEARTGHLLQQLAQKLPHLHPAIHLPEVDAKDVLARFVTAYIDLVPDLLDAAHEVALEAGIEGQIKPVLKIAEHFFAAPPSIMDGHEGLESLLDEAYLAHRLVEEVNDLYIKHFGQPLIPSNTTVASVIAHQLIGEQFANQLDEAVHHAVDELLDEESFALDSVEAYREKLISPETGAAWQRWPSLSRQLGVGLELERSAV
Psyr_0292	Psyr_0292	CDS	CP000075.1:310412-311423	OX-yedQ	Wild-type	OK	104.864	65.7565	-0.673317	-2.86943	5e-05	0.0010101	yes	delta-aminolevulinic acid dehydratase	YP_233403.1	66043562	1011	4.99	36.9	-0.106	-8.55	337	GTGAGCTTTACCCCCGCTAACCGCCTGTTTCCTCTCACTCGTCTGCGCCGTAATCGCCGCGACGACTTTTCCCGTCGGCTGGTGCGTGAAAACGTTGTCACTGTCGACGATCTGATTCTTCCGGTATTTGTACTCGATGGTGAAAACCGTCGTGAATCCATCGCCTCGATGCCTGGCGTCGAGCGCTTGAGCGTGGATCTGTTGCTCAAGGAAGCCGAGCACTGGGTCGCGCTGGGTATCCCTGCGCTGGCGCTGTTCCCGGTGACACCACCGGAAAAGAAATCCCTCGACGGCGCCGAAGCCTGGAACCCGGACGGCATCGCCCAGCGCGCGACCCGCGCCCTGCGTGACCGTTTCCCGGAGCTGGGCGTCATCACTGATGTGGCGCTGGACCCGTTC…	MSFTPANRLFPLTRLRRNRRDDFSRRLVRENVVTVDDLILPVFVLDGENRRESIASMPGVERLSVDLLLKEAEHWVALGIPALALFPVTPPEKKSLDGAEAWNPDGIAQRATRALRDRFPELGVITDVALDPFTTHGQDGILDEEGYVQNDITVDALVKQALSHADAGAQVIAPSDMMDGRIQAIRESLELAGHVNVRIMAYSAKYASAYYGPFRDAVGSSLNLGKANKASYQMDPANSNEALHEVAADLAEGADMVMVKPGMPYLDILYRVKDEFKVPTFVYQVSGEYAMHMAAIQNGWLSEGVILESLTAFKRAGADGILTYFAVRAAQLLKGQ
Psyr_2878	Psyr_2878	CDS	CP000075.1:3453157-3454786	OX-yedQ	Wild-type	OK	4.04794	13.855	1.77515	4.29488	5e-05	0.0010101	yes	histidine kinase, HAMP region: chemotaxis sensory transducer	YP_235950.1	66046109	1629	4.5	58	0.005	-24.3	543	TTATCCGAGCTTGAATTGCCCCAGGGTGATCGTCAGGTCACTCGCCAGCTCGGCCAGCGACTGGCTGGCGCTGCCGGTCTGGCTGGTGCGCACCGCCGATTGTGCCGACAAGTCACGGATGCGCACCAGGTTGCGGTCCACTTCCCGCGCAACCAGTGCCTGCTCCTCGGAGGCGCTGGCGATCACCGTATTGCGCTCATCGATAACCATAACCGAGCTGGCGATGCTGGCCAGCACGGCATTGGCCGACTCGGCCTGTTGTTTGGTGCGTTGCGCCTGTTCGGTACTGACTTCAAGCGCAAGCAGGGTACTTTTGGTGCCCTGCTGGATGTGCCCGACCATGGTTTCGATCTCGCGCGTCGATTCGCTGGTGCGGTGGGCCAGCGCGCGCACCTCGTC…	MLRQLKIAARTSACFALMVVLVFGLGIFSIQQLHGIREQSLEIENDALPGIALGDDIALAVEKTRTTVAKMLAAHDMAQVTLAHTEFLDRKAGFQKAVEAYDPLITEDDERALVEGLKSTYQGYIERAEKVYTLINENQAEAGRALVWGEMKVMAEGMETALGKLEKINDDSEAESSAAATSVYENALIVTQGVMFLTVLLTVLLAWRLTKSLAVPISQALHSSETIAAGDLRPSAINREGTDEAALLLQSMERMRGNLSQTLSQVGDAAHQLASATEEMSALMVNSNADLVVQNSEIEMAATAVTEMSQAVDEVARNAVTTSVESRASSVSAREGQEELNQTVKSILELTRNVGTASVEAQALATRTLDITKVLDVIRAVSEQTNLLALNAAIEAARA…
Psyr_2940	Psyr_2940	CDS	CP000075.1:3527684-3531746	OX-yedQ	Wild-type	OK	2.22814	6.52649	1.55047	4.25357	5e-05	0.0010101	yes	PAS	YP_236012.1	66046171	4062	4.98	148935	-0.107	-40.65	1354	TTATAATTCCGCACGTTCGAGCAGGTGCAGTGCCTGCTCGAACTCCAGCCCTTCAATGGTCTGCCAGAGCTGTTCGACCAGTGCCTGTCCGGCCAGCTCCTGAAGCGCCACAGCAGCCAGCGGAAACTGGTCCAGCGCGGCGATATCATGGTTTTCAAGCAGTTCACGCAAGGTCGACAATGCCTGTCGGGAAACATCGGGATCCGCATCGATACGCGGGGCCAGTGGCCTTTCCTCAAGTACCGGCGTGCGCTCCTGCAATGACCGGAAAGCGGCACTCAGGGCTCGCACAGCCTGCTCCGGGTCCGCAGCGTTGCGCAGCAGGGTTTCCGCCTGCCCGGCATGCAGGCCCACTTGCGTGGCGCCAAGCAGCAGTGCAGAACCGCGCAATTTGTGCAG…	MKKSSLTWLVGWMAVVLLAGLSVSFIASHEQRRSIDARIGQALKEAGEGIGDNLQARLRVYEYRLRGLRGAVHMLDLQHINSSQMGRYSKGRNIEKEYPGARGFGFIRRVAASDEAEFVRRVREDGRPDFSLSRLSGPGTRQGDRFIIQFIDPLDRNVQALGLDITSEEHRRDAALQAMRSGAATLSAPITLLQDNDDHMRAFLFLLPVYSTPEIPTDIAQRETSLIGWTYAPLAMREVMSNLDPLNHRLHLKLYDVNEGRQLIYQTPENDHDQEVLQTYAFEREIYGRVWRMEVGAHPAFIAALDPVPAGRVFIIGTLVSLMLTVLVGTLLLSRQRKQQVVAGQARLATIVENSSDAIIGEALDGRIITWNRAAEQMFGYDEHEVLGRPLAPLLVPPE…
Psyr_0031	Psyr_0031	CDS	CP000075.1:35444-36269	OX-yedQ	Wild-type	OK	30.9074	12.3253	-1.32632	-3.44175	5e-05	0.0010101	yes	Alpha/beta hydrolase fold	YP_233143.1	66043302	825	4.66	30055.3	0.063	-10.65	275	ATGCCGGATCTACTCATCGACGGTAAGACACTTCACTATTCCGACCAAGGCACCGGACCGGTGGTATTGCTCGGTCACAGCTATCTCTGGGACAAGGCGATGTGGAGTGCACAGATTGATACGCTGGCCAGCCAGTATCGGGTGATCGTGCCGGATCTGTGGGGTCATGGCGATTCCAGCGGGTTTCCTGAGGGCACTCGCAATCTCGATGATCTGGCGCGGCATGCGCTGGCGCTGCTGGATCATTTGAATATCGAGCGTTGCAACATCGTAGGGTTGTCGGTCGGTGGCATGTGGGGCGCCATTGCTGCGCTGCTCGCGCCAGAGCGCATCACCGGGCTGGTGTTGATGGACACCTACCTGGGCAAGGAGACCGAGGCCAAGAAAGCCTACTATTTC…	MPDLLIDGKTLHYSDQGTGPVVLLGHSYLWDKAMWSAQIDTLASQYRVIVPDLWGHGDSSGFPEGTRNLDDLARHALALLDHLNIERCNIVGLSVGGMWGAIAALLAPERITGLVLMDTYLGKETEAKKAYYFSLLDKLEEVGTFPEPLLDIVVPIFFRPGIDPQLPVYRSFRAALAGMNAEQLRQSVVPLGRMIFGRDDRLGLIEQLNADTTLVMCGDADIPRPPEETREMASLIGCPYVLVPEAGHIANLENPAFVSGALMTFLARVNQKQG
Psyr_2992	Psyr_2992	CDS	CP000075.1:3583667-3585266	OX-yedQ	Wild-type	OK	21.2586	43.3829	1.02908	3.93509	5e-05	0.0010101	yes	glycogen synthase	YP_236064.1	66046223	1599	6	58.3	-0.161	-8.59	533	ATGATTAGCGCCGCTGTGAAAACCCAGAAGGGAGAGAGTTTTAACCAGCCTGTCGGCGAGCTGACTCATCTGCCGGTGTTCTCTACCAAGAGCGTTCCTGTGCTGCAAATGCCAACGTCGACTGTCCAGCCTCAGCCGACCATGTCCCAGGTCAACAGACGCAAAGTGTTGTTCGTGACCTCCGAACTGGCCGATCTGGTGAAAACCGGTGGGCTGGGCGATGTGTCTGCCGCACTGCCGCGAGCCATGCGTCACCTGCACGACGTTCGAGTACTGATTCCAGGTTATCCGCAGGTCATTAACAGCGGTAATCCGATCCATATCATCAGCCAGCTGGGCGGGCATGCAGCACTGCCACCTTGCAAGGTCGGTCGCATGGACATGAAAGATGGCCTGGTG…	MISAAVKTQKGESFNQPVGELTHLPVFSTKSVPVLQMPTSTVQPQPTMSQVNRRKVLFVTSELADLVKTGGLGDVSAALPRAMRHLHDVRVLIPGYPQVINSGNPIHIISQLGGHAALPPCKVGRMDMKDGLVIYVLICPELYEREGTPYADSNGRDWSDNHIRFARLGLAAAEFAAGEVKSQWCPELVHAHDWPAGLAPAYMRWRGQSTPSIFTVHNLAYQGTVSTASSRELGIPDSAITPEGMEFYGQLSFIKAGMAFASHITTVSATYAREITTPEFGCGLEGFLQSKANKGQLSGIPNGIDESWDAATDEHLICHFAPNEWTRKEINADYVRELFELDASTGPLFAVVSRLVYQKGLDLTIGVAEHIVNNGGQIAIIGRGEPEEEEAMRELAARF…
Psyr_2997	Psyr_2997	CDS	CP000075.1:3592520-3595714	OX-yedQ	Wild-type	OK	30.6054	49.3754	0.690009	2.79554	5e-05	0.0010101	yes	glycoside hydrolase, family alpha amylase catalytic subunit	YP_236069.1	66046228	2184	4.95	82.1	-0.516	-31.43	728	ATGAATACGAAGTCCACTACACCGGCAGAAGATAATTCAGCCCCGCTAGACAACCCTGGCAGTACCCCGTCTCGCATTCGTGAAGGACTTCCCTTTCCTCTCGGTGCAAGCTGGGATGGCCTGGGCGTCAACTTCGCCCTGTTCTCGGCAAACGCCACCAAGGTAGAGCTGTGCCTGTTCGACTCCACTGGCGAAATCGAACTGGAACGCATCGAACTTCCGGAATACACCGACGAGATTTACCACGGCTATCTGCCGGATGCGCACCCGGGCCAGATCTACGGCTATCGCGTGTACGGCCCGTACGATCCGAAGAATGGTCATCGTTTCAACCACAACAAGCTGCTGATCGACCCGTACGCCAAGCAACTGGTCGGCGAACTGAAGTGGTCGGAAGCG…	MNTKSTTPAEDNSAPLDNPGSTPSRIREGLPFPLGASWDGLGVNFALFSANATKVELCLFDSTGEIELERIELPEYTDEIYHGYLPDAHPGQIYGYRVYGPYDPKNGHRFNHNKLLIDPYAKQLVGELKWSEALFGYTIGHPDGDLSFDERDSAPFVPKSKVIDEAYTWGRDQRVGTPWDKTIFYETHVRGITMRHPEVAEELRGTFAGLGSAPVVEHIRKLGVTSVELLPIHAFVNDQHLLQKGMTNYWGYNSIAFFAPDPRYLASGKIAEFKEMVAHLHHAGLEVILDVVYNHTAEGNELGPTLSMRGIDNASYYRLMPDDKRYYINDSGTGNTLDLSHPCVLQMVTDSLRYWASEMHVDGFRFDLATILGRYHDGFDERHSFLVACRQDPVLRQVK…
Psyr_3035	Psyr_3035	CDS	CP000075.1:3633243-3636293	OX-yedQ	Wild-type	OK	6.54251	1.31945	-2.30991	-4.48462	5e-05	0.0010101	yes	glycoside hydrolase family protein	YP_236107.1	66046266	2742	6.27	98324.9	-0.243	-5.16	914	ATGAACAACCTCAATCAACCGATCACATCGACCGCAAGGACACTTGCCTTGTCAGCCTTCAAACAGACGCTGGGCCTGAGTCTGCTGACGTTCAGCGTCATGCAGGCCAACCTTGCACTCGCCGCCGTGACCCCGGCGACCGGCAACGAAGTCGAAGCGCGCGTCAGCTCGATTCTCGATAACATGAACCAGTCGGAAAAGATCAACTTCACCCGCGTCAACGACGGTCACATGATCCCGTCGCTGCTCAAGTGGGGCATCAAGGGCACCGTGGCGTATGACTCGTCCATGGGCGTGCACGTCAACAACGCCACCTTCGGCGCCCAGTACCCGTCGCAGTCTGCGCTGGCAGCGACCTGGAGCATCAACCGGGCCAAGGAATTCGGCCTGGCCATCGCT…	MNNLNQPITSTARTLALSAFKQTLGLSLLTFSVMQANLALAAVTPATGNEVEARVSSILDNMNQSEKINFTRVNDGHMIPSLLKWGIKGTVAYDSSMGVHVNNATFGAQYPSQSALAATWSINRAKEFGLAIAYETRISGGQQMLSPGVNLYRTPYNGRSAEYVSGEDPFLGAVLAPAIVNGIQAQGIQASGKHYLANEQEANRQAIDVKVDERTLRELYLPGFESMVKNANVASIMCGFNKVNGDYACENHHLITEVLKGEWGYQGMVISDFNAIHDAFKGAWAGTDIDMPSGLQFTEANLLPYLWSGQLTQNVIDDKVKRNLRGIVSYDLQNHLNTAKTLEHPEYGMRAALNTARESIVLLRNENTAAGKPLLPLERSAKIAVIGNWAHDVPASPFG…
Psyr_3074	Psyr_3074	CDS	CP000075.1:3674006-3676574	OX-yedQ	Wild-type	OK	10.4706	34.1657	1.7062	6.38204	5e-05	0.0010101	yes	hemolysin-type calcium-binding protein	YP_236146.1	66046305	2568	3.57	89491.5	-0.368	-100.93	856	TTATTGCCAGTTGCTCGCAATCACCACGTTCAACGAAGCCTGGTAACTCTCAGACAGCTTAAGTTCACCGGCAGCAGGCGGTGCGAAAGCCGCCATGGCCTCTACCAGTTGATCAACCTGCCCTCCCAGCAGGACCTTGCCATCATCAGTGCGAAACTGCTCGATCTGCTGAGCCTTCTCCCAACTGCCAGCGCCCCAGAATGACCAGTTGGATACCGTCACTTTATCAGCCGTGCCGATGACACCGACTTCCAGATCCCAACCGTTTTTGCTGAACCACAGTTGATCAGCAGCGATACCGGCACCGAATTGCAGCACGTCGGTGTTTGCATCAGGATCAAAATCATTGATTACATCCTGACCGTCGCCCCGCTCGAATTGGTAGAGATCGTTACCCCG…	MGDTMATIINGQSGDDWLYGTSANDILDGGAGNDRLSGGLGNDTYLFYRGMGQDTVTDFDWTVGNIDTIKVAADIAPADVTVSRDGTYLYLSIKGTTDKMSVTFFNNINYQVERVEFADGTVWDIDTLKTMTRGVASDTADTLYGDVGDDVLDGLNGNDKLYGEEGNDLLSGGEGNDTLNGGTGNDTLNGGAGNDSLSGDDGDDTLDGGAGNDYLSGSRGNDTYLFYRGMGQDTISEFDTTAGNADTIKVAADIIPDDVVVRRENTDLYLSIKGTTDWMKIYSYTDSGYQVERVEFADGTVWSVSDLKRLSRVVASEGAETIYGDETSEQLDGLGGNDQIYGLAGNDVLLGGAGDDLLDGGMGLDTLDGGAGNDMLYGGSGNDTYLFQRGGGQDVINDR…
Psyr_3089	Psyr_3089	CDS	CP000075.1:3697027-3705097	OX-yedQ	Wild-type	OK	3.92927	7.03276	0.839828	3.13428	5e-05	0.0010101	yes	hemolysin-type calcium-binding protein	YP_236159.1	66046318	8070	3.75	282754	-0.198	-283.09	2690	TCACATGACAACGGGCGTAGAGTAGTTAATCCAGTTGGAGGCGATCAACGAATCAAGAACAGCTTGCTGGTCGCCGGCCAGAGTTATAAGACCATTGACGGGTTGACCCAGCGTCGACATGACCTCTACCATGTCTTCAACGCCTTCGGCGCTTAAGCTATAACGTCCATTTGTAACCTGATCAAGTTTATAATCCGTGCCCAAATACCAGTCAGCAATAGTGACCGAATTATCCGTTCCCAAGTGTGAAATAATCAGGTCGGCATTATTTTTGGCAAACCAGACAGTTCGAACATCCGCAACTCCCAACATAAGAGAATCACTGTCCGAAGGAGTGCCAGAGTAGTTATTAATAATATCCTTGCCTGTATCACCTGCAAAGATATTCAAATACATATC…	MNIQAYAQNSLLAQASYGLFDLLTNSDVIRALIAPDNGGFSETQATDFVESYKLVSYQQNTENGFAAAIFENRITHEVTFSIRGTEGDFNDMVEADAIGIGFNGIATWQSIDLFNYYQELTTPAGQAYTAYSYSSGIYTPLGLTIVPAGVTTEVKIAGDGYKLSSSGFNIAGHSLGGHLSIVLSRLAEDSVKSVFTYNAPGFDTALVPAANNTEWLFNTLAALQVAETGATSIGTKFSPEKITNLVSPGDMVSKIGTVPGTIYKSFDELSDIGGAHSIVNLSDALAVASLLHFFDSSLTLGAIAGILSSSTLDENLALDSVVSALNAIINSSPVKEPARVSELSRDDMYKNILSMENHWVAGDKPTTFVTSLVGLSAGAIESLMYSNVAYKYAAYNFNG…
Psyr_3129	Psyr_3129	CDS	CP000075.1:3752171-3753035	OX-yedQ	Wild-type	OK	12.6862	88.0141	2.79447	7.94232	5e-05	0.0010101	yes	3-hydroxyacyl-CoA-ACP transferase	YP_236199.1	66046358	864	6.42	32.3	-0.105	-2.88	288	ATGGGCGCACAATCGAAGATTCTAACAATCGGTAAGTACAAGGTTTACGCCGAGACTTACTGGAAAGGCAGCGACGCCAAGACCATTCTGCTGGTCAACGGTGCACTGTCGACCACGGGCTCTTTCGGGCAGACGGTCAAGTACTTGCAACCGCACTACAACCTGGTGCTGTTCGACCTGCCGTTTTCGGGGCAATCCCGAGCGCACAACCCGGACGACATGATTGTCAGCAAGGAAGACGAAGTAAACATTCTCCTGCAACTGATTGATCTCTATCAGGTAAACCACCTGTTGTCGGTCTCCTGGGGCGGTGTATCGGCCCTGCTGGCGCTCTCCGAATGTCCTCCGTCCGTGGAGAAGGCCATCATCAGCTCGTTCTCGCCGGTCCTCAACGAGGCC…	MGAQSKILTIGKYKVYAETYWKGSDAKTILLVNGALSTTGSFGQTVKYLQPHYNLVLFDLPFSGQSRAHNPDDMIVSKEDEVNILLQLIDLYQVNHLLSVSWGGVSALLALSECPPSVEKAIISSFSPVLNEAMLDYIDNAQVYLAAREKRKIGSLLNDTVGKYLPRLFKLYNYKHLISLAEHEYRQIDFHISQIRQLSASNYVERFSSINIPVLFINGEKDEYTTVEDARMFSNYIAKSSFNVVPDTGHFLDLESKAAWHHSQRNVLTFLGTEATQEVWPSVTAMA
Psyr_3130	Psyr_3130	CDS	CP000075.1:3753132-3758443	OX-yedQ	Wild-type	OK	4.15484	26.9101	2.69528	5.12436	5e-05	0.0010101	yes	secretion protein HlyD	YP_236200.1	66046359	1188	10.32	42075.4	-0.025	12.87	396	ATGACTTTTTCCTTTGCAACGCTCCTGCGTTCGTGCTGCCGTGTTTCCGGAAATATCCGGCCGTTGCACTCCCTGTACGCCCAGCCCCATGTGGTACTGGGTTTCATCTCGCTACTGTCACTCAGCGCCTGTTCTGCAGGAAAACCCGCAGAAAAGGCGCTGGTGCGAGTCAGCGCGCAACCGGTTGCCTTACTGAACGTTGCCAGCAGTGTGACGCTGACGGGCGATATCCAGGCTCGCAAGGTGACCGAGCAATCGTTTCGTGTCTCCGGCAAGCTGATCAAGCGCTACGTGGATGTCGGGGATCGAGTGCGGGTCGGACAGGTGCTGGCCAGACTCGACGCACGCGAGCAAAACACCGAGCTGGCGTCAGCCCGTACCGAAGTCGCGGTACGACAG…	MTFSFATLLRSCCRVSGNIRPLHSLYAQPHVVLGFISLLSLSACSAGKPAEKALVRVSAQPVALLNVASSVTLTGDIQARKVTEQSFRVSGKLIKRYVDVGDRVRVGQVLARLDAREQNTELASARTEVAVRQSRLHLAEQNYQRQQVLLPKGFTNLSEYQKARSGLDSARGDLAALQAQQANARDQVGYTGLFAAADGIVTARYAEEGQVVQAATAIFSVAHDGEREAVFSAYESLLRADQKGAAVTVSPLGQPGTQLTGIIREITPIVSAANGTLRVRVALQGAAASLALGSVVSARLQTQSQSAFALPWSALSRTQGQPAVWRVDAQARVRLTPVKVLRYEQGQVIVSEGLSEGDRVVSRGLQFLYPGQRVEVAGQAQAEQSVSLASSGAAQ
Psyr_3131	Psyr_3131	CDS	CP000075.1:3753132-3758443	OX-yedQ	Wild-type	OK	2.81891	17.001	2.59242	3.9051	5e-05	0.0010101	yes	secretion protein HlyD	YP_236201.1	66046360	1092	9.17	40	-0.339	5.84	364	ATGAGCACCTCGTACGCAGAAACACGAACCAGATCCCGCTGCTGGCTGATCTGCATTCTGATCGTGGCTCTGCCGGGCTGCCGCGACAAACCGCTTCGCGAGGTTGTCGAACGCCCGGTACTGTTCACCGAAATAGTCGATCAGCGCAGCGCCTCTCATGGCCGCTTCGCCGGCGTCATTCAGCCGCAGTATGAAGTGGCATTGGGGTTTCGCGTCGCAGGGCGACTGGCAAGCCGGCATGCGGAGATCGGTGATCGGGTGCGCAAGGGCGATCTGCTCGCCACGCTGGAACCCGGCGACCAGCAACACCGTTTGCGTGCCCGCCAGGCAGAACTCGGCAAAGCCCAATCCGCCTGGCAACAGGCACGCGATGAATTGACGCGCTACCAGCAACTCTAT…	MSTSYAETRTRSRCWLICILIVALPGCRDKPLREVVERPVLFTEIVDQRSASHGRFAGVIQPQYEVALGFRVAGRLASRHAEIGDRVRKGDLLATLEPGDQQHRLRARQAELGKAQSAWQQARDELTRYQQLYERGIGSRARMDQLDNDLRTQDALRNQARVAVQQAGDHVSYTHLSAEFDGLITGWQAEVGQVMATGQAVVSLARPDSREAVVDLPLGSLDERHRIRVISQINEQLSVAADVRQLAPQINAETRTQRVRLALQNPADSFRLGSTVTVEISGDAPAFHELPGSAVLQRDGTYQVWVIDPTTSTLVPRAVQVLARSGSTVRVSGALHEGEKVVTAGVNGMQSGQKIRLQREVSL
Psyr_0033	Psyr_0033	CDS	CP000075.1:37191-39227	OX-yedQ	Wild-type	OK	25.2789	68.0109	1.42783	3.49019	5e-05	0.0010101	yes	tryptophan synthase subunit alpha	YP_233145.1	66043304	810	4.98	28.4	0.132	-7.59	270	TCAGCGACGAGCGCTACGTACGCCCTCGGCCAGTGCCGCGCACAGCGTCAGCACGCCGTCGATGGCATGCTCCGGCGACTCGGCGCTGGCGATCTTGTCGACGAAGGCCGAGCCCACGACCACACCGTCAGCCAGACGCGCAATCGCCGCGGCCTGCTCGGGGGTGCGGATACCGAAACCGACGCTGATCGGCAGATCGGTGTGGCGGCGCAAGCGAGCGATGGCTTCGGTGACGTGCTCGGTGGTGGCCGAGCCTGCACCGGTCACACCGGCAACCGACACGTAGTAGACGAACCCGGAGCTGCGCTCCAGCACACGCGGCAGACGCGCATCGTCAGTGGTCGGTGTGGTCAGGCGGATGAAGTCGATGCCGGACGCCTGTGCAGGCGTCGCCAGCTC…	MSRLEHRFAQLKTEGRAALVTFITAGDPGYDTSLKVLKGLPAAGADVIELGMPFTDPMADGVAIQLATLRALDAGQTLQKTLQMVSEFRVDDQTTPIVLMGYYNPIHRFGVEAFVAQAKEAGVDGLIIVDLPPEHDAELATPAQASGIDFIRLTTPTTDDARLPRVLERSSGFVYYVSVAGVTGAGSATTEHVTEAIARLRRHTDLPISVGFGIRTPEQAAAIARLADGVVVGSAFVDKIASAESPEHAIDGVLTLCAALAEGVRSARR
Psyr_3161	Psyr_3161	CDS	CP000075.1:3787550-3790681	OX-yedQ	Wild-type	OK	5.6687	14.7572	1.38033	3.49892	5e-05	0.0010101	yes	Type I secretion system ATPase, PrtD	YP_236231.1	66046390	1797	9.51	64.3	0.176	9.56	599	TCATACGTCGGACTGCCTGTTCTGCGTGCCGTACTGACGGCTCATGGAAAGCCCGGCAGGTGCCGGGCGGGATTGCGATTGAGGCTGCGCTTGCGGTGCTTGTGTGGACGATGGCTGCCCCGACAAGGCCTGCAGCACCTGAGCCGTGGCGCCGAATGCCTGCATGCGACCTTCGCTCAGCACCAGCAGACGATCGGTCTGGTTCAGCGACTGCGTACGGTGGGTGACGAGCACAACGGTGCAGCCGCGGGTCTTGAGTTCAGCAATCGCCTGAGTCAGCGCCGCTTCACCCGCGGCATCCAGATTGGAATTGGGCTCATCGAGCACCACCAGTCGCGGATCGCCATACAGCGCACGGGCCAGCGCGACGCGCTGTTTCTGACCACCGGACAAGCCTGC…	MSALPQSARPPLYKALADYKSALIGVGCFTALINVLMLAPSIYMLQVYDRVLTSQNQTTLAMLTLMVVGFFAFIGLLEMVRSFVVIRIGSELEKRFNLRVYQAAFESNLHAGQRQAGQALGDLTFIRQFLTGPALFAFFDAPWFPIYLAVIFLFDPWLGVLASVGTVLLVGLACLNEWLTRKPLAEASGYSQQSAQLATRHLQQAEAIQAMGMLEVLRRRWFHVHGRFLALQNRASDTGAVISSISKALRLCLQSLVLGLGALLVINGDMTAGMMIAGSILMGRVLSPIDQLIAVWKQWSSARLAYGRLDQLLKTYAEPAPRMPLPAPRGQISAEQVSAAPPGKTSPTIQQVSFQLQAGEVLGVLGASGSGKSTLARVLVGVWPALGGTVRLDGADMHR…
Psyr_3163	Psyr_3163	CDS	CP000075.1:3791202-3792633	OX-yedQ	Wild-type	OK	121.066	567.467	2.22874	10.5794	5e-05	0.0010101	yes	serralysin	YP_236233.1	66046392	1431	4.25	49.4	-0.26	-19.56	477	TTAAACCACGATATCAGTAGCCAATGCTTGACCTACAGTACCGACCAGAAAATCGCCAATGCCCTGACCGGTGAAGTCGATCGCCAGACTGCCCAGATTGCTGCTCTGGTTATAGTTGAGGATCGCCTCGCCAGCGTGGCCGCTGAACGCGTTGACGAACTGCAGCGCGCTCAGCGTGGAAATGGCCGACACGTCGATCTTGTCCTGACCGCTGACGAAATCACGAATCGTATCCTGGCCTGCACGGTTGGAATCAGAGCTGGCGCCAAACACGAAGATGTCGGCACCTGCACCACCGGTCAGGCTGTCGGCGCCGCCACCACCGTAGATGATGTCGTTGCCGGCACCACCCTTGAGGTCGTTGGCGGCAGCATTGCCGATCAACAGGTCATTGCCCGA…	MTKVKENAAIQLSAATSTSFDQINAFAHQYDRGGNLTINGKPSYSVDQAADYILRDDASWTDRDGNGTINLTYTFLTAKPAGFDNSLGTFSAFNAQQKAQAVLSMQSWADVAKVSFTQAASGGDGHMTFGNYSNGSAGGAAFAYLPSGNSRTDGQSWYLVDNSYKVNTTPDNGNYGRQTLTHEIGHTLGLSHPGDYNAGEGNPSYKDATYAEDTRGYSVMSYWSESNTDQNFVKGGAPSYSSAPLLDDITAVQQLYGANMSTRAGDTVYGFNSTAGRDFYSATSASSKVVFSVWDGGGKDTLDFSGFTQNQKINLNAASFSDVGGMVGNVSIAKGVVVENALGGSGNDLLIGNAAANDLKGGAGNDIIYGGGGADSLTGGAGADIFVFGASSDSNRAGQ…
Psyr_3235	Psyr_3235	CDS	CP000075.1:3874236-3874518	OX-yedQ	Wild-type	OK	12.5714	0	#NAME?	#NAME?	5e-05	0.0010101	yes	lipoprotein	YP_236305.1	66046464	282	4.76	10.3	-0.391	-4.32	94	TTAACCTTGTGGCTGCTGACCGGTGACACCCAGATCGACGCTCGTTTCGCCTTTTTCATCGAAGTCCCGCGCCTGCTGGATCTGCGGATCTGCCATCAATTGCGCCTTGCGCGCCTGGTACTCATCAAATGACAGGCCGCGACGGTTGAGGTCTTCAAGGGCCAACTGATGACTTTCTTCAGCGCTGAACGCCCGCTGCTCGACAGCATGGTGAGTGGAGCAGCCGGAAACCAGCGCAACAGTGAATGTCAGGACAAGCGCAAGGGCAAGCATACGGTTCAT	MNRMLALALVLTFTVALVSGCSTHHAVEQRAFSAEESHQLALEDLNRRGLSFDEYQARKAQLMADPQIQQARDFDEKGETSVDLGVTGQQPQG
Psyr_0034	Psyr_0034	CDS	CP000075.1:37191-39227	OX-yedQ	Wild-type	OK	25.3099	77.3764	1.61219	5.29932	5e-05	0.0010101	yes	tryptophan synthase subunit beta	YP_233146.1	66043305	1230	5.53	44.5	-0.151	-12.35	410	TCATACCAGCTGCTCCTGAGTGTGTTCGGCGGCGGCCATGTGGTTCATGACGGTTTGCATGTCTTTGTCGCCGCGCCCGGACAGGCACACGACCATCAGGTGATCATCGCGCAGGTTGGTCGCGCGCTTCATGGCTTCGGCCAGGGCGTGAGCGGTTTCCAGCGCCGGGATGATGCCTTCGAGCAGGCAGCACTGATGGAAAGCGTCCAGCGCTTCGTCATCGGTGATGCTGACGTATTCGACGCGCTTCACTTCGTGCAGGAATGCGTGTTCCGGGCCGATGCCGGGGTAGTCCAGGCCGGCAGAGATCGAGTGTGCATCAGTGATCTGCCCGTCGCCGTCCTGCAGCAGGTAAGTGCGGTTGCCGTGCAGCACGCCCGGTACGCCGCCGTTCAGGCT…	MTQTNFRSGPDANGLFGSFGGRYVAETLMPLVLDLNREYEAAKADPEFIKEMAYFQRDYVGRPNPLYFAERLTEFCGGAKIYFKREELNHTGAHKINNCIGQVLLAKRMGKKRLIAETGAGMHGVATATVAARFGLPCVIYMGATDIERQQANVFRMRLLGAEIVPVTSGTGTLKDAMNEALRDWVTNVDDTFYLIGTVAGPHPYPAMVRDFQAIIGKETKEQMLEKEGRLPDSLVACVGGGSNAMGLFHPFLDDASVEIIGVEAGGHGVSTDKHAASLNGGVPGVLHGNRTYLLQDGDGQITDAHSISAGLDYPGIGPEHAFLHEVKRVEYVSITDDEALDAFHQCCLLEGIIPALETAHALAEAMKRATNLRDDHLMVVCLSGRGDKDMQTVMNHMA…
Psyr_3297	Psyr_3297	CDS	CP000075.1:3945725-3946652	OX-yedQ	Wild-type	OK	17.2584	51.6763	1.5822	4.84922	5e-05	0.0010101	yes	response regulator receiver:CheW-like protein	YP_236367.1	66046526	927	6.38	34.4	0.074	-1.85	309	TCAGACAATCATCAGAAGACGTTCGCGCACAACCTCGACCAGCTTGTCGGGCTGAAATTTGGAAAGGAAGTTGTCACAGCCGACCTTCTTGACCATCGATTCGTTGAAGCTGCCGGACAACGAGGTATGCAGGACGATGTACAAACCGCGCAGGCGTGCATCGTTACGAATCTCGGTGGTCAGACGATAGCCGTCCATTTCCGGCATTTCCGCATCGGTGAACACCATCAGCAGCTTCTCATGCACGTTCTCGCCTGCATCCGCCCAGGCCTTGAGCATGTTCAGCGCCTTGAGGCCATCGCTGGCGACGTGGAGCTTGAGGCCCAACTGAGACAGCGTGTCGCGCAGCTGCGCCAGCGCGACCTTGGAGTCGTCGACCAGCAACACTTCGCGGCCACG…	MAGILDTVDQRTQLVGENRLEILMFRLAGRQLFAINVFKVQEVLQLPKLTLMPQRHSFVCGVVNLRGQTLPVIDLSQAIGMRPLVPGPGSTIIVTEYNRSVQAFLVGGVDRIVNMNWDAIMPPPVSAGRQHYLTAISKVDDQLVEIIDVEKVLAEIVPYNAKVSREKLEDPVLENARGREVLLVDDSKVALAQLRDTLSQLGLKLHVASDGLKALNMLKAWADAGENVHEKLLMVFTDAEMPEMDGYRLTTEIRNDARLRGLYIVLHTSLSGSFNESMVKKVGCDNFLSKFQPDKLVEVVRERLLMIV
Psyr_3302	Psyr_3302	CDS	CP000075.1:3949786-3952680	OX-yedQ	Wild-type	OK	3.90752	16.959	2.11772	4.10026	5e-05	0.0010101	yes	mannose-1-phosphate guanylyltransferase/mannose-6-phosphate isomerase	YP_236372.1	66046531	1458	6.2	53729.9	-0.145	-6.07	486	ATGAGCACGCTCATTCCCTGCATCATTGCCGGCGGCTCCGGCACACGCCTGTGGCCGGTTTCGCGTGAAGCCATGCCCAAGCCGTTCATGCGTCTGCCAGATGGCCAGAGCCTGCTGCAGAAGACCTTTCTGCGTGCAGTCGGCCTGCCCGGCGTCGAGCGTCTGCTGACGGTGACCAACCGGGAAGTGTATTTCCGCACGGTGGACGACTACCGCCAGTTGAACAAGGGCAATGCACGCCTGGATTTCATCCTTGAGCCTTTCGGCCGTAATACGGCAGCTGCGGTTGCCGCTGCGGCACTGCATGTCAGCCAGCTGTATGGCGACGAGGCGCAACTGCTGGTGTTGCCTGCCGATCACCTGATTACCGACGTGGCGGAATTCTCCCGAGCAGTGACG…	MSTLIPCIIAGGSGTRLWPVSREAMPKPFMRLPDGQSLLQKTFLRAVGLPGVERLLTVTNREVYFRTVDDYRQLNKGNARLDFILEPFGRNTAAAVAAAALHVSQLYGDEAQLLVLPADHLITDVAEFSRAVTAAQKLAAEGWLVTFGILPTAPETGFGYIEKGPVLNADACQVARFVEKPDAITAQGYLDSGQHFWNAGMFCMRADAVLRELRKHAPDVLSAVSACLESSPRKEGNRELQVELDSESFALTPDISIDYALMERSEKVAVVPCQLGWSDIGSWQAVRELSPVDAQGNYCNGETVLHDVSNCYIDSPKRLVGAIGLDNLIIIDTPDALLIADGGRSQDVRIIAQELKRQGHDAYRLHRTVTRPWGTYTVLEEGKRFKIKRIVVRPQASLS…
Psyr_3304	Psyr_3304	CDS	CP000075.1:3953609-3956779	OX-yedQ	Wild-type	OK	4.70508	16.0497	1.77026	4.45559	5e-05	0.0010101	yes	lipopolysaccharide biosynthesis protein	YP_236374.1	66046533	1992	9.44	74715.9	-0.215	6.25	664	ATGATCAACATCCGCTCATTCCGCGACTTGCTGCGCCTGCTGTTCATCTTCCTGCGCGAAGTCAGGATTACCGTGCTGGCGACGTTCGTCATCATTCTTCTGGGCGCGTTTCTGCTCCCTAACCGCTATGAGTCCACCGCCCTGTTGCTGGTCAAGCCCGGCCGCGACAGCAGCACTGTGCCAATCGAGTTGTCCGACCGACAGGCCATCGTGATACCGAGCGGCCTGCGCGATCCGCTGCTCGACGAGGAGCGCATGCTCAGCGGGCGGCCGATCATGCGTGCCGTGTCCGAGAAATACCTCGCCGAGCTGTCCATGGTGCCGCCTGAAACCGGCGTTCTGGCCTCGGTGAAGAACGGCATCAAGACCGTCGTCGGAGCGCTGGTCAACGGCGTGCGC…	MINIRSFRDLLRLLFIFLREVRITVLATFVIILLGAFLLPNRYESTALLLVKPGRDSSTVPIELSDRQAIVIPSGLRDPLLDEERMLSGRPIMRAVSEKYLAELSMVPPETGVLASVKNGIKTVVGALVNGVRSVLQFIGLVEHRSQAERLAEDLEKNFKVSHEPGSSVMELRFTWSDPEVAQTVLRTWITEYQTQRTKTLGRVSLYAFYEAEVKTTGANIIEYKKQIQNYLNQLSAVSISQRLADTSQALNDLRTERNNTTRSIASTKAGLDLLKKQLAEQPKTVSAGRELALNPNRQDLQNRINGKEVERQEMLRSFKDEAPPIRAINEEVSNLKKLLKEQDATVQRSESITPNPIYNRMQNVYADQQTSYARLQTQFIQQNEQIAQLERDRQQALN…
Psyr_3305	Psyr_3305	CDS	CP000075.1:3953609-3956779	OX-yedQ	Wild-type	OK	3.74578	18.9534	2.33912	4.00757	5e-05	0.0010101	yes	group 1 glycosyl transferase	YP_236375.1	66046534	1179	8.64	43033.1	-0.103	5.77	393	ATGCGAATAGCGTTGCTTGCGCCGCTGCCACCCGAACAGAACGGCATCGCCGATTACGCCGGACATCTGCGGCATGCGCTTGAAGGCCTGGGTCTGCAGATCAGTACACCGCTGCAAGGCGTCGGCAACGATCCACGCGCTGCAGAACAGCGCGTGGCTGAAACGGACTGGAGCGGCATCGATCTGGTCCACGCCGAACTGGGCGGCGGGCGACTGGCGGAGTTTCAAGCGCTGCGCGCGCTGCGTCGGCGCTTCCCGAGGCTGCCGTTGACCGCGACCGTGCACGATCCCGAGCGGCTGGTCTGGCGGCGCGAGAAACTGCCCTGGCCGTTGTCGGTGGTCAGCGGCATGCGCTCGCCGCTGCCGGAGATCGCCACGGTACTGGCCGATCCGCTGTGC…	MRIALLAPLPPEQNGIADYAGHLRHALEGLGLQISTPLQGVGNDPRAAEQRVAETDWSGIDLVHAELGGGRLAEFQALRALRRRFPRLPLTATVHDPERLVWRREKLPWPLSVVSGMRSPLPEIATVLADPLCLHEERQLARHMTRLVTLTQAGSQSLRQRMGLTAAQMAVINHGNLDIAPAPLPPLNPLRLLYFGFIYRGKGIEDLLDALSSVFIAQPALRSSVRLTLAGGSEPEMAFGPSGSYLEQLRLRIRQLGLVDLIDWQLDLPAEQIPQVIQAHHVMVLPYRESSKLKILGKLRGTSGALSWAVACGRGVITSDARSFAEEVSHGNGTIYPQGDVEGLARALARACATPDLVRLWADNAAQMGKARVWSHTAEHFQDVFRQACQEK
Psyr_3348	Psyr_3348	CDS	CP000075.1:4003978-4005607	OX-yedQ	Wild-type	OK	4.04706	14.7162	1.86246	4.48911	5e-05	0.0010101	yes	histidine kinase, HAMP region: chemotaxis sensory transducer	YP_236418.1	66046577	1629	4.78	57.5	0.013	-12.07	543	ATGATCCTGCGAAAACTCAACCTGGCCGCGCGCTCGACGCTTTGTTTCGGCGTGTTCTGCCTGATGATCATTGCCTTGGGCTTGCTTGCCCTGCGTCAGGCAGCCGAGCTCAATGCGGCGGAAAAATTCATCGAGACCAATGTGCTTCCGAGCGTGAAACAGCTCGCATCGATCGATCGGGAGTTTGTCAGTATCCGCGGCAACAACGCCCGTGTGCGCAATCCGATTGAGCCGCAGGATCGAAAGACCAAGGCGCTCAGCGATATCCAGCAGTCGCGCTCGCTGATCGCCGGCTATTTTGACACGCTCGGCAAATTGATCGTGACTCCGCAAGGGCGCCAGGCCTTCGACGAATTGTCCCAGGCACAGGCCGGGTATCAGGTGGCACAGGATCGCTAC…	MILRKLNLAARSTLCFGVFCLMIIALGLLALRQAAELNAAEKFIETNVLPSVKQLASIDREFVSIRGNNARVRNPIEPQDRKTKALSDIQQSRSLIAGYFDTLGKLIVTPQGRQAFDELSQAQAGYQVAQDRYLASVAAGNLEAAVATSNGEMKSAADQVETGLKKLIGVNDAKAEKAGAAANAAYQQTLWMVGIFITVGVITTLLLAWMYTRSLTGPIGDSLSIAQRIATNDLSQDIPQHGTDEAAKLIAALATMQSNLRNALTLIGDSSTQLAATSEEMHAVTEDASRTILRQTNEIEMAATAVNEMSAAVEEVASNAASASEVTSQSSTAAMAGRAQVDETVTAINLMVSKVQITSTEVQGLAVMATDISKVLDVIRAIAEQTNLLALNAAIEAAR…
Psyr_3373	Psyr_3373	CDS	CP000075.1:4032165-4032771	OX-yedQ	Wild-type	OK	80.2921	310.362	1.95062	7.94797	5e-05	0.0010101	yes	hypothetical protein	YP_236443.1	66046602	606	6.55	21	-0.184	-0.53	202	TTACATCGGCGGTGTGAAACCGTCCTTGCCGACGGCAACACCGCGAGCGGACTTGCCGTCGTCAGCCGGGAATACCACGACCTTCGCGCCTTTGGTCAACTGGTCAACCTTGCCTGGCTCGACGTAGGCGACAGGCACATCCTGCGGCACCACCAGTTTCTTCTCGCCACCTTCATACTTGACGATGAGTGTGCGGCCATTGGTGTCGGCCAATGTGCCAACGGTGCCATTGGTCATGGTGCCGGTGCTGCCATCCGCGTTTTGCCAGCCATAGTGACCTTCGCCGCTGCCTTTGAGGCTCGCCTCAAAAACGGTCACTTCCAGCGCTTCCAGCGTGCCGTCAGATTTCGGTTTCGCTGCCGAACCGACAAAACTGCCGTCTTTGATTTGCTTGAAGTC…	MKTALSTTFGLLLLSAAVMTQAADMKVVKPMRGTVDSVSADTLDFTTRSGQHESIKLTDKTGIRLVSEADFKQIKDGSFVGSAAKPKSDGTLEALEVTVFEASLKGSGEGHYGWQNADGSTGTMTNGTVGTLADTNGRTLIVKYEGGEKKLVVPQDVPVAYVEPGKVDQLTKGAKVVVFPADDGKSARGVAVGKDGFTPPM
Psyr_3376	Psyr_3376	CDS	CP000075.1:4035017-4035686	OX-yedQ	Wild-type	OK	10.4222	43.619	2.0653	4.83373	5e-05	0.0010101	yes	lyase	YP_236446.1	66046605	669	6.54	24.8	-0.342	-0.56	223	TCAATTCTTTTTCTCGTGGGCAATGGCCAGCTTGTAGAACGTGGCCGAGCCGCCTTCCGTGGTGTAGCCGGTATTGTCCTGGGTATAGACCCCTGCCTTGAAGTAGAACAGTTTGCTGGCCCAGGCTGAATCCAGCTTGGCGTACCAGACCGCGTCAAAGGCATTGACCGTCAGATCGCCAGACGGCGACAGGTTGATGGTGTAGTTGAATTGCTTGTTGAGCGGCACACCCTGCGCAATGTTGATGACCTCGATTTCCGAGTCCGGCGTACGACGAAACTTGGCGACGATATTGCCGGTCTGCAGCTTCTCCTTGTACTGATACTCCACCTTCAGCAGCGGTTCGGTGCTCTGGTAGCAGTGGATCTGACCGATCACGATCTTGCCGCTGGAAGGCAC…	MIDLATWNLSVPVGSPATIIETPKLVKGYRDGYFQSGDTLFFWAPVTGSTTENAKYPRSELRETTSDGRVFNWAYSSADNFLRATLEVDQVPSSGKIVIGQIHCYQSTEPLLKVEYQYKEKLQTGNIVAKFRRTPDSEIEVINIAQGVPLNKQFNYTINLSPSGDLTVNAFDAVWYAKLDSAWASKLFYFKAGVYTQDNTGYTTEGGSATFYKLAIAHEKKN
Psyr_3406	Psyr_3406	CDS	CP000075.1:4066068-4067634	OX-yedQ	Wild-type	OK	7.05516	26.5862	1.91393	5.67714	5e-05	0.0010101	yes	hypothetical protein	YP_236476.1	66046635	1566	6.04	57	-0.33	-5.66	522	ATGCGCAACAACCAACCCATCACTCAACATGAGCGGACATTTCCTGCCGAACAACGACTGATTTCCACCACCGACACCCGAGGCACCATCACCTATTGCAATGATGCCTTCGTCGACATCAGTGGTTACAGCGAGGCTGAATTGCTGGGTGCGGCGCACAACACCGTGCGTCATCCGGATGTACCGCCTGCGGTATTCGAGCACATGTGGACCACGCTCAAGTCCGGGCAGCCGTGGATGGGCATCGTCAAGAACCGCTGCAAGAACGGCGATCATTATTGGGTCAATGCCTACGTGACGCCGGTGCTGGAAAACCGCCAGGTAGTGGGTTTCGAGTCGGTACGCATCAAGCCGACCGCCGAACAGGTCCGCCGTGCCGAGGCGCTTTATACCCGGCTC…	MRNNQPITQHERTFPAEQRLISTTDTRGTITYCNDAFVDISGYSEAELLGAAHNTVRHPDVPPAVFEHMWTTLKSGQPWMGIVKNRCKNGDHYWVNAYVTPVLENRQVVGFESVRIKPTAEQVRRAEALYTRLNKGKSAVPGRDKWLPVLQDWLPFILVSQLSFLIGVWLNSHWGFALAAALSVPLGLLGLSWQQRGTKRLLRLAEQTTSDPLIAQMYTDSRGPQARLEMSILSQEARMKTCLTRLQDTAEHLNSQARQSNSLANASSIGLERQRVETEQVAAAINQMAATTQEVASHVNRAADATQQANELTRRGRDIAGETREAIQRLSTSVGETGLTVTRLAKDSDEIGGVVDVIKGIADQTNLLALNAAIEAARAGEMGRGFAVVADEVRQLAQR…
Psyr_3428	Psyr_3428	CDS	CP000075.1:4091635-4092115	OX-yedQ	Wild-type	OK	76.8679	164.1	1.09413	3.93532	5e-05	0.0010101	yes	CheW-like protein	YP_236498.1	66046657	480	4.02	17.7	-0.034	-13.03	160	TCAGATGTTCTCCAGCTCGGACCACTCTTCTTCGGACATCATTTTGTCCAGTTCAACCAGAATCAACAGCTCGCCGTTCTTGTTGCAAACGCCCTGAATGAACTTGGCCGATTCGTCGTTACCGACGTTAGGCGCAGTTTCAACTTCTGACTGACGCAAGTAAACCACTTCAGCCACGCTATCGACCAGGATACCGACCACTTGCTTGTCGGCTTCGATGATCACGATACGCGTATTGTCGCTGACTTCAACCGGGGCCAGGCCAAAACGCTGACGGGTATCGATCACGGTCACGACATTACCGCGCAGGTTGATGATGCCCAATACGTAGCTTGGCGCACCCGGCACCGGGGCGATTTCAGTGTAGCGCAGCACTTCCTGCACCTGCATTACGTTGAT…	MNKSSAQGSEDPILQWVTFRLDNESYGINVMQVQEVLRYTEIAPVPGAPSYVLGIINLRGNVVTVIDTRQRFGLAPVEVSDNTRIVIIEADKQVVGILVDSVAEVVYLRQSEVETAPNVGNDESAKFIQGVCNKNGELLILVELDKMMSEEEWSELENI
Psyr_3429	Psyr_3429	CDS	CP000075.1:4092172-4093075	OX-yedQ	Wild-type	OK	23.791	76.8481	1.6916	5.78322	5e-05	0.0010101	yes	CheW-like protein	YP_236499.1	66046658	903	4.39	32.5	0.233	-14.15	301	TTATTTCGACTTGTTCAACTGCTTGACCGCGCCACTGGCTATCAGCTCGGCCAACTCTGCAACATCCAGCAACGCGCACATGTGCTCGATGACCGTACCCGCCAGCCATGGACGATGACCTCGCTGCGCGCGCCATTTGATCTCGTTCGGATCAAGACGCAACGAACGGCTGACCTGATGCACCGCCAGCCCCCACTCGTACCCCTGCACCGAAATCACGTACTGCAATCCCTGGCGAAAATCGTCGCGGTAGCGATCAGGCATGATCCAGCGCGCGGTATCCAACACTTTCAGGTTGCCTGCCTGGCACGGCAGGATCCCGAGAAACCAGTCCGGCTGACCGAACAGCGGCGTCAGCTCCTGCCCCGCCAGCGGATAAATCGACCCCAGGCACACCAG…	MLHFLLGPGMNRPVEVATRPKMALQSYLDALLYDATEVLEEPVSSIDEFQAAVLEEQAFDARMQAQIKPLAVAVAAPAAVAVEVQVAAPAPVVEVAPVIVAEAVQVDVAQVEEAVPTVALVEPVAELSTLAAQRTPTPPPTSDGRPAWAAEPFECLLFDVAGLTLAVPLVCLGSIYPLAGQELTPLFGQPDWFLGILPCQAGNLKVLDTARWIMPDRYRDDFRQGLQYVISVQGYEWGLAVHQVSRSLRLDPNEIKWRAQRGHRPWLAGTVIEHMCALLDVAELAELIASGAVKQLNKSK
Psyr_3433	Psyr_3433	CDS	CP000075.1:4094878-4096779	OX-yedQ	Wild-type	OK	22.3178	47.2639	1.08254	3.56451	5e-05	0.0010101	yes	chemotaxis-specific methylesterase	YP_236503.1	66046662	1161	9.17	40.6	0.03	7.29	387	TCAGAGACAAGCCTCTACCAGGTGCCGACCGATGTCGTCGAGACTGTAGATCGCGTCCGCAAGCTCAGCCTTGACGATGGCCATCGGCATGCCATAAATCACGCAGCTCGCTTCATCCTGAGCCCACACGGTACTGCCGGCCTGCTTGAGCAGACGCGCGCCCTCACGGCCGTCAGCGCCCATGCCGGTCAAGACCACCGAAAGCACCTTGTCGCCGTAGGACTTGGCGGCAGAGCCAAAGGTGATGTCGACACAGGGCTTGTAATTGAGGCGCTCGTCGCCCGGCAGAATCTTCACCGTACCGCGTCCGTCAACCATCATCTGCTTGCCACCCGGCGCCAGCAGCGCCAGACCAGGACGCAATACGTCGCCGTCTTCGGCTTCCTTGACGCTGATCTT…	MAVKVLVVDDSGFFRRRVTEILSSDPNIVVVGTATNGKEAIEQALALKPDVITMDYEMPMMDGITAVRHIMQRIPTPVLMFSSLTHEGARVTLDALDAGAVDFLPKNFEDISRNPQKVKQLLCEKINSISRSNRRSSGFGSASAAPAAPAPSTLSSRASAPAPAPARAVPSRTATPAAAPAAPTSHAPAHPTTSGTAKRKAYKLVAIGTSTGGPVALQRVLTQLPANFPAPLVLIQHMPAAFTKAFAERLDKLCKISVKEAEDGDVLRPGLALLAPGGKQMMVDGRGTVKILPGDERLNYKPCVDITFGSAAKSYGDKVLSVVLTGMGADGREGARLLKQAGSTVWAQDEASCVIYGMPMAIVKAELADAIYSLDDIGRHLVEACL
Psyr_3434	Psyr_3434	CDS	CP000075.1:4096829-4099106	OX-yedQ	Wild-type	OK	42.392	111.303	1.39263	6.37922	5e-05	0.0010101	yes	CheW-like protein	YP_236504.1	66046663	2277	4.43	80246.4	-0.041	-42.64	759	TCAGATACGCCGTGCGGCGTAACGCTTGAGCATGCTGGGTACATCGAGAATCAAGGCGATGCGACCGTCACCGGTGATGGTGGCGCCCGACATGCCCGGCGTACCTTGCAGCATCTTGCCCAGCGGTTTGATAACCACTTCTTCCTGACCAACCAGTTGATCGACGACAAAGCCGATGCGCTGGGTACCGACTGTGAGGATCACCACGTGCCCTTCGCGCTGCTCCTCGTGAGCCGCCGAACTGACCAGCCAGCGCTTGAGGTAGAACAGCGGCAAGGCCTTGTCACGTACGATCACCACTTCCTGGCCATCAACCACGTTGGTAGTCGACAGGTTCAGGTGGAAGATTTCGTTAACATTGACCAGCGGGAAAGCGAAGGCCTGGTTGCCCAGCATCAC…	MSFGADEEILQDFLVEAGEILEQLSEQLVELESRPDDADLLNAIFRGFHTVKGGAGFLQLHELVECCHIAENVFDILRKGERRVDSELMDVVLEALDTVNSMFGQVRERTDVTPATPELLAALARLAEPQSADEAVAPEPEPVVEVQAAAPVAEPAAGDEITDDEFEQLLDSLHGSSPVSAAPAQTPAAAAAAPAGDEITDQEFESLLDQLHGKGKFAADAATAPAPAPVAQGSAAPASDEITDDEFEALLDQLHGKGSFDGAVAAPVAAAPVAVAAKAPAAAAASDEITDHEFESLLDELHGKGKFEPEAIVAKAPAPAAAAAAPPPPPPVAKPAPAPAAKAEPAKPAAAPAAARAPAPSGEKPVATEAETTVRVDTARLDEIMNMVGELVLVRNRLV…
Psyr_3435	Psyr_3435	CDS	CP000075.1:4099139-4099925	OX-yedQ	Wild-type	OK	68.4969	136.672	0.996608	4.1261	5e-05	0.0010101	yes	chemotaxis phosphatase, CheZ	YP_236505.1	66046664	786	4.65	29500.6	-0.585	-17.34	262	TTAGAAGCCGAGGCTCGATAGCAGATCGTCTACATCATCCTGTCCGGATACGACGTCTTCACGTTTATCGGCATGAATCTGCGGACCTTCACCCTGAGCGAGATGTTTTTTAGGATCTTTTTCATTGAGGATGGATTGTTCGTCATGTTCGATGCCTGCGAAGCGATCGACATGACTGGCCATGAGCACCAGTTTGAGCAGATTGCTCTCGACTTCAGTGACCAGTTGCGTCACACGCTTGATGACCTGACCGGTAAGGTCCTGGTAATCCTGGGCGAGCAGAATGTCATTCAGATGTGCGGAAACCTGATGGGTTTCCTTCTCGGTACGCGTCAGAAAACCATCGACCCGCTTGGCCAGCTCGCGGAACTCTTCGGCACCGATTTCGCGGCGCATGAA…	MDNNDSMADFESTLKRHAQELVTSLEKGRFGDAVQLIHELNQTRDRGLYQEVGKLTRELHSAIVNFHIDPHMPQAEEVSQITDATERLSYVVRLTENAANRTMDLVEESTPVMNGLSSDAKALSDDWGRFMRREIGAEEFRELAKRVDGFLTRTEKETHQVSAHLNDILLAQDYQDLTGQVIKRVTQLVTEVESNLLKLVLMASHVDRFAGIEHDEQSILNEKDPKKHLAQGEGPQIHADKREDVVSGQDDVDDLLSSLGF
Psyr_3436	Psyr_3436	CDS	CP000075.1:4099944-4100331	OX-yedQ	Wild-type	OK	112.704	217.463	0.948227	3.43852	5e-05	0.0010101	yes	response regulator receiver	YP_236506.1	66046665	387	5.25	14.4	-0.141	-1.01	129	TCAGCTATTGACGCGTTCAAAGATCTTGTCGATCTTGTCTTTCAGGGCTTGGGCAGTGAATGGCTTGACTACATAGCCGTTCACCCCTGCCTGGGCAGCTTCAATGATCTGCTCACGCTTGGCTTCGGCAGTGACCATCAGCACGGGAAGGCTCTTGAGGCGTTCGTCCTTGCGGACTTCGCGCAGCAGATCGATACCGGACATGCCAGGCATGTTCCAGTCCGTCACCAGAAAGTCAAAGGCACCGCTCTGCAGCATCGGCAATGCGGTCAGACCATCATCCGCTTCCGATGTGTTGGTAAACCCCAGATCACGCAAAAGGTTCTTGATGATCCGCCGCATCGTTGAGAAGTCATCAACGATGAGGATTTTCATGTTCTTGTCCAA	MDKNMKILIVDDFSTMRRIIKNLLRDLGFTNTSEADDGLTALPMLQSGAFDFLVTDWNMPGMSGIDLLREVRKDERLKSLPVLMVTAEAKREQIIEAAQAGVNGYVVKPFTAQALKDKIDKIFERVNS
Psyr_3438	Psyr_3438	CDS	CP000075.1:4100575-4102146	OX-yedQ	Wild-type	OK	62.5925	122.278	0.966102	3.04829	5e-05	0.0010101	yes	cobyrinic acid a,c-diamide synthase	YP_236508.1	66046667	834	7.98	29.8	0.177	2.08	278	TCATTGCACAGGCCCTGCACTGGTCTGGTGAACGAGTCGCTCAACGAAGAACTCGAGATGACCCCGCGGGTTGGCTGGCAACGGCCAGGTATCAACCTTCTGGGCAATGGCCTTGAAGGCCAGTGCACATTTGGAACGCGGGAATGCTTCGTAAACGGCGCGCTGTTTCTGTACAGCCTTGCGTACGCACTCGTCGTACGGCACGGCACCTACATACTGCAGCGCAACATCGAGAAAACGATCCGTCACTTTGGTCAGTTTGGCGAACAGGTTGCGCCCTTCCTGCGGGCTCTGTGCCATGTTGGCCAGCACCCGGAAGCGGTTCATGCCGTAATCGCGGTTGAGCAGTTTGATCAGGGCGTAGGCATCGGTGATCGACGTGGGCTCGTCGCACACCAC…	MGSMHPVQVIAVTGGKGGVGKTNVSVNLSLALAELGRRVMLLDADLGLANVDVLLGLTPKRTLADVIEGRCELRDVLLQGPGGVRIVPAASGTQSMVHLSPAQHAGLIQAFSEIGDNLDVLVIDTAAGIGESVVSFVRAAQEVLLVVCDEPTSITDAYALIKLLNRDYGMNRFRVLANMAQSPQEGRNLFAKLTKVTDRFLDVALQYVGAVPYDECVRKAVQKQRAVYEAFPRSKCALAFKAIAQKVDTWPLPANPRGHLEFFVERLVHQTSAGPVQ
Psyr_3439	Psyr_3439	CDS	CP000075.1:4102261-4103590	OX-yedQ	Wild-type	OK	64.8217	135.001	1.05842	4.76996	5e-05	0.0010101	yes	flagellar biosynthesis regulator FlhF	YP_236509.1	66046668	1329	7.73	48.5	-0.215	1.88	443	TTAACCCACTCTCTTGCCAGGGGTGTGATAGAGGTCAGCAAACATATCAGCCATTGCTTCTTCACTAGGCTCATCCTGCATTTGCACACTCACCGCGCGGCTTACCAGTTGATGACGACGCGGGGTATGCAGGTCATCAGGAATGCGTGGTCCGTCCGTGAGGTAGGCCACAGGTAATTCGTGACTGATCGCCAGGCTCAGGACTTCACCGAGGCTGGCTGTTTCATCAAGCTTGGTCAGAATGCATCCGGCCAGGCCACAACGTTTGTAACTGTGATACGCGGCTGTCAGCACCTGCTTCTGGCTGGTGGTTGCCAGTACCAGATAGTTGCGCGACTTGATGCCACGACCCGCGAGGCTTTCCAGCTGCATGCGCAGCGCAGGATCACTGGCCTGCAG…	MQVKRFFAADMRQAMKLVRDELGAEAAIIGNRRIAGGVELTAALDYKLSALAPRVPNMELEDELRKTQSRIVSAQAELNNRSDSDASVNLQLFSGKPGNPADTHIEPTLEEPPRPFAYAPPQAAEPAIGQRAYDSMRSELNGLRELLEVQLGSLAWNQLQGTRPQQANLWRRLQRVGLSGPLSRDLLSMIPEIDEPRQAWRMLLAHLARMIAVPEVEPLEEGGVIAMVGPAGMGKTTTLAKLAARYVLKYGPQNIALVSMDSFRIGAQEQLKTLGRILNVPVTHIDPGQSLVQALEPLLRKRVVLIDTAGLQASDPALRMQLESLAGRGIKSRNYLVLATTSQKQVLTAAYHSYKRCGLAGCILTKLDETASLGEVLSLAISHELPVAYLTDGPRIPDD…
Psyr_3440	Psyr_3440	CDS	CP000075.1:4103601-4105731	OX-yedQ	Wild-type	OK	27.0527	55.3828	1.03367	4.37693	5e-05	0.0010101	yes	flagellar biosynthesis protein FlhA	YP_236510.1	66046669	2130	6.46	76.2	0.419	-3.36	710	TCAGCCGTTTGGCCCGACAGTCGCTACGATGGTTACTTGCTTGTTGTCCGGAATTTCCTGATACGCCAGAACATGCATGTTCGGTACAGCCAATCGTCCAAATCGTGACAGCATCGCCCGGACAGGCCCTGCTACCAGAAGAATTACCGGCAACCCCTGCATCTCCTGACGCTGGGCGGCCTCGATCAACGAACGCTGGAGCTTCTCAGCCATGCTTGGCTCAAGAAGAACGCCTTCTTCCTGACCCTGACCAGCCTTCTGCAAACTATTGAGCAATATCTGTTCCAACCTTGGCTCCAGAGTGATAACAGGCAGCTCCGGCTCAACGCCTACAATGCTTTGGACGATTGCGCGGCTCAGACCCACGCGCACTGCGGCCACCAAAGCGGCGGTATCTTG…	MDRSQLLSSARSNITGLGRGQLGVPLLLLVMMAMMMLPMPPFLLDVFFTFNIALSIVVLLVCVYALRPLDFSVFPTILLVATLLRLALNVASTRVVMLHGQDGHAAAGKVIQAFGEVVIGGNYVVGIVVFAILMIINFVVITKGAGRISEVSARFTLDAMPGKQMAIDADLNAGLIDQPEAKRRRAEVAQEAEFYGSMDGASKFVRGDAIAGLLILFINLIGGMLVGILQHNMTFADAGRVYTLLTIGDGLVAQLPSLLLSTAAAIMVTRASGSEEMGKLINRQMFASPKALGVSAAIMIVMGLVPGMPHFSFISLGLVAAGGAYLLWKKENQVKVEAIAEVQRQQDLLPSPTRVQDAKELGWDDVTPIDIIGLEVGYRLIPLVDRNQGGQLLARIKGV…
Psyr_3447	Psyr_3447	CDS	CP000075.1:4109998-4110967	OX-yedQ	Wild-type	OK	37.6125	87.8692	1.22414	4.72515	5e-05	0.0010101	yes	flagellar motor switch protein FliM	YP_236517.1	66046676	969	4.9	36	-0.093	-10.3	323	TCAGCGTCGCGCTATGGGTTCGATTACTTGCAGGGCCATCTTGCCCTTGTGCGAGCCAAGCTTGACCTTGAATGAAGGTACGCCATTGGCTCGCATGACCAGCGAGTCGCTCAGTTCCACCGGGATCACATCACCAGGGCGCATGTGCAGGATGTCCCGCAACGGCAACTGGCGCTGGGCGATGGTCGTCGTGAGCGGCACGTTGACGTCCAGCACGTCCTCCTTGAGCGCGTTGACCCAACGCTCATCCTGGTCGTCCAGATCGGACTGGAAACCGGCATCGAGCATTTCGCGGATAGGCTCGATCATCGAGTACGGCATGGTCACGTGCAGATCGCCACCACCGCCATCGAGTTCGATGTGGAAGGTGGAAATCACTACAGCCTCGCTCGGCCCTAC…	MAVQDLLSQDEIDALLHGVDDGMVQTDNNSEPGSVKSYDLTSQDRIVRGRMPTLEMINERFARYTRISMFNLLRRSADVAVGGVQVMKFGEYVHSLYVPTSLNLAKIKPLRGTALFILDAKLVFKLVDNFFGGDGRHAKIEGREFTPTELRVVRMVLDQAFVDLKEAWQAIMEVNFEYINSEVNPAMANIVGPSEAVVISTFHIELDGGGGDLHVTMPYSMIEPIREMLDAGFQSDLDDQDERWVNALKEDVLDVNVPLTTTIAQRQLPLRDILHMRPGDVIPVELSDSLVMRANGVPSFKVKLGSHKGKMALQVIEPIARR
Psyr_3449	Psyr_3449	CDS	CP000075.1:4112425-4113829	OX-yedQ	Wild-type	OK	57.6227	118.007	1.03417	4.5943	5e-05	0.0010101	yes	flagellar hook-length control protein	YP_236519.1	66046678	1404	4.3	47.9	-0.431	-21.25	468	TCACGCGTAATAATCGATCTCACTGGTGCCTATCACACGTGCTGCTGGCTGGCTGACCGGGATGGCCGCATCGACGCCTGCGATTTCATCGGAGCTATCGCCGGAGCTCATGCCACCGCCACGACCGCTGCGCTGGGAGCGGCTGGCCTGTTCCTGAGCCTGTTGCTGGGCCTGCTGTTGCGACTGATCGGAGACATTGACGTCGACGTTGCCAAGCCCCTGCTGCACGAATGACTCACGCAACTTCGACATCTGACTTTCCAGCGCATCACGTACGCCCATATGGGCGCTCATGAATGTCACCTGGGTCTGCTGTTCAGGCGCCATGTTGATACGGATATCAAGACGACCGAGTTCGGCAGGTTCCAGCTTGATATCGGCGGTCTTGAGGTTCTGGCT…	MPLATNALLQATTSVTARSGVANNAVKSADSSKDGASSFSNVYAKQAKDTVPAREDAPVKPARDKTAPDKDKVAAGKDKPASDQANAADKSGVADSGNDLPARPAAADDDAAHSDSKQDDAQASADPALNDGQAIVDPVLDPALQAMTAQAPAAPVVAKAPSAQVVTAPAVSALTTTQAAPPAVAKEAFDPDADPLDGLDAVQLALENATAKTQLAAQNAQAANKATPSNAEADPNQNIVNNLSVLSEQLPSEGGSTESSDKSFSGLIGEGLKDVKGAAGDTRVDNFADRLAALSQAAQPARAAAAPAAPLMNQPLAMHQSGWTEGIVDRVMYLSSQNLKTADIKLEPAELGRLDIRINMAPEQQTQVTFMSAHMGVRDALESQMSKLRESFVQQGLGN…
Psyr_3451	Psyr_3451	CDS	CP000075.1:4114332-4116346	OX-yedQ	Wild-type	OK	14.0635	28.4453	1.01624	3.15335	5e-05	0.0010101	yes	response regulator receiver:ATP-binding region, ATPase-like:stage II sporulation E	YP_236521.1	66046680	1707	5.08	62	0.025	-15.85	569	TTATGCCACTCCCTCCCAGGAAAATTCCACGCAGGCGGTCCTGCCATCCCTGGACCACCTGGCCTCGCGACTCAACTCACAGACCAGATGCAGCCCGCGACCATACAGTTCATTGCCGGCAGGCGTCAGCGTCCGGGTCTTTTCCACATCAAATCCCTGGCCGCTGTCCTCGACACCGAGGGTCAGCCGACCGCCCTGCGCGACCGTTTCAACCTGCAGGGTCATGCGGATGAAGCCGGACTGCAGCCTGTCGAGGCGTTCTGCCCGCTGCTGATAATAGAGCGCGAAGCCTGCTGCGTCGTGCTTGAGCGCCGAATCCAACCCTAGCACACCATGCTCCAGCGCATTGCTGTACAGCTCGCCGAGCACCATATGCAGTGCAGCGCCCTGATCACGCAG…	MQPAPNKLCILIADDSTSDRLLLSTIVARQGHRVLSAGNGVEAVAIFEAESPQLILMDAMMPVMDGFEAARRIKAMAGESLVPIIFLTSLTEGEALARCLDAGGDDFMSKPYNPLVLAAKLNAMNRLRVLHETVRQQRDQIARHHEYLLNEQRVAKAVFDQIAHAGCLGASNIRYLQSPYALFNGDLMLAAYTPAGHMQVLLGDFTGHGLPAAVGAMPLAEVFYGMTAKGYGLVEILREMNAKLKRILPVDMFCCATLLCINLPQRQVEVWSGGLPDGYLLRGAQGEHVPLASNHLPLGVLSVDAFDARTDVYPLAPGDRIFLLSDGVLDTSNSQEELFGAQRLRQVLSANREPQLLIEEILEALNEFGGKARDDVSLLEVSAVEAPLQSLPAMMYSDS…
Psyr_3454	Psyr_3454	CDS	CP000075.1:4116886-4119053	OX-yedQ	Wild-type	OK	17.2261	34.5013	1.00205	2.93708	5e-05	0.0010101	yes	flagellum-specific ATP synthase	YP_236524.1	66046683	1359	7.26	48.6	-0.044	0.85	453	TCAGCCGCCAGGCGCTGGTGCGAAGATCGACGCCAGCGCCTCGCTGCTGCCCTGCATGCTTTCGTTCTCGCGCAACGCCTGACGCTGATAGCGCACCAGTACCGGATGCAGCGCGATCGCCATGTCCGTCTCGCGATCACCACCGGCCACGTAGGCGCCGACGCTGATCAGATCGCGCGTCTGCTGATAACGCGACCACAACTGTTTGAAATGCTGCGCACGCGCCATGTGTTCGGGGCTGACCACGGCGGGCATGACCCGGCTGATCGACGCTTCGATATCGATAGCCGGGTAATGCCCCTCTTCGGCCAGACGCCGGGACAACACGATGTGACCGTCCAGCACACCGCGCGCCGAGTCGGCAATCGGGTCCTGCTGGTCATCGCCTTCGGAGAGCAC…	MRLDRTSFAKRLGSYAESISLPAQPVVEGRLLRMVGLTLEAEGLRAAMGSRCVVINDDSHHPVEVEAEVMGFSGGKVFLMPVGSVAGIAPGARVVPLADTGRLPMGMSMLGRVLDGAGRPLDGRSPIKAEDWVPMDGPTINPLKRDPISQPLDVGIRCINGLLTVGRGQRLGLFAGTGVGKSVLLGMMTRFTEADIIVVGLIGERGREVKEFIEHILGEEGLKRSVVVASPADDAPLMRLRAAMYCTRIAEYFRDKGKNVLLLMDSLTRFAQAQREIALAIGEPPATKGYPPSVFARLPKLVERAGNAEKGGGSITAFYTVLSEGDDQQDPIADSARGVLDGHIVLSRRLAEEGHYPAIDIEASISRVMPAVVSPEHMARAQHFKQLWSRYQQTRDLIS…
Psyr_3457	Psyr_3457	CDS	CP000075.1:4119068-4121862	OX-yedQ	Wild-type	OK	47.7788	110.666	1.21176	4.79857	5e-05	0.0010101	yes	flagellar MS-ring protein	YP_236527.1	66046686	1785	4.67	63313.9	-0.17	-13.49	595	TCATTCATCAGTGTTGATCCACTCTTTCACAACCTGAGCCACACGGCCAGGATCCTCAGCCACCAAACTCTTGATTGCGTTCAGCTGTGCGTCATAGCCTTCGGTCGGGCTCGGCAGCAGAATACTCTGCGGGCCGCCCAGGCTTACGCGATCGTTGGACAATTCGCCGTCCAGACCGCCCATGCCACCCAGTTCGGCGTCGCCACCGAAACCTGCCAGTTCCTTGCGCTTGCCGTTGGTGATGTTGTTCAACACCGGGCGCAGTACACCAAACACCAGGATCAGGATGAAAATCACGCCAACCGCCTGCTTGACGATGTCCCAGAACCAGGGTTGCGAATAGAACGACGCCTCAGGCAGCACTTCAGCGCGTTCGCTGGAGAATGGCACGTTGATCAC…	MAEAAADTVPARTGDSERKPLFGMSFLENLSEMTMLRQIGLMVGLAASVAIGFAVVLWSQQPDYRPLYGSLAGMDSKQIMDTLTAANINYTVEPNSGALLVKSDDVQRARIQLAQAGVVQNDANIGFEILDKDQGLGTSQFMEATRYRRGLEGELARTISALNNVKGARVHLAIPKSSVFVRDDRKPSASVLVELYAGRSLEPSQVMAIINLVATSVPELSKSQITVVDQKGALLSDQAENSELTMAGKQFDYSRRMEGMLTQRVQNILQPILGNDRYKAEVSAVVDFSAVESTAESFNPDQPALRSEQSVNEQRSSSSSSGGVPGALSNQPPGPATAPQTAGGGAAGAAGPIAPGQPLLDANGQQIMDPATGQPALAPYPADKRVQSTKNFELDRSIS…
Psyr_3458	Psyr_3458	CDS	CP000075.1:4121877-4122213	OX-yedQ	Wild-type	OK	127.501	247.333	0.955944	3.4905	5e-05	0.0010101	yes	flagellar hook-basal body protein FliE	YP_236528.1	66046687	336	4.9	11.9	-0.068	-1.02	112	TTAAACCGGCATCTGCATGATGTCTTGGTAAGCTTGAACCAGCTTGTTACGCACCTGGGTCAACGCCTGAAAAGACACGCTGGCTTTCTGCGACGAAATCATGACGTCGGTCAGATCCACGCCGCTCTTGCCGACTTCAAATGCATTGGCCAACTGGCTGGAAGCCTGCTGGGTCTGCGCGACCTTGTTGACGGCCTGACCAAGCATGTCAGCGAAGCTGCTGGCACCGGCTTCCTGCGCACCGGACACGGGCTTGGGCGCAGACATCGCATCCATCTGCATGGCCCGCATATCCAACATCAAGCGATTAAATTCAACACCTTGGCTCATGGACAT	MSMSQGVEFNRLMLDMRAMQMDAMSAPKPVSGAQEAGASSFADMLGQAVNKVAQTQQASSQLANAFEVGKSGVDLTDVMISSQKASVSFQALTQVRNKLVQAYQDIMQMPV
Psyr_3460	Psyr_3460	CDS	CP000075.1:4122449-4125079	OX-yedQ	Wild-type	OK	66.3591	141.032	1.08766	3.93541	5e-05	0.0010101	yes	flagellar sensor histidine kinase FleS	YP_236530.1	66046689	1215	6.84	43950.6	-0.117	-1.01	405	TCAGTTATTACCTGTCGGACTGGAAGCCGGGATCAACGGCAGACTGACAATGGCGCAGGTACCACGGCCGACCCGCGACAAATAATCCACGCGCCCCTGATGCGCACGCGACACCGCCGTCACCACGGCCAGACCAAGCCCTGTGCCGGTGGTCTTGGTCGTAAAGAACGGCTCACCGATGCGCGCCAGCGCGGCCTTGTCAATGCCGCTGCCGTTATCGCTGAAGCAGATTCGCAGTTCGTTGCCGCGACTGTAGGCGTGAATTTTCAGCAGCGTCCGGCCAGCGCTGGCCTGGACGGCGTTTTCAATCAGATTGAGCAGTGCGCCGACCAGTGTGTCGCGATTGCACAGCAGCTCGCCATCGATGCTGTCGCACTGCCAGCGCACCGAAACGCCCTG…	MSQAAQLTSALSVQAPYSPELESRQGLEHAFSLFNQMSAQLTDSYGVLEARVTELKGELAHAGAQRLQELAEKERLANRLQNLLDLLPGGVIVIDGMGVVREANPAAIDLLGQPLLGMLWRHVISRCFAPREDDGHEVSLKDGRRLSIATRSLDAEPGQLVLLNDLTETRHLQEQLARHERLSSLGRMVASLAHQIRTPLSAAMIYASHLTEQELPVETQQRFAARLKDRLHELEHQVRDMLVFARGELPLTDRLTPGALFQALQNAAATHVQGVSVRWQCDSIDGELLCNRDTLVGALLNLIENAVQASAGRTLLKIHAYSRGNELRICFSDNGSGIDKAALARIGEPFFTTKTTGTGLGLAVVTAVSRAHQGRVDYLSRVGRGTCAIVSLPLIPASS…
Psyr_3461	Psyr_3461	CDS	CP000075.1:4125201-4126677	OX-yedQ	Wild-type	OK	49.6072	94.7652	0.933809	4.07802	5e-05	0.0010101	yes	helix-turn-helix, Fis-type	YP_236531.1	66046690	1476	5.57	55.5	-0.319	-8.68	492	TCAATCATCTGCCTGTTCATCGCCCTCACGGCGGCTCATACCGTACTTGCGCATCTTCTCGACCAGCGTGGTACGACGAATACGCAAGCGCTCCGCAGCACGGGCAACGATACCGTTGGCATCGTCGAGCGCCTGCTGAATCAGGCCCTGCTCCAGACCACCGAGGTAGTCTTTCAGATCAAGACCTTCAGGCGGCAGCATCGCGCCGGAAGCGAAGTTCGGCGTATTGCTGTTGATCGCCACACGCTCTTCGATCTCGCTGCGCATGCTGTCGACCATCTGCTCGTCTTCGTCGTCGACGTAGCGAAACTTCTTTGGCAGCTCAGCCACGCCAATCACACCGTACGGGTGCATGATCGCCATGCGCTCGACCAGGTTGGCCAGCTCACGAACGTTGCC…	MWREIKILLIDDDSQRRRDLAVILNFLGEENLSCSSQDWQQVVGSLASPREVLCVLVGSVNAPGSLQGLLKTIAAWDEFLPVLLMSENSSVELPEDLRRRVLSALEMPPSYSKLLDSLHRAQVYREMYDQARERGRHREPNLFRSLVGTSRAIQHVRQMMQQVADTDASVLILGESGTGKEVVARNLHYHSKRRDAPFVPVNCGAIPAELLESELFGHEKGAFTGAITSRAGRFELANGGTLFLDEIGDMPLPMQVKLLRVLQERTFERVGSNKTQSIDVRIIAATHKNLETMIELGSFREDLYYRLNVFPIEMAPLRERVEDIPLLMNELISRMEHEKRGSIRFNSAAIMSLCRHAWPGNVRELANLVERMAIMHPYGVIGVAELPKKFRYVDDEDEQ…
Psyr_3462	Psyr_3462	CDS	CP000075.1:4126854-4127151	OX-yedQ	Wild-type	OK	53.9965	178.161	1.72225	4.48956	5e-05	0.0010101	yes	hypothetical protein	YP_236532.1	66046691	297	4.28	10.8	-0.138	-7.83	99	TTAACCAAACAGATGGTATACCTTCGTCGCGCTCTTCGCATTCTGGATTTGAGTCATTTCTTCGACAACCGCTTGACGCTCACCGGTTGCAACATCAATCAGTTGCCTGTAGACACCCAATAACTCCTCAAGGTTGCTGCGCAGTGCAGGTTCGTCGTCGGGCGCTTCGCTGACCACCGCGTCGACACACTCGCGACACGCCAGGTCCAGCTTGACGATAGCCTCCCAGTCACGATCTGCCAGCGCGCCTACCAAGGCTTCGCGGGTTTCCTCGATACGCTTGAGCGCAGCACTCAT	MSAALKRIEETREALVGALADRDWEAIVKLDLACRECVDAVVSEAPDDEPALRSNLEELLGVYRQLIDVATGERQAVVEEMTQIQNAKSATKVYHLFG
Psyr_3463	Psyr_3463	CDS	CP000075.1:4127175-4127565	OX-yedQ	Wild-type	OK	68.765	248.254	1.85207	6.14482	5e-05	0.0010101	yes	flagellar protein FliS	YP_236533.1	66046692	390	6.53	14.1	-0.213	-0.53	130	TTATTGCAAGGTGCCGATAGCATCCCAGCCTTCCTTGACGGTGATCAACAGGCCGGCGACTTCATCGAGCATCTTCTGATCATTACGGGCGTTGGCTTCCGCCAGACGCGTCATCATGTAGTGATAGAGACTGTCCTGCCTGACCAGCGCGTCACTTGGCGAGCTTTCCAGATCCAGCCCCTCACGCAGGCCGCCCACGATGTCGATGGCCTTGCTGATGAGCACGCCCTTGCTGGCGATATCCTTGCGCGCCATGGCACCCTTGGCCTGAGCAATGCGGTCGAGGCCACCTTCCATCAACATTTGAACAAGACGATGAGGACTGGCCTCCGAGGTCTGAGCCTGGGAGCCGATCTTCTGATACTGCCGCAACGCTAACATCGGATTCAT	MNPMLALRQYQKIGSQAQTSEASPHRLVQMLMEGGLDRIAQAKGAMARKDIASKGVLISKAIDIVGGLREGLDLESSPSDALVRQDSLYHYMMTRLAEANARNDQKMLDEVAGLLITVKEGWDAIGTLQ
Psyr_3464	Psyr_3464	CDS	CP000075.1:4127688-4129140	OX-yedQ	Wild-type	OK	102.959	327.409	1.66902	7.88613	5e-05	0.0010101	yes	flagellar hook-associated protein 2	YP_236534.1	66046693	1452	9.41	48779.9	-0.041	3	484	TTACGAGGCGTTTTTCTGCGCGTTCATCGCTTCAAAAATCGAAGTAATGCTTGAAGCCGTTGCCTTTAACTGCCCGACGACCAGGTCCATTGCGTTATATTTCTTGGTGAGGGTTGCCGTCAATGTCGTAATACGACGGTTGAGCGCCTCCTGATCACTGGCCAGTCGCGTCTGCACTTTATTAAGACTGGTGGTCTTGCCAGCCAGAACGCCGTCGGCTTTCGTATACGGCTCAAGCGCAGTGTTCATGCGTGCGATCAAGCCACCCGAGCTGGTGCCGTCAGCATTGGTCACACCGGTGAACATCGCCTGAATCTGGCTGCCCAGCTTCTTGTCGCTCAGCGCTGTTGTGAGTTCGGTCGTGCTTAACGTCAATTTGCCGTCAGACTGTTGAGTCTT…	MASPITSTNGIGSGLAIGSIVEGLVGAEKAPKQNQIDKQSASTTASLSGVSQLTSALAAFQKTLDTLASSTTPAFQGFAATSSNEAVVKATAGNTAVNGSYAINVSQLATPSKVATAALDSTQSSAIPSGTLKITQNGTDYNVAIDKTSTLQEVRDKVNSTLQGKGITANIINDNNGSRLVFSSTTTGKGSDISVTGASGQEALNIDGTKLMSESSTGAGAITAVAKDAAFTVDGLSLTSKTNTVSTAISGLTFELVAPSASSAPSASTTVTVATNTDGLKTSLQSFVDSYNTLVSLVSSLTKGTVDSQGKYTAAALTGDSAPRALLATIRDQIATATSNAGLSSLAQLGIKTQQSDGKLTLSTTELTTALSDKKLGSQIQAMFTGVTNADGTSSGGLI…
Psyr_3465	Psyr_3465	CDS	CP000075.1:4129223-4129616	OX-yedQ	Wild-type	OK	74.3781	262.568	1.81974	6.21171	5e-05	0.0010101	yes	flagellar protein FlaG protein	YP_236535.1	66046694	393	5.78	13.8	-0.239	-1.53	131	TCAGGCCTTGGCGCGGAACAACAAACTGTTCGCATCACTCAAGCTATCGGCCAGTTTCAGGATTTCTGCATTGGGAATCTGTCTTACTACTTCACCGGAGTCGCTTGCAATCACTTTGACAATGACTTTGCCAGAATCTTCGTCAATCGAGAACTCAAGATTGCGCTTCACCGCGTGAAAGAATTTTTGAATATCCTCGGCCGCTGCTTTGACTTTAGCATCGTCCTTGGGATTATCCTTATGCAGATCGGAACCTTTACTTTCGGCCGGGGCCGCAACCCGCTCCACGGGCTTCGCGTCGGCAGGCTTGTCAACCGGCGGGGCGGCCACAACGGCCTGGCCTGCCGGTTGAACGGCCGGATAAGACAAGCTCAGCTTCACACTCATATCCAT	MDMSVKLSLSYPAVQPAGQAVVAAPPVDKPADAKPVERVAAPAESKGSDLHKDNPKDDAKVKAAAEDIQKFFHAVKRNLEFSIDEDSGKVIVKVIASDSGEVVRQIPNAEILKLADSLSDANSLLFRAKA
Psyr_3466	Psyr_3466	CDS	CP000075.1:4129688-4130537	OX-yedQ	Wild-type	OK	215.45	916.043	2.08806	9.89669	5e-05	0.0010101	yes	flagellin	YP_236536.1	66046695	849	5.29	29.3	-0.194	-1.01	283	TTACTGAAGCAGTTTCAGTACAGCGGACGGCAGCTGGTTAGCCTGTGCCAGGATCGAGGTGGAAGCCTGTTGCAGGGTCTGTTGCTTGGTCAGCTGTGCAGTTTCAGCAGCAAAGTCGGTATCCTGGATACGACCCAGTGCAGCACTGGCGTTTTCGTTGATGTTCTGCAGGTTGGAGATGGTGCTGGACAGACGGTTTTGCGCAGCACCCAGATCCGAACGGGTGTTGTTGATGGTCTGCAGAGCCGAGTCGATCGCGGCGATTGAAGCAGAGAAGTTGGTCTCCGCTGCGGCGCTGTCGGAGCCGACGATGGTGATCGCCGAACCGACACCCAGGGTGTTCGCGTCAAAACTGGCGCTCAAAGACAGCGAGATCTGGTTCGAGGCGCCGGAGTTGGA…	MALTVNTNVTSLSVQKNLSRASDALSTSMGRLSSGLKIMSSKDDAAGLNIATKINSQIKGQTMAIKNANDGMSIAQTAEGALQESTNILQRMRELAVQSRNDSNSATDRVALNKEFTQMSSELTRIANSTNLNGKNLIDGSASTMTFQVGSNSGASNQISLSLSASFDANTLGVGSAITIVGSDSAAAETNFSASIAAIDSALQTINNTRSDLGAAQNRLSSTISNLQNINENASAALGRIQDTDFAAETAQLTKQQTLQQASTSILAQANQLPSAVLKLLQ
Psyr_3469	Psyr_3469	CDS	CP000075.1:4135121-4138694	OX-yedQ	Wild-type	OK	12.0255	23.6976	0.978643	3.99161	5e-05	0.0010101	yes	glycosyl transferase family protein	YP_236539.1	66046698	3573	4.96	133459	-0.138	-38.21	1191	TCAGTCCGGCAACCAGCCGTTGGCCCAATACTGCAGGTTTTCGCCGCGCAACATGAAGTCACGCAGAACTGTCTCGCGCAACTCGTCGCCCATGCGGTAGCTGGCATTGGGGTCGGACAAGTGCATGCGGATCGCCTGCAACCACTCTTCGGAGCTGTTGGTGTACACCCGGGTCGCTGGCAGATGGCCGCGATACGCCTCGGTGTCGGAACAGATCACCGGATAACCGCAGGCGCCGTACTCCAGCAACCTGAGGTTGCTTTTGCAGTCATTGAAAATATGGAATTCCAGCGGCGCCAAGGCCAAATCAAGGTTCAGGCTGGCGAGCTTGGCCGGGTAGGTTTTCAGACTGACCCCTGGATGGAACTCATGGATGTAGGGCTTGAGCAGATCCGGGCA…	MNSVPLVSIVIPAFNPRFFRAALQSALDQVYDNLEIIVCDDCRTDEIKAIFDELVVPDSGRARYLRNPQRLGFQGNLLKCLEQASGEYIKFLCDDDRLYNYCISHQAQTLDAYKDVQLVVSKRHLVDVDDYVLPARMENVGLVPYDAVFKGEDMLAIFERTPRNYLGGFSGALMRRADVQEYLPSIALPQGFVALLDFTLFICLLRRGNLVVLHSIQSTERLHPGRFSSQGDMHQKATTEWGWLNEMLKARSGEDAPAQGWVRFLPLRRAHEEPREWDEVGLYGVMAGRQGIMMSRVGSSSDSYAELYAEWLSCRRFSEPQKKLLEQRIVSWAWQPRIVPVIIDADGDAEALDITLRSLAEQDYAADSVVVLTNASVDDPQVLRFSLQPDWARQLNEVL…
Psyr_3470	Psyr_3470	CDS	CP000075.1:4138783-4140376	OX-yedQ	Wild-type	OK	40.0862	97.5809	1.28349	5.6299	5e-05	0.0010101	yes	flagellar hook-associated protein FlgL	YP_236540.1	66046699	1593	4.41	55254.9	-0.312	-13.52	531	TCAAAGCTGACTGAACAGGTTCAACTTGGATAGCATGGTAAACACCTGCTGAGAAGCGTCCAGCATGGTTTTCTGCAATGTCAGGCGGGTGGTCGCCTCGACGATATCGGCGTTTACGTAAGTGCCTTGCTCAACGGTGTTGTTATCTTTGAGCAGATCGTTGGTCGTGCCTTGGGCGGTTGCCGCCAGCTGACGTGCACCGCCACTGGAACGTGCCGTAGAGGCCTGTTCGATGGCACTGCTCATGTTGCCCAGCGCAGTGTTCAGCGCCGCCGTCATATTCTGCGAGGCCACCAGGTTGCCATCGGTGGGCGTCGACAGGGCCTTAATCGCCGCTGTCAGCGTATTCAGGATGTTCTCGGTCTGGTGTGTGCCGGATTCGACGATGAATTGGTCGCC…	MRISTTQFFESTNTNYQRNYSNLNKTSEEVSSGIKLNTAGDDPVGAARVLQLAQQNSMLTQYETNIGTINTNVVTTETTLTSIIDTMQAAREQIVSAGSGAFTDSDRLAKASALKQYQSQILGLMNSQDPNGQYIFSGSKASTPPYAQNADGSYSYKGDQTSVNLAVGDGLVMASNTTGFEAFEQSVNTTRTSATRLSPATDDGKIGLSGGLVTSTPTYNASYQGGEPYTLTFLSGTQFKITDASGTDVSSDTSSGGKFSHGSFDAQTFTFRGVEMTLNVNLPAADRVSDATADAALANRSYQLASTPDSVSTARSAGNTSTATVSSSAVGNTAADRTAFNNTFPTEGAILKFTSPTDYDLYAAPLTSSSKPVSSGTMTGSTANASGVNFNISGTPAAG…
Psyr_3471	Psyr_3471	CDS	CP000075.1:4140389-4142450	OX-yedQ	Wild-type	OK	32.7926	91.2751	1.47685	6.5403	5e-05	0.0010101	yes	flagellar hook-associated protein FlgK	YP_236541.1	66046700	2061	4.8	70358.9	-0.144	-6	687	TTAAAGACTGTTGATCAGCGTGCTGAAAATGGTTTGTGCCGCTTTGATGATCTGCGAAGAGGCGGTGTAGTACTGCTGGTACTTGATCAGGTTGGACGCTTCTTCGTCGAGCGATACACCCGAGACCGAGTCACGTGACGACTTGGCCTGGCTGACAACGGCTGCAGTGGCAGTCACATCGTTCTTGCTCTGGCTCGCCAGCGTACCTACGACAGATACGGTACTTGCATACGAGCCGGACAGGCTGGTGCCCACGCCACCGTTGATGACGCCGACAGTCTTGGCGGTCTGCAGGCCGACCACCGCCAACGCATTGCGGTTATCGGACGAGCCGCCACCGGTCAGGCCGATGCTGAACGTGTCATTGGCAACCGGCGAGCCGGAGATGGTCATTTGCAG…	MSLISIGLSGINASSAAINTIGNNTANVDTAGYSRQQVLTTASAQIALGQGVGYIGTGTTLSDVRRIYNSYLDTQLQSSTALSADALAYSGQASKTDTLLSDSATGISVQLADFFTKMQGIATSATQSAERSSFLTQAGALSARFNSVSSQLSTQNDNVNTQLDTFTKKVNELTTTLASLNKQITQASAGNATPNTLLDSRSEAVRQLNELVGVKVVENNGNFDIYTGTGQSLVSGGTSYKMSASPSPSDPLQYNVQIAYGQTQTDVTSVLTGGSIGGLLRYRNEVLVPATNELGRTAMVLSDQVNSQMNQGIDSKGNFGSNLYSSINSADAITQRSIGKTTNSVGSGNLNVTIGDTSKLTANDYEVTFSDSSNFSVRRLPNGESVGSGSLADNPPKQF…
Psyr_3472	Psyr_3472	CDS	CP000075.1:4142460-4143705	OX-yedQ	Wild-type	OK	38.435	93.2263	1.27832	5.3234	5e-05	0.0010101	yes	flagellar rod assembly protein/muramidase FlgJ	YP_236542.1	66046701	1245	9.25	44195.2	-0.405	3.96	415	TTATAAAGTCGTGGAAGAGCCCGCTGCAGCGGCGTAAGTCTGGTAACTCTTCATCTGCTTGGCAATCTGCGAAATCTTGCTGGCATAGTCCGGGTCAGTGGCGTAACCGGCTTTCTGCAATTCTTTTACAAACTGTTCCGGTTTATCGGCCGAATTGACAACTTCTTTATAGCGGCTGTTGTTCTGCAACAGACTGACCAGGTCGTGGAAGCTGTCGGCATAGGAATCGTAGGAACGGAAGTCCGCGGTTTCCTTGACCATCTTGCCGTCGCGGAACTCGCTGGTGATCGCGCGCGCTTCGGCCCCCTTCCAGCTGCCTGCCGCCTTGATGCCGAACAGGTTATGACTGCTGCTGCCGTCCTGCTGACGCATGATCGATTTGCCCCAACCGGTTTCCAG…	MDMPKSGISSAVDSGAYTDVNRLASLKHGDKDSVENQKKVAREFESLFVSQMLKAMRSANEVLAKDNPMNTPATRQYQDMYDQQLAVTLSTRGNGIGLQDVLMRQLSKDKGINHAAPVNTTDAATAATDAAPAKTGLATSVYQRPLWATRSVAADQAAAAASASGEGRNDMAMLNARRLSLPAKLTDRLLAGIVPSATTAVSNSPVPARATAGTTGNNGDWTLDPNLAPAPEYVRSMAQPPLAPAKRAFSNADQFVETMLPLAKEAAARIGVDPVMLVAQAALETGWGKSIMRQQDGSSSHNLFGIKAAGSWKGAEARAITSEFRDGKMVKETADFRSYDSYADSFHDLVSLLQNNSRYKEVVNSADKPEQFVKELQKAGYATDPDYASKISQIAKQMK…
Psyr_3473	Psyr_3473	CDS	CP000075.1:4143715-4144825	OX-yedQ	Wild-type	OK	64.1843	137.865	1.10296	4.80846	5e-05	0.0010101	yes	flagellar basal body P-ring protein	YP_236543.1	66046702	1110	9.36	38.1	0.156	2.72	370	TCAGATCACGATCAGGTCGGCTTGCAACGCGCCGGCCTGTTTAAGCGCTTCGAGAATGGCCATCAGGTCACCGGGCGCAGCGCCCACCTGATTGACCGCGCGAACGATCTCATCCAGCGTGGTGCCTGGACCGAACTTGAACATCGGGTGCAGCTCCTGCTGGGCATTGACCCGCGAGCGAGGCACTACCGCAGTCTGACCGCCGGACAATGCGCCCGGCTGGCTGACGATCGGGTCTTCGGTGATGGTCACGGTCAGGCTGCCGTGGGTCACGGCAGCAGGCGACACCTTGACGTTCTGACCGATGACAATCGTGCCGGTACGCGAATTGATGATGACCTTGGCAGCGGTCTGGCCGGGATCGACTTCCAGGTTTTCCAGAATCGACAGGTAGTCGAC…	MIKLKQLIAATLLLSTAFGVHAERLKDIASISGVRANQLIGYGLVVGLNGTGDQTTQTPFTLQTFNNMLSQFGIKVPAGSGTVQLKNVAAVAVYADLPAFAKPGQTVDITVSSIGNSKSLRGGALLMTPMKGVDGNVYAIAQGNLVVGGFDAEGRDGSKITVNVPSSGRIPGGASVERSVPSGFNQGNTLTLNLNRSDFTTAKRIVDKINELLGPGVAQALDGGSVRVTAPLDPGQRVDYLSILENLEVDPGQTAAKVIINSRTGTIVIGQNVKVSPAAVTHGSLTVTITEDPIVSQPGALSGGQTAVVPRSRVNAQQELHPMFKFGPGTTLDEIVRAVNQVGAAPGDLMAILEALKQAGALQADLIVI
Psyr_3474	Psyr_3474	CDS	CP000075.1:4144838-4145552	OX-yedQ	Wild-type	OK	125.838	242.681	0.947496	4.18328	5e-05	0.0010101	yes	flagellar basal body L-ring protein	YP_236544.1	66046703	714	8.67	24.8	-0.004	1.92	238	TCAGAAAGGGAACAACGGGCTGAGGAAGAACCGGTCGAACCAGCCTGGCTGGCTGGTATCGGCAAAGGCTCCGGTCCCCGAATAGGTAATACGTGCATCAGCGATACGGGTAGATGACACAGTGTTGTCGGTGGCGATATCGTCAGCCCGGACCAGGCCGGCAATCCGCACCAGTTCATCACCGGTATTGAGGGTCATCCACTTTTCACCACGTACCGCCAGAATGCCGTTGGGCAGCACATCCGCAACCGTCACGGTGACCGAACCGGTCAGACTGTTGCTCTGTGCAGCCTTGCCATCACCCTTGGTGGTCCGCGCACCGTTGTAACCGGCATTCAGACTCAGGTCGTTGCCGCCAATCGGGTTGTTGGTGGTCAGACCCGAACCGAACAGCGAGGT…	MNRLSVPRFSVLIASLCGITLLSGCVAPTAKPNDPYYAPVLPRTPMSAAANNGAIYQAGFEQNLYGDRKAFRIGDIITITLSERMAASKAATSAMSKDSTNSIGLTSLFGSGLTTNNPIGGNDLSLNAGYNGARTTKGDGKAAQSNSLTGSVTVTVADVLPNGILAVRGEKWMTLNTGDELVRIAGLVRADDIATDNTVSSTRIADARITYSGTGAFADTSQPGWFDRFFLSPLFPF
Psyr_3475	Psyr_3475	CDS	CP000075.1:4145636-4146425	OX-yedQ	Wild-type	OK	200.442	421.82	1.07344	5.04268	5e-05	0.0010101	yes	flagellar basal body rod protein FlgG	YP_236545.1	66046704	789	4.24	27.5	-0.166	-7.77	263	TTACAGGTTCTGCGTCAGGTTCTGCAGCATCTGGTCAGCGGTCGAGATCACTTTGGAGTTCATCTCGTAGGCGCGCTGGGTAGTGATCATGTTGACCAGTTCCTCAACGGTGCTGACGTTGGAGTTTTCCAGCGTGTTCTGCAGGGTCGGACCCAGGCCGTTAAGGCCAGGGGTGCCGATCTGCGGCGCGCCGCTCGAACCGGTTTCCAGGTACAGGTTGCCCCCGATGGCCTGCAGGCCGGCCGGGTTGATGAAGTCGGCGGTCTGGATGTTGCCGATGATCTGCGGCGTAGCGGTTGCGCCTGCCAGCGTGACGGAAACAGTACCGTCCTGGCCGACCGTGAAGGTCTGGGCGTTCTGCGGAACGACAATCGCAGGCTCGAGGGCATAACCGTTGGC…	MLPALYVAKTGLAAQDTNLTTISNNLANVSTTGFKSDRAEFQDLLYQIKRQPGAQSTQDSELPSGLQLGTGVRIVGTQKNFTAGSLQTTNNPLDLAVNGRGFFQVTQPDGTIAYSRDGTFHLDANGQIVTANGYALEPAIVVPQNAQTFTVGQDGTVSVTLAGATATPQIIGNIQTADFINPAGLQAIGGNLYLETGSSGAPQIGTPGLNGLGPTLQNTLENSNVSTVEELVNMITTQRAYEMNSKVISTADQMLQNLTQNL
Psyr_3476	Psyr_3476	CDS	CP000075.1:4146471-4147212	OX-yedQ	Wild-type	OK	176.671	430.16	1.28381	6.01416	5e-05	0.0010101	yes	flagellar basal body rod protein FlgF	YP_236546.1	66046705	741	4.63	26.1	-0.228	-8.28	247	TTAGCCAAGTTGCAAGACGCGAGCCATAGACTGATCGTCTTCTTCGGCGGTCTTCATCATCTTGACGTGCAATTCGAATTGACGGGACAAGGCCAGTACCGAGGTCATTTCCTCGACCGCATTGACGTTGCTCGCCTGCAGAAAGCCGGACTCGACCTGAACGGTGGCATCTGCATCGGCAGGCCGGCCGGTCTTGGTGTGGATCAGGCCATCAGGGCCCTTCTCCATGGTCTTCAGGTCAGGCCTGACCAGTTTGATGCGGTCGACCTGCGCCATCACCTGCGGACTCTCGCCCAGCGAACGAATGCTGATCGTGCCGTCGGCGCCGATCTCGATCTGCTGCTGAGGCGGCACGGCAATCGGACCGCCGTTGCCCATAACCGGCAAACCGCTGCCGTC…	MDKLLYVAMSGASENAIAQKAHANNLANVSTNGFMRDLEQARSMPVFGEVMPSRAYAMSERPGTDFSAGAMVQTGRELDIAVKGDGWIAVQTPDGGEAYTRSSGMNIDALGVLRDGSGLPVMGNGGPIAVPPQQQIEIGADGTISIRSLGESPQVMAQVDRIKLVRPDLKTMEKGPDGLIHTKTGRPADADATVQVESGFLQASNVNAVEEMTSVLALSRQFELHVKMMKTAEEDDQSMARVLQLG
Psyr_3478	Psyr_3478	CDS	CP000075.1:4149633-4150962	OX-yedQ	Wild-type	OK	115.599	244.308	1.07957	5.1101	5e-05	0.0010101	yes	flagellar hook protein FlgE	YP_236548.1	66046707	1329	4.76	45862	-0.27	-5.53	443	TTACGTCATCTGAATAGTGGTCTGCATGATGGTGCTTTGTGTGGAAATGGTCTTGGCGTTAGCCTGATAGTTGCTCTGCGCCTTGATCAGGTTAACCAGTTCCATGGTCAGGTCGACGTTGGATTCTTCCAGCGCCTGACCGGTGATGTAACCCAGCGTACCCGACTGTGGAGCGCCGCTCACCGGGACGCCGGAAGCGAACGTTTCACGCCAGTTGGTGCCGCCGGCCTGCGCCAGACCCTGCACGTTGGCAAAGCTGGTCAGCGAAGTCTGACCGATCACCTGCGACTTGCCGTTGGTGTAAGTGGCGAACAGGTTGCCGCTCGAGTCAACGTTCATGCCGCTCAGCTGGCCAGTGGCGTAGCCATTCTGATCCTGCTTGAGCAGACCGGATACCGA…	MSFNIGLSGLYAANKSLDVTGNNIANVATTGFKSSRAEFADQYAQSIRGTSGNTSVGSGVRTAAVSQQFSQGSLTTGTANSLDLAINGDGFFMMSNNGEKLYTRAGAFHTDKEGYVVNSSNMKLQGYNVDANGAVVTGALSDLRVNASNLEPKATTTITNSANLNSTTALPTVATFDATDTNSYNVKYSTPTYDTQGNAHTLDQYFVKTGTNTWSMYSLMDGRSISDPTSTTPDKNNLTFDSSGKLVTTAGGAVPTDSANIKFNADGTFAVTNWVPGVQVGTGTAATWAANGATGAASIKLDMSSTTQTASVSGLLKQDQNGYATGQLSGMNVDSSGNLFATYTNGKSQVIGQTSLTSFANVQGLAQAGGTNWRETFASGVPVSGAPQSGTLGYITGQA…
Psyr_3479	Psyr_3479	CDS	CP000075.1:4150987-4151677	OX-yedQ	Wild-type	OK	118.869	243.049	1.03187	4.53743	5e-05	0.0010101	yes	flagellar basal body rod modification protein	YP_236549.1	66046708	690	4.14	23.6	-0.108	-7.01	230	CTACAATCCGATAGTTTGAACTTTGGACAGGGCAACACTGCCGCTGGCCAGGTTAAGCGTTGTTTCTGCGCCATTGACACCCAGCGTGACACTGTTGACCGTGGCGGGCAGGTAAGTTGAAAACTGTGTGTTCTTGCCTTCGACCGAGCCTTCAGCCTTGAAGCTGTAAGTGCCCGATGGCAGCTGGGTACCGCTTGAGTCCGTACCGTCCCAGGCAAAGCTGGTGGTACCGGCTTTTTGCGTGCCCAGGTCGACACTGTCGACCAGATTCGATTGCGCGTCGTACACCTTGACCGTCGTTAGCGAGCTTTCGCTCGGCACCACGATCGAACCGGTCAGGCCTTTGGTGGTATCGACCGAGGTGCTGCTCGCATCGATGATCACTGAGCGACCGACCAG…	MAVDSTAANSVSSTFLNTLQNPTPTATNSTGTLGKDSFLQLLVTQMKNQNPLDPQDNTQFVAQLAQFSSLESMQNLTSTVDTIASSYKSSQALQASSLVGRSVIIDASSTSVDTTKGLTGSIVVPSESSLTTVKVYDAQSNLVDSVDLGTQKAGTTSFAWDGTDSSGTQLPSGTYSFKAEGSVEGKNTQFSTYLPATVNSVTLGVNGAETTLNLASGSVALSKVQTIGL
Psyr_3480	Psyr_3480	CDS	CP000075.1:4151692-4152133	OX-yedQ	Wild-type	OK	95.766	274.587	1.51968	5.70614	5e-05	0.0010101	yes	flagellar basal body rod protein FlgC	YP_236550.1	66046709	441	4.43	15.7	-0.397	-5.53	147	TCACTGACCGAGGGTCAGAACCTTCTGCATCATGGATTTAGCGGTGTTCATGATTTCTGCGTTGGTCTGGAAAGACCGGCTGGCAGAAATCATGTCGGCCATTTCTTCCACGACATTGACGTTGGGGTAGTAGACATACCCGTCCTTGTCAGCGGAAGGATGATTGGGCTCGTAACGTGCTTCCAGGTTCGAGCTGTCTTCGATGATGCCGTTGACCTGAACACCCTGCCCGGCTTCGCCCTGGTCCTGGAACAGCGAACCACCTGTGGACTGCTGACCCTGCATCACGGTGGCGAACACCGGGTGACGGGCGCGATAGGTCTGGTCCATGCTCGAAGACACGGTCTCGGCGTTGGCGATGTTACTGGCCGTGGTGTTCAGACGCGTGGTCTGGGCACT…	MSLANVFNIAGSAMSAQTTRLNTTASNIANAETVSSSMDQTYRARHPVFATVMQGQQSTGGSLFQDQGEAGQGVQVNGIIEDSSNLEARYEPNHPSADKDGYVYYPNVNVVEEMADMISASRSFQTNAEIMNTAKSMMQKVLTLGQ
Psyr_3481	Psyr_3481	CDS	CP000075.1:4152136-4152544	OX-yedQ	Wild-type	OK	133.652	339.181	1.34358	5.35058	5e-05	0.0010101	yes	flagellar basal body rod protein FlgB	YP_236551.1	66046710	408	5.16	14.8	-0.525	-3.29	136	TTATTCTCCGCGAAGGGCTGCAACCAGCCCCTTGAACTTGCTGTTGAGCAATGTGAAGCTGGCCTGGAAGCCCATGGCGTTCTCGGTATAGCTGGCCTGCTCGACCTGGGAATCAACGGTGTTCTGGTCCAGCGAAGGCTGCGACGGCGTGCGATACATCAGCGTCCCGTCGTCATTGCCCATGCCCTCGGCTTCGATATGGCGGCTGTTGGTCTTGTTCAGCGCGAAGTGACCGTTCTGGACCTTGTCGTTTTCGGCAGCCAGCACCGAAGAGAAGTCCAGATCGCGAGCCTTGAAATTCGGGGTGTCGGCGTTGGAGATGTTGTTGGCCAACACCTCTGCACGCTGAGCCCGGAAGTTCAGAGCCTTTTCATGTATGCCTAGCGCTTTATCGAAGCT…	MSISFDKALGIHEKALNFRAQRAEVLANNISNADTPNFKARDLDFSSVLAAENDKVQNGHFALNKTNSRHIEAEGMGNDDGTLMYRTPSQPSLDQNTVDSQVEQASYTENAMGFQASFTLLNSKFKGLVAALRGE
Psyr_3485	Psyr_3485	CDS	CP000075.1:4154855-4155698	OX-yedQ	Wild-type	OK	22.76	51.1162	1.16728	3.7787	5e-05	0.0010101	yes	protein-glutamate O-methyltransferase	YP_236555.1	66046714	843	9.48	31461	-0.234	8.32	281	TCACTTGGCCTTGTAGATGATCCCGGGGCTGCACTGAACCATCTGATAGTGATCCGGCAAACCATTGAGCGCTTCGGAAGCCCCGAGAAACAGGTAGCCGCCTGGCTTGAGCGTGCCGTGGATGCGCAGCAGGATGTCTTTCTTCACTTCGGCGGAGAAGTAGATCAATACGTTACGGCAGAAAACGATGTCGAACTTGCCCAGCGAGGCGTAGCTGTCGAGCAGGTTGAACGAGCGGAACTCCACACGACTCTTGATCGGCGCCTTGACCACCCAGCGGCCCGGACTTTTTACGTCAAAAAAGCGCTGCAGACGGTCCGGCGACAGGCCGCGACCGATGGCCAGGCTGTCGTACTCGCCGGTCTTGCAGTTATTGAGCATCAAGCCCGACAGATCGGT…	MRGGTLSTGNLDFDQFRVFLEKACGILLGENKQYLVSSRLNKLMEQQSIKSLGELVQRIQTQPRSGLREQVVDAMTTNETLWFRDTYPFEVLKNKVLPEQIKASPGQRLRIWSAACSSGQEPYSLSMSIDEFERANQGQLKSGVQIVATDLSGLMLNNCKTGEYDSLAIGRGLSPDRLQRFFDVKSPGRWVVKAPIKSRVEFRSFNLLDSYASLGKFDIVFCRNVLIYFSAEVKKDILLRIHGTLKPGGYLFLGASEALNGLPDHYQMVQCSPGIIYKAK
Psyr_3486	Psyr_3486	CDS	CP000075.1:4155734-4156661	OX-yedQ	Wild-type	OK	32.1575	59.2116	0.880724	3.13519	5e-05	0.0010101	yes	response regulator receiver:CheW-like protein	YP_236556.1	66046715	927	6.53	34.1	0.035	-1.61	309	TTATTCTGCTGCCTTGATCCGCGCAACGACCCTGGCCGCCAGATCATCAGGCCTGAATTTCGCGAGAAAATCATCCGCGCCAACTTTCTTGACCATCGCCTGGTTGAATACCCCTGACAGCGAGGTATGCAAAGTGATGTGCATCTTCTGCATGCGTGGATCATTGCGTATTGCTGCGGTAAGGGTATAGCCATCCATCTCCGGCATTTCAATGTCGGAGATCATCATCAGGAACTCTTCTTCAGGTTTTTTGCCTTCTGCGACCATCTTGAGCAGGTAATCCAGCGCCTGACGACCATCGTTGAGCGCTACGACTTCCACCCCGACGGTTTCCAGGCAGCGGCTCACCTGCTTACGGGCCACCGACGAGTCGTCGACCGTCAGCACACGCAGGGAGAC…	MAGVMDSVNQRTQLVGQNRLELLLFRLDGKQLYGINVFKVKEVLQCPKLTIMPKSSKIVRGVANIRGGTIPIMDLAMATGSTGMISLVNSFVIITEYNTKVQGFLVHSVERIVNMNWEEIHPPPKGTGRDHYLTAVTRVDNQLVEIIDVEKILAEVAPVSEEISVGVIDAEVQHKAVSLRVLTVDDSSVARKQVSRCLETVGVEVVALNDGRQALDYLLKMVAEGKKPEEEFLMMISDIEMPEMDGYTLTAAIRNDPRMQKMHITLHTSLSGVFNQAMVKKVGADDFLAKFRPDDLAARVVARIKAAE
Psyr_3488	Psyr_3488	CDS	CP000075.1:4157658-4157973	OX-yedQ	Wild-type	OK	45.1975	151.583	1.7458	4.36763	5e-05	0.0010101	yes	anti-sigma-28 factor FlgM	YP_236558.1	66046717	315	9.11	11	-0.388	0.98	105	ATGGTCATAGATTTCAGTCGCCTTAACAACTCACAGTCTGTTGCCGGTGCTTCACGTACCAGCGCCAGTAAAGACACCGCCAAAACCGATGCTCCAGCCCCTGCCGTCACCGCAGGTGTCAAAAGCACCGGGGAAACTTTTTCCTTGAGCAGTGAGGCTCAACAGTTGCAGAAAATCACGGACAAGCTGACCGATCTGCCAACCGTCAACAGTGCTCGGGTTGCCGAGCTCAAACAGGCCATCGCCGACGGTAGTTACACAGTGGACAGCAACCGTGTCGCCAGCAAACTGTTGAATTTCGAAACCCAACGCTAA	MVIDFSRLNNSQSVAGASRTSASKDTAKTDAPAPAVTAGVKSTGETFSLSSEAQQLQKITDKLTDLPTVNSARVAELKQAIADGSYTVDSNRVASKLLNFETQR
Psyr_3489	Psyr_3489	CDS	CP000075.1:4158022-4158490	OX-yedQ	Wild-type	OK	46.9529	111.087	1.24241	3.85471	5e-05	0.0010101	yes	FlgN protein	YP_236559.1	66046718	468	5.16	17	-0.261	-3.32	156	ATGCAAGACACTACTTTGCTGCAGATGATCACTGACGACATGGTTTCGGCCCGACAGCTTCTTGAGCTGTTGCAGGCCGAATCACTGATTCTTCACGGCCGCGACATGGGCGAGATGGAGCAGGTGCTGGCGCAGAAACAGGCGCTGGTCATTCTTCTCGACCAGCATGGTCGCAAACGTAGCCAGGTGCTTGCGGGCATGGGGCTGCCTGCCAATCGCAGTGGTCTCCAGCAACTGGCCAGCCAGTCGGATATCGGTGAGCAACTGCTGCTGGCCGCCGACGAACTGAACACGTTGATCAACGAATGCCAGACGCTCAACGAGCGCAATGGTAGTCTGATCCAGTTGCAACAGGTCAGTACCGCTCACCAGCTTCGCATCCTGAACGGTGGCGATACG…	MQDTTLLQMITDDMVSARQLLELLQAESLILHGRDMGEMEQVLAQKQALVILLDQHGRKRSQVLAGMGLPANRSGLQQLASQSDIGEQLLLAADELNTLINECQTLNERNGSLIQLQQVSTAHQLRILNGGDTPTLYDSRGSTALRAKPRPLSQA
Psyr_3493	Psyr_3493	CDS	CP000075.1:4162301-4163213	OX-yedQ	Wild-type	OK	9.20032	46.5252	2.33826	5.97812	5e-05	0.0010101	yes	hypothetical protein	YP_236563.1	66046722	912	5.36	34.2	-0.169	-8.81	304	TCAGAGAACCGGGTTATGGAAAGGTGTCCCGGTCACTTCGATGAACTCCTTTCGGTAGTCTTCGTTTTCCGGGTCGACCACAAGGGCCTGGCGCAGGAATTCGACGCCTTCGGCCACATTGCCCAACTGACGACTCAGGGCGCCGGCGAGGTGCAGCCTGGTGGCATCGAAAAAATTGAATGACAGCATTATCTTGGTCAGCGTCAACGCGTTCTCGAGCTTGCCCGCCATCAACAACTGGTTGAACTGGGTGTTGAAGTCGCCGAGATCCTGCCACTTTTCGGCAGACAACCCTTCGACTTTGCGGAGCACGACGGTGTGGCCGTTGCCCACTTTCGAATCGGTCTCTTCGACGCACTCGATGTACCAGCAACCCAGGCCTGACGAGTTAACGTAATT…	MLLAKKYCQGHGIELGAAAHNAFNLANCLNVAPCNGVDFLHPRDMEDYQQYFVEQMKVSGDVSKVDMLGDFQCIHTPDSSVDYLISSHVIEHVPNLFSAYVESFRVLKNGGVFFCIFPKRTAAKTDRARRLTTLTQMIEDYENKVDMTTVTEGEWRGHYQVFSLQSMLRAVNYVNSSGLGCWYIECVEETDSKVGNGHTVVLRKVEGLSAEKWQDLGDFNTQFNQLLMAGKLENALTLTKIMLSFNFFDATRLHLAGALSRQLGNVAEGVEFLRQALVVDPENEDYRKEFIEVTGTPFHNPVL
Psyr_3494	Psyr_3494	CDS	CP000075.1:4163448-4164258	OX-yedQ	Wild-type	OK	13.4167	34.2508	1.35211	3.54684	5e-05	0.0010101	yes	hypothetical protein	YP_236564.1	66046723	810	4.98	30.3	-0.227	-12.27	270	ATGATCAATGGTCAAAAGGTTGGCTGCGGAATCGTCACCTACAATCGTCCTGCGCTGCTGAAAAAGCTTTACGATTCCCTGCCTGCCGAGATCATCGACTGCGTTGTCATCATCAATGACGGCGATGTGTACCCGGAGTTTTCCGCGTATGACAGCGAGGTGTTCTTCAATAACGAAACCAACCTCGGCGTTGGAAAATCCAAGAACAGAGCCTTGTCGCGACTCATGGATGCCGGGTGCGAGCACCTGTTCCTGATCGAAGACGACATCTATATAAAAAGTCCGGAAGTATTCGAGCTTTATATTCTGACCTCGACGCTGACCGGCATTCAGCACCTCAATTACAGCCAGCATGGTCTGATGAACAAGACGCCGTCGGGCGAGGCCAACGCGGTGTAC…	MINGQKVGCGIVTYNRPALLKKLYDSLPAEIIDCVVIINDGDVYPEFSAYDSEVFFNNETNLGVGKSKNRALSRLMDAGCEHLFLIEDDIYIKSPEVFELYILTSTLTGIQHLNYSQHGLMNKTPSGEANAVYRIDYGNGINLPLYRHCVGAFSYYSRRSLEAAGLMDETYHNAFEHVDHTLAIINQNMHPPFWFFADIDNSQLYLGDEPWTLEGSTISSDTLHRKNALAAIEHFTLKHGCEPVRHPLASDQELMDSLNSIKQNFGLNI
Psyr_3496	Psyr_3496	CDS	CP000075.1:4164321-4166615	OX-yedQ	Wild-type	OK	6.36812	30.4854	2.25918	6.13166	5e-05	0.0010101	yes	TPR repeat-containing response regulator	YP_236566.1	66046725	1602	7.17	58.4	-0.26	0.56	534	TCATGCGCTAAACGCCCTCTCCCTGAGTTTATGGTAGCGCTCATAGCGTGGATCGCTTTCCGGGATCTTGCCCAGCATGGTCAGGCTGGCACGACACTCGTCAATTCCGGCCTGGCCCAGATCCTGTCCAGGGTGAAGCAGCGATTGCACCATGTTCAGCACGATACTGATGTTCTTCGGCTGCAAGCCAAGCGCACTGCGGAAAAATGCCTGTGCTTCGGTGAGGTTGCCGGCCTTGTAGCTGCGCACGCCTTGCAGGTTGAAATCGACAGCCGCCTTGCTGGCCCCCAGAATCGCCGGATCATCGGTCATGCTGGCAATGCTTTTCATCACCGCAGGATCGTCGCCATAGGCTCCCGCACAACTCTTCAAGACGCCGGCACCGGCCTCTTCCTGACC…	MLAYNQKSFLIVDDFSDFRSSVRSMLRELGVKEVDTADTGEQALRMCSQKRYDFVLHDFNLGDGRKNGQQVLEDLMIERLLSYESVFIMVTAENSQAMVMSALEWEPDGYLTKPFNRAGLAQRLEKLVQRKTLLKPILQALDRRKPAEVLAACDKLIEQDPRYAPLCLRYKADALRDLKQNEPLEAFLKTILADRATPWAYGALGSLLLKRGKTAEAQAVYEQAIKAFPTMPALFDGLADVLVALGDGKRAQSVLESAVRLSPLAVRRQKLLGKLALGNEDFESASKAYRQAVSQGQHSRFKDPETNLGLAHALISKGGDQGLDARTRVEINNALVDVAKEHGDDQGLQVRTRLMKAASLQHSDPEAAAKLTEQAMARLDGMEQVLSADAALMVAAQLK…
Psyr_3500	Psyr_3500	CDS	CP000075.1:4170592-4171777	OX-yedQ	Wild-type	OK	18.3218	5.78553	-1.66304	-3.87434	5e-05	0.0010101	yes	4-hydroxybenzoate 3-monooxygenase	YP_236570.1	66046729	1185	5.34	44.2	-0.234	-8.21	395	ATGAAGACCAAGGTTGCCATTATCGGTTCAGGCCCTTCCGGGCTGCTGCTAGGCCAACTGCTGCAGCGTGCCGGCATCGACAACGTCATCGTCGAGCGCAAGGACCCCGATTACATCCTTTCGCGCATCCGCGCCGGCGTGCTGGAACAAGGCATGACCGACCTGTTGCGTGAAGCAGGCGTCAGTGAACGCATGGACGCAGAGGGCATGATCCATGACGGTTTCGAGCTGGCGTTCGCCGGTCGCTGCGAGCGTATCGACCTGAAGAGTCATGCCGATGGCAGGACGGTGATGGTCTACGGCCAGACCGAAGTCACCCGCGACCTGATGGCCGCGCGCGCCGCGACCGGAGCAATGACGATCTACAACGCTACGGACGTCAAAACGCACGACCTCAAG…	MKTKVAIIGSGPSGLLLGQLLQRAGIDNVIVERKDPDYILSRIRAGVLEQGMTDLLREAGVSERMDAEGMIHDGFELAFAGRCERIDLKSHADGRTVMVYGQTEVTRDLMAARAATGAMTIYNATDVKTHDLKSDSPYLTFVKDGETVRLDCDYIAGCDGFHGVSRQSIPADALKVFERVYPFGWLGVLADTPPVNEELVYANHPRGFALCSMRSAIRTRYYVQVSADEKVEDWSDERFWDELKSRLPEHLAERLVTGPSIEKSIAPLRSFVVEPMQYGRLFLLGDAAHIVPPTGAKGLNLAASDVSTLYRILLKVYQEGRTDLLEKYSQICLRRVWKAERFSWWMTSVLHNFPDTDAFSQRIQQTELDYYVGSEAGRRTIAENYVGLPYEAVE
Psyr_3572	Psyr_3572	CDS	CP000075.1:4253731-4255687	OX-yedQ	Wild-type	OK	101.948	184.089	0.852569	4.07364	5e-05	0.0010101	yes	acetyl-CoA synthetase	YP_236642.1	66046801	1956	6.05	71.6	-0.179	-9.89	652	TCAGGCAGCGTTCATGGTCTTGTGCGTATCGATCAGATGCTGCACCACGCCCGGGTCGGCCAGGGTGGAGATGTCACCCAGCGCATCGTACTCGGCAGTCGCAATCTTGCGCAGGATACGGCGCATGATCTTGCCCGAACGGGTCTTCGGCAGGCCGGGCGCCCACTGAATGAAGTCAGGCGAGGCAATCGGGCCGATCTCCTTGCGTACCCAGTTGCGCAATTCGGTGCGCAGCGCGTCACTCGGCTCTTCACCGCCGTTGAGGGTCACATAGACGTAGATGCCCTGCCCCTTCAGGTCATGCGGCACACCGACCACAGCAGCCTCGGCGACTTTCGGGTGCGCAACCATCGCGCTTTCGATTTCAGCCGTGCCCATGCGGTGGCCGGAAACGTTGAG…	MSAASLYPVRPEVAATTLTDEATYKAMYQQSVVNPDGFWREQAQRLDWIKPFSVVKQTSFDDHRVDIKWFADGTLNVAYNCLDRHLEERGDSIAIIWEGDDPSEHREITYRELHAEVCKFANALRGQDVHRGDVVTIYMPMIPEAVVAMLACARIGAIHSVVFGGFSPEALAGRIIDCSSKVVITADEGLRGGKKTALKANVDRALTNPETSSVQKVIVCKRTGGEIEWNRHRDIWYHSLLEVASSTCAPKEMGAEESLFILYTSGSTGKPKGVLHTTAGYLLYAALTHERVFDYRPGEVYWCTADVGWVTGHSYIVYGPLANGATTLLFEGVPNYPDITRVSKIIDKHKVNILYTAPTAIRAMMAEGTKSVEGADGSSLRLLGSVGEPINPEAWAWYY…
Psyr_3573	Psyr_3573	CDS	CP000075.1:4256072-4256339	OX-yedQ	Wild-type	OK	194.735	373.288	0.938778	3.24983	5e-05	0.0010101	yes	hypothetical protein	YP_236643.1	66046802	267	6.49	9.4	0.094	-0.63	89	ATGAAAGCTTTATTAGTGGCATTGGCCCTGTGCGGCGTCAGTAGTCTGGCCATGGCCGAAGAATCGCAGACCAAAGTGGCTGCGCAACAGGCGCGTGTCGAGCAATATACCTACGGCACTCATCTGGATATCGCTCGGGTTATTTCCATCAGCCAGATACCCAATGTCTGCGAAGTGGTCCCGGCGCGCATGGTGTATGAAGATTCGCAGGGCGCACGCCACACCATGGGCTATCAGGTGATGGGCAACGGCTGCAGCAACGGTTGA	MKALLVALALCGVSSLAMAEESQTKVAAQQARVEQYTYGTHLDIARVISISQIPNVCEVVPARMVYEDSQGARHTMGYQVMGNGCSNG
Psyr_3609	Psyr_3609	CDS	CP000075.1:4293158-4293917	OX-yedQ	Wild-type	OK	14.8899	32.9567	1.14624	3.04378	5e-05	0.0010101	yes	hypothetical protein	YP_236679.1	66046838	759	6.26	28.3	-0.33	-2.58	253	ATGATCACGCTGATGGTAGTAGCAGGTATCGCACTGCTCATCGCGATCGGCTACCTGAATCACGTCGCTGAAAACGGCAAACTGGAGAAGGCTCGCACCAAGGTCGAACTGGGCGATCGCCTGCGTCGCTGCAGCGAGATCACCGAAGTGTTCCCGGGCCAGCTGATGTCCCCCGCCTTGAAGCTGTTGCTCGCGCGGCTGGAGCTGAACGTCGTGCAGCGCATGCTGAACATGGAGAAAGGCAACGCTCAGCTCAAGCACCGTATTGGCGAACTGGAAGAGCAGATTGCCAAGGGCGAAGGCATCGACATACCCAACCCGGTCACACCGATCCAGACCGAAGCCAAGGCCAAGGACGTGCGTTTTCTGCTGGAAGCCCTGCATGGTCAGGTGACGCGT…	MITLMVVAGIALLIAIGYLNHVAENGKLEKARTKVELGDRLRRCSEITEVFPGQLMSPALKLLLARLELNVVQRMLNMEKGNAQLKHRIGELEEQIAKGEGIDIPNPVTPIQTEAKAKDVRFLLEALHGQVTRAAHDGFLQTSEAKHWIREIRTILVNLHIEFFNNLGQTALSQDQPGQARLAFERGVQYLRNQPDPVTYQQQLLAMEKQLARANSVVLTNTAPTEDDDNALTEGLKQDDTESEWKKKVIYD
Psyr_3654	Psyr_3654	CDS	CP000075.1:4339520-4340303	OX-yedQ	Wild-type	OK	45.1604	94.5972	1.06674	3.99703	5e-05	0.0010101	yes	hypothetical protein	YP_236724.1	66046883	783	6.67	29.8	-0.341	-1.78	261	CTACGCCTCCAGCGCGGCAACACGTCCTCGCGGCTTGACCCTGTCCAGTTGCATGCAACGCTCAAGAAACAGGTACATGTAGTCGTAGCTTTTGGTAACGGCCTGACGCAGCTCGGTCTGCAATTGCACACTCGGCTTGTTGCCCACCAACGTACAAATGATCTCGAGCGCCTCCCAAGGGTGAGCGTCGTCGTATTGCGCATGCATCTTGAGCCACTTCATGGCCTTCTTGCGGGTCTCTTCAGGAAACGCTTCAGCGTACGCACCAGTGGAACAGACCACGGCCGACCATTCGCCCGTCGCCCCTTCAATAGCGTAGTTGGTAGCCGCCATCGCCACGGCCAGCGAATCCGACGAGCTGGTCTGCCAGCACCAGTGGCTCAGCGCGTGCAACTCGGG…	MIDAFDRTGPLMEASSYPAWAQQLIKDCSAAKARVVEHELYQQMRDATLSPQIMRHYLIGGWPVVEQFAVYMAKNLTKTRFGRHPGEDMARRWLMRNIRVELNHADYWVNWCAAHEVTLEDLHDQRVAPELHALSHWCWQTSSSDSLAVAMAATNYAIEGATGEWSAVVCSTGAYAEAFPEETRKKAMKWLKMHAQYDDAHPWEALEIICTLVGNKPSVQLQTELRQAVTKSYDYMYLFLERCMQLDRVKPRGRVAALEA
Psyr_0374	Psyr_0374	CDS	CP000075.1:397611-400062	OX-yedQ	Wild-type	OK	39.0232	66.9471	0.77869	3.53403	5e-05	0.0010101	yes	phosphorylase	YP_233482.1	66043641	2451	6.28	92	-0.238	-11.27	817	TCACTCCAGCGCCTTCCAGATGTCTCCGGCGTACTCGCGGATGGTCCGGTCCGAGGAGAACCAGCCCATGCGTGCGGTGTTGAGGACCGCCGAGCGCCACCATTCCTTGGAGTCGTGCCAGCGCTCTTCGACCTTGGCCTGGGCCGCCCAGTACGAGTCGAAGTCAGCGCAGACCAGGAAACGGTCATACGCCAGCAACTGATCGATCAGGCCCACATAACGGTTCGGATCATCCGGCGAGAACACACCGCCCCGGATCGCCTGCAGCACATCGTTCAAGCGTCCGGAAGCGGCCACGTCGTCATGCGCGCTGAACTCACCTGCCTGCTTGCGGGCTTCGACCTGTTGCGAAGACATGCCGAAGATGAACATGTGCTCCAGCCCGACCTGCTCGCTCAT…	MSQEPLVRDADVAAFRAAVLAKLTYSVGKDPDHAFEHDWFEAVALAARDHMVEHWMDHTRQIYRKVQKRVYYLSLEFLIGRLLYDSLSNLGLLEVAREALTELGVDIERIRLLEPDAALGNGGLGRLAACFMESMSTLGIAGHGYGIRYEHGLFRQGIVDGWQQEQTENWLDFGNPWEFERPEVVYSIGFGGSVDTVPTEAGDSRQVWRPGETVRAIAYDTPVVGWRGKSVNTLRLWRARAVEDLHLERFNAGDHFGAVAEVVRAESISRVLYPNDATEAGQELRLRQEYFFVSASLQDLLRRHLNQHATLTDLSEHAAIQMNDTHPSIAVAELMRQLIDNHNIPWDTAWKITVGTLGYTNHTLLPEALETWSVGLMERMLPRHMQIIYLINAQHIDTL…
Psyr_3698	Psyr_3698	CDS	CP000075.1:4385549-4388303	OX-yedQ	Wild-type	OK	3.22358	8.42669	1.3863	3.7013	5e-05	0.0010101	yes	response regulator receiver:ATP-binding region, ATPase-like:histidine kinase, HAMP region:histidine kinase A, N-terminal:Hpt	YP_236768.1	66046927	2754	5.11	100.3	-0.042	-24.08	918	GTGCTGACCAAGCTGGGTATAAAAGGCCGTGTGCTGCTACTGACTATTTTGCCTGCCAGCCTGATGGCGGCGATGCTCGGTGGCTATTTCACCTGGATGCAGTTGAGCGAACTGCAAAGCCAGCTGCTGCAACGCGGCGAAATGATCGCCCAGGATCTGGCGCCCCTTGCCGCCAATGCACTGGGGCGCAAGGACAAAGTACTGCTCAGTCGCATCGCCACCCAGACGCTGGAACAGACCGACGTGCGCGCCGTGTCGTTTCTCGACACCGATCGCACGGTACTGGCCCACGCCGGGCCGACCATGATCAGCCCGTCGCCGATTGGCAGCGGGTCGCAGTTGCTCAGCTCGACCGGCACCGACGCCACGCGCTACCTGCTGCCGGTATTCGGCAGTCAA…	MLTKLGIKGRVLLLTILPASLMAAMLGGYFTWMQLSELQSQLLQRGEMIAQDLAPLAANALGRKDKVLLSRIATQTLEQTDVRAVSFLDTDRTVLAHAGPTMISPSPIGSGSQLLSSTGTDATRYLLPVFGSQRHLTSPIIPAEADTLLGWVELEISHNGTLLRGYRSLFASLLLILTGLAFTATLAVRMSRTINGPMSQIKQAVSQLKDGNLETRLPPLGSRELDELASGINRMAATLQNAQEELQLSIDQATEDVRQNLETIEIQNIELDLARKEALEASRIKSEFLANMSHEIRTPLNGILGFTHLLQKSELTPRQFDYLGTIEKSADNLLSIINEILDFSKIEAGKLVLDNIPFNLRDLLQDTLTILAPAAHAKQLELVSLVYRDTPLALSGDPL…
Psyr_3711	Psyr_3711	CDS	CP000075.1:4397622-4398411	OX-yedQ	Wild-type	OK	22.2296	54.9809	1.30645	4.13232	5e-05	0.0010101	yes	dienelactone hydrolase	YP_236781.1	66046940	789	7.23	28.6	-0.376	0.65	263	ATGCGTGTGTGGATTGCAATGATCATGATGGGCCTGACCGGCCTCGCCCAGGCGGCGATCAAGACCGAGCAGATCGATTACAAAAGTGCCGACGGCACCAAGCTGGTGGGCTATTACGCGTACGACGACGCGGTAAAAGGCCCGCGCCCTGGCGTCCTGGTGGTCCACGAGTGGTGGGGCCTGAATGACTACGCCAAGCGCCGCGCCCGCGATCTGGCTGCACTGGGTTACAGCGCAATGGCCATCGACATGTACGGCGAAGGCAAAAACACCGAGCACCCGAAAGACGCGATGGCCTTCATGCAGGCCGCGCTGAAGGACAGCGATGCCGCCGACAAGCGCTTTGACGCCGGGCTGGAGCAATTGAAGAAGCAGCCACAGACCGATCCGAAGAAGATC…	MRVWIAMIMMGLTGLAQAAIKTEQIDYKSADGTKLVGYYAYDDAVKGPRPGVLVVHEWWGLNDYAKRRARDLAALGYSAMAIDMYGEGKNTEHPKDAMAFMQAALKDSDAADKRFDAGLEQLKKQPQTDPKKIAAIGYCFGGKIVLDAARRGEPLLGVVSFHGALVTNTPAKPGIKVPMLVEHGAKDSMVTPENVTAFKKEMDDAKADYKFVSIDGAKHGFTNPDADRLSHGEHGGPDIGYSKSADESSWADMKEFFKKIFG
Psyr_0380	Psyr_0380	CDS	CP000075.1:410245-412162	OX-yedQ	Wild-type	OK	5.85261	14.2797	1.28681	3.71263	5e-05	0.0010101	yes	histidine kinase, HAMP region: chemotaxis sensory transducer	YP_233488.1	66043647	1917	4.71	68342.1	-0.164	-15.47	639	TCAGACGGTGAAGCGGCTCACCAGCACCTGAAGGTGATTGCCCAGTCTCGCCAGTTCTACACTGGACGCCGCGGTTTCTTCACTGGCTGCAGAGGTCTGTTCGGACACGTCACGGACATTGATGATGCTGCGGTTGATCTCTTCGGCGGTCGCGCTCTGTTCTTCGGCGGCAGCCGCAATCTGCTGGTTCATGGCCTGGATCGACGAGACGGTTTTGGTGATGTTCGCCAGCGATCCACCGGCCCTGCGGGTCAGTTCCACGCTGCTGGTGCTCAGCTCGCGGCTGCTGTCCATGACGGTGGTGGCCTGTTGTGTGCCGCTTTGCAGGCGGGCAATAAGCGCTTCGATTTCTTCAGTGGATTTTTGCGTGCGTTGCGCCAGGCTGCGCACTTCATCGGC…	MSRGLSKSLANASVSLKLAIGFGLVLLMTLMISATGWFSNQALIDRGDRVTAIAEVNELTLQLRINRMSYEVLYNAETAAKVRSTLDELDAALQTARNLLRSPENLQLLDVQIQATRDYRQSFEDMSKAIDTREASRSQMGENADKAVDQANRIEAELLKEDNILAFNGIVGVSKLIQQARFQVRGYTYSGRPDFEKDANKAIDDAVTGINTLAGDISSTYSPMLQQAIAGLNGYRAAVGKYRDAQAASKAALDKMTTLGVSMLATSNDLITRQNKSRDADSAKSVQMIIAATALAMVLGILAAWVITRQITTPLQETLEVVERVASGDLSRNLNVDRKDELGKLQATIQRMTVSLRELVGGIRDGVTQIASAAEELSAVTEQTSAGVNSQKVETDQVA…
Psyr_0040	Psyr_0040	CDS	CP000075.1:42697-43129	OX-yedQ	Wild-type	OK	64.6518	158.19	1.2909	4.27485	5e-05	0.0010101	yes	OsmC-like protein	YP_233152.1	66043311	432	5.68	14.8	0.014	-2.35	144	ATGAGCATCGTCAAGAAAGCATCCGCCCACTGGGAAGGTGATCTGAAAAGCGGTATCGGCAGCATCTCCACGGAAACCGGCGTATTGCGCGAAGCACCTTACGGCTTCAAGGCACGTTTTGAAGGCGGCAAAGGCACCAATCCTGAAGAATTGATCGGCGCAGCCCATGCAGGCTGTTTCTCGATGGCATTGTCCATGATTCTGGGCGGTGCAGGCCTGACTGCTGAAAGCATCGATACTCAGGCTGAAGTGTCGCTGGATCAGGTAGAAGGCGGTTTCGCGATCAGTGCTGTGCATTTGACCCTCAAGGCCAAAGTGCCAGGCGCGACCCAAGAGAAGTTCGACGAACTGACCAAGCAGGCCAAAGAAGGCTGCCCGGTCTCGAAAGTGTTGAACGCC…	MSIVKKASAHWEGDLKSGIGSISTETGVLREAPYGFKARFEGGKGTNPEELIGAAHAGCFSMALSMILGGAGLTAESIDTQAEVSLDQVEGGFAISAVHLTLKAKVPGATQEKFDELTKQAKEGCPVSKVLNAKITLDATLLS
Psyr_3843	Psyr_3843	CDS	CP000075.1:4580647-4582939	OX-yedQ	Wild-type	OK	4.03256	18.829	2.22319	6.16871	5e-05	0.0010101	yes	diguanylate cyclase	YP_236911.1	66047070	2292	6.61	84591.4	0.162	-5.23	764	ATGGATTGGCTGGGTTTGAACGTATTCGCTGACCCACCAGCGGACGTGCAATTATTGATCGACTGTAGTCACAACCTGTTTCTGGTCGCGCTGGCTTACGGCGTGGCCTGTGCTGCGTGCTTTGCCACGCTGGATATTGCGGACCGTGTCATCCAGGTCGACGCCCTCAAAAGCCGTCGCCTCTGGAAAGCGCTGGGCGCGTTGTGCCTGGCCGGTGGCGTGTGGGCGATGCATTTCATCAGTATGCTGGCCTTTCAGGCACCGCTCAAAATCGCTTACGACCTCTCCATCACGCTGATTTCCCTTCTGATCGTATTGATTACCGCATTGGTGGCCATGCGAGCACTGACAGTCCCGGAACTGACTCTGAGACGCTGCCTGATCAGCGCGGTGGTGATG…	MDWLGLNVFADPPADVQLLIDCSHNLFLVALAYGVACAACFATLDIADRVIQVDALKSRRLWKALGALCLAGGVWAMHFISMLAFQAPLKIAYDLSITLISLLIVLITALVAMRALTVPELTLRRCLISAVVMGVGISVMHYLGMSAMRSTATQYYEPRMFALSILVAVLSSIALLTLPRHLRQYNGMFHQMFRYAVSLLLGAGLLTMHLMGMKALRLVIPEGTELHGPATENSQQLGLTIAAIALLIIAGSISAAMADKKLQGKEHDLQRVNALLTQLDQARVSLQQVAHYDPLTNLINRRGFNQIFAEKLQEHTYNNGMLAVMFLDIDHFKRINDSLGHDAGDELLKVIADRIRGATRVQDVVARFGGDEFCILLSIPDYEEARHLAHRVMQKMKET…
Psyr_3893	Psyr_3893	CDS	CP000075.1:4634810-4635713	OX-yedQ	Wild-type	OK	6.66115	30.8047	2.20931	4.99718	5e-05	0.0010101	yes	OmpA/MotB	YP_236961.1	66047120	903	10.1	33.2	-0.428	9.14	301	TTAAGAGGTGTGCGCTGCGCTGGCAGACGCAACCGGCACCGGGCGCTCATCGGGCGCAACACGCTCGAGGTGCACATTCACCCGACGGTTGCGCGCACGATTGGCTTCGTTGGTGTTGGGCGCCAATGGGTAACGTTCGCCGTGAAAGCGCAGGGTGATTTGCTGCTCGGGAACGCCCTGAGCCTTGAAATAATCCATGACCGCCAGCGCGCGACGGCGAGACAGGTCACGGTTGGTCAGGCGATTGCCGCTGTTATCCGAATGACCGTCCAGTTCGATACGGTTCACGGTCGGGTCAGCCTTCAAGTAGGCGACCATGTTATCCAGGCGCGCCTTGGCACGGGCATCCAGTTCGATACCGCCGCCAGGGAAACCCACTTCAGCCTGTTTGATCTGATC…	MRQRYLALLSMFASLPAMAISFQTRLESIEWKVEGDQFECRLTQPITDFGAGEFVRRAGEQATFRLKASYNMLGNGSATLLAAAAPWQPGRGDINLGSVRVSNGDIPFNTSQAQAGRLISGLMDGRSPLIRHYTRDGGQMEVRLLPVKFSKAFSDYQACTAKLLPMNFDQIKQAEVGFPGGGIELDARAKARLDNMVAYLKADPTVNRIELDGHSDNSGNRLTNRDLSRRRALAVMDYFKAQGVPEQQITLRFHGERYPLAPNTNEANRARNRRVNVHLERVAPDERPVPVASASAAHTS
Psyr_3925	Psyr_3925	CDS	CP000075.1:4667695-4670833	OX-yedQ	Wild-type	OK	4.49421	11.7152	1.38224	4.34012	5e-05	0.0010101	yes	hypothetical protein	YP_236993.1	66047152	3138	9.63	117002	-0.372	20.28	1046	ATGACCGGACAATCGACTATGGGCGCATTTCGGCATTCCGATAGCAAGCAAGAGACGCTATCCGCTGATCGTGAGGATAATCCTCGTACGCCCAAATATCCGCGTCGCAAGCGATACGGATGGCGGGTGTTCTGGGTAGTGGTGGTGTTAGCCGGGGTTGCATTGGGCGTGGCGGTGGCGGTGGAGAGCAGGACCTCCAGGCTTCAGGCGCGGGAATTCAGCCGCTTTGCCGCGAGCCTGGGTTATTCAATGCAGCCCGGGCCTAGTCATGACGTGGTGTATCCCGGTGACGGGCCGTTCGACCGGCGCCTGGGCTATTCATCCATGGATGAATTCCTCTCGCGCCTGCTCAAGCGCGATTATGTGATTACGCGTCAGACCCGGTTTTCGCCGGAACTG…	MTGQSTMGAFRHSDSKQETLSADREDNPRTPKYPRRKRYGWRVFWVVVVLAGVALGVAVAVESRTSRLQAREFSRFAASLGYSMQPGPSHDVVYPGDGPFDRRLGYSSMDEFLSRLLKRDYVITRQTRFSPELLRYVRHGFFVPYEEKTQAGLSITDCRNEPLYEFRYPQQFYPTFAAIPPMLVNSLLFIENRDLLDPQQPMANPAVDWPRFVKAAWSQLAKMFALPGQSAGGSTLATQLEKYRHSPDGLTLSGSEKLRQMISASVRAYQPGTETLAVRQRVVRDYLNSVPLSAVPGHGEVHGLAEGLRVWFGADFGKTNEILASNPGNKQALADKALALREVLSLVIAQRRPSHYLAKGRQELAELTDSHIRLLAQANVIDRPLAEAALAAHVTYRDW…
Psyr_3926	Psyr_3926	CDS	CP000075.1:4670920-4672275	OX-yedQ	Wild-type	OK	45.4256	11.7525	-1.95053	-3.82939	5e-05	0.0010101	yes	transcriptional regulator PadR-like	YP_236994.1	66047153	591	6.75	21.8	-0.673	-1.38	197	ATGCGTGAAGATAAACATCCACCCCACCATCGTCCGCCGCATCTTCGTGAAGCAGGTGAAGATCGCGACGGTTTTGAAAAACGTCCAGGCCGCGAACGCGGTGGACGTGGCCCACGGGTTTTCGCCCCTGGCGATCTGAAATTGCTGCTATTGGCGTTGATCGCCGAACAGCCCGCCCACGGCTATGACCTGATCCGCAAGATCGAAGGTTTGTTCGAGGGGGCGTACTGCCCCAGCCCCGGCGTTATCTACCCCACCCTGACGTTTCTTGAAGAAAGCGAAATGGTGGCCGGCGATGCCCAGGCCGGCAAAAAACTCTACACCGTCACCGATGCGGGTCGCCAATCCCTGGAAGATCAGGCCGTGGCGCTGGAAGGTGTGCGCATGCGCATCGATGTC…	MREDKHPPHHRPPHLREAGEDRDGFEKRPGRERGGRGPRVFAPGDLKLLLLALIAEQPAHGYDLIRKIEGLFEGAYCPSPGVIYPTLTFLEESEMVAGDAQAGKKLYTVTDAGRQSLEDQAVALEGVRMRIDVSKRSLRGHDRPPEIHEAVHNLRHALQMHHGRWSPEEILRVSELLNSTARAVVDGPQPASEESA
Psyr_3927	Psyr_3927	CDS	CP000075.1:4670920-4672275	OX-yedQ	Wild-type	OK	38.6594	10.3375	-1.90294	-4.31885	5e-05	0.0010101	yes	siderophore-interacting protein	YP_236995.1	66047154	768	4.85	28671.4	-0.308	-8.79	256	ATGAATTCACAGCAGTCAATCCATCGTGTCATGCATGAAATCAAGCGACGCAAGCTGCAGGTGGTGCGGGTCACGGAGCTGACACCCCTGATGCGCCGCATTACCTTGCAGGGGCCGGAGCTGGCGGGTTTCATCAGCCTGGGCACGGATGACCACGTCAAACTGTTCTTCCCGCAGACGGCAGAAGAACAGGCCGCGCTGGAAAACCTCAACCCTGCCGCCGACAAGGACACGCCGCGCCCGCCGATGCGCGATTACACGCCGCGTCGCTACGACGAAAAAACCGGGGAACTGGATATCGATTTCGTGCTGCATGGCGAAGGCCCGGCGACCACTTGGGCCGCTCAGGCAGCGCCCGGGCAATTCCTGCACATCGCCGGGCCAAAGGGTTCGATGGTG…	MNSQQSIHRVMHEIKRRKLQVVRVTELTPLMRRITLQGPELAGFISLGTDDHVKLFFPQTAEEQAALENLNPAADKDTPRPPMRDYTPRRYDEKTGELDIDFVLHGEGPATTWAAQAAPGQFLHIAGPKGSMVVPDMFDSYLLIGDETAIPAIARRLEALPANRAALVVVEVANPQEQQVFDSAAQVDVIWIVRGEQNLLDVTRRLEMPEGKLYAWVATESALSRKLRRVLLDEFGLEEEFVKAAGYWKLDSTEE
Psyr_3942	Psyr_3942	CDS	CP000075.1:4688222-4691248	OX-yedQ	Wild-type	OK	3.20726	11.0617	1.78616	3.92505	5e-05	0.0010101	yes	GGDEF	YP_237010.1	66047169	2355	5.89	85.1	0.117	-10.23	785	TTAATTCACCATAAGACCGGGTGACGCCTGGTACGTGGCAATCCATGCCTCGAATGCCGACGCGGTCAGCGGTCGACTGATCAGGTAACCCTGGGCCGTATCGCAGTGCCAACGCCGGAGCAGGTCCAGGCTGTGTTGGTACTCGACACCCTCTGCCACCACCTTCAGTCCGAGGTTGTGGCTCATTTCAATGGTCGACCGCACGATCACTGCGTCTTCACTGGTTTCATCCAGGTTGCGCACGAAAGACTGATCGATTTTCAGCTCCTGCACGGGCAGACGCTTCAAGTGCGCCAATGACGAGTAACCGGTACCGAAATCGTCGATCGACAGGCTGATGCCGCAATCGCGCAGGCGATGCAGGACGATCAGTGCCTTTTCCGGTTCGCTCATGACTGC…	MKFKASFQARIAGVLIVLLLIVVSAVYLAVKVATGDAVRTQAQAQLEVGSRVFERLIDLRGKRLRDTVQLVAADFGFRDAVASADSSTIRSVLLNHGKRINASDMFLLGMDGVVIASTVPKVPEGSRFVYDQALRNAKRAGQSVLIVPGGGDPHLLVEATVLAPLPIGRVVMGFTIDSDIAEELRSLSGLEVSFLTVEDGKTGDLISTQPAALHAGLIELMRSSSEGQMLLTEQSNLNFLSQTLMLANTSNGGDGQVIALLQSPLDKAYQAFAPLNQKIFWISMAALVASLIGTLALARSVSLPVRALATAAKRIGDGDYKTPVALVRSDELGMLADAINTMQQGIAVREGQLAHNALHDNLTGLPNRALVMERLGSSIAAHRGVALLSLSIENLATIS…
Psyr_4208	Psyr_4208	CDS	CP000075.1:5010724-5012995	OX-yedQ	Wild-type	OK	129.792	361.175	1.4765	7.12395	5e-05	0.0010101	yes	heme catalase/peroxidase	YP_237276.1	66047435	2271	5.54	82.5	-0.479	-14.65	757	ATGTCAACTGAATCGAAATGCCCCTTCAACCACGCTGCCGGCGGCGGCACCACCAACCGTGACTGGTGGCCCAAGCAGCTGAACCTGAAAATTCTGCATCAGCATTCCACGCTCTCCGACCCGATGGGCGAGAATTTCGACTATGCCAAGGAGTTCAAGAGCCTTGACATCGAAGCGGTCAAACAGGACCTGCGTAACGTCATGACCCAGTCCCAGGACTGGTGGCCGGCAGACTTCGGCCACTATGGCCCGCTGTTCATCCGTATGGCCTGGCACAGCGCCGGTACTTACCGGACAGGCGATGGTCGTGGCGGTGCAGGTGCCGGTCAGCAACGTTTTGCGCCGCTCAACAGTTGGCCCGACAACGTCAGCCTGGACAAGGCTCGCCGCCTCATCTGG…	MSTESKCPFNHAAGGGTTNRDWWPKQLNLKILHQHSTLSDPMGENFDYAKEFKSLDIEAVKQDLRNVMTQSQDWWPADFGHYGPLFIRMAWHSAGTYRTGDGRGGAGAGQQRFAPLNSWPDNVSLDKARRLIWPVKQKYGRKISWADLIVLTGNVALESMGFKTFGFSGGRADVWEPEEDVYWGSETTWLGGEERYGAQKKMQQPGDGTLVAEPENHANEESRTASGERNLENPLAAVQMGLIYVNPEGPEGVPDPVASARDIRETFGRMAMNDEETVALIAGGHAFGKTHGAGPADNVGPEPEAAGLEEQGLGWRNKFGSGKGGDTITSGLEVTWTSTPTKWSNEYLENLFGFEWELTKSPAGAHQWTPKNGAGAGKIPDAHDPSKRHAPSMLTSDLA…
Psyr_4211	Psyr_4211	CDS	CP000075.1:5015989-5017504	OX-yedQ	Wild-type	OK	5.38748	15.0417	1.48129	3.78246	5e-05	0.0010101	yes	extracellular solute-binding protein	YP_237279.1	66047438	1515	5.38	56.1	-0.283	-8.09	505	TCACTTCTTGACCGTTTCTTCGAGCGTAAAGCGGCCCAGCGGGTTCTGGCCGAAGTGCTCGATGTTCTTGCGCGACACGCTGATGTAGGGACTGTAGTAGAGGTCGATCCAGTTGACGTCCGCCTTGGCCATTTTCTGCAGGTCGATGTACATCTGCTCACGCTTTTTCGGGTCCATCTCGACCCGTGCGGCAGCGACCAGATCCTTGACCTTGTCGTTCTTGTAACGGGTCATGTAGTTATTGTTGGTGTCGTGGCCGAGCACGAAGGTGGTCTTCTGGTCCGGGTCGAGGATGTCGTTGGTCCAGTACATCACCGAGATGTCGTAGTCACCGGCAATCAACATGTCCCAGCTCTGGCTCGGGTCGACTTTCTGCAGCGTTGTGGTCACGCCGACCTT…	MKARQMKMLTVAMLAACSLAAGVAEAAGVLTIGRREDGTTFDPIKSAQNIDNWVFSNVYDVLIRVDDKGTKLVPGLAESWSISPDGLTYTLKMRPAKFSDGSDLTASDAVFSLLRIRDDKGSLWSDSYKIIDKAVATDPHTLVITLKNPSASFLSQLALPNVSILSEKAMKSMGEEAYAEQPVSSGAFTVKEWRRGDRVILAKNPNFWEAPSVSLDGVEWISVPDDNTRTLMVQKGELDAAIWIPFSRIANLQKDPDLVVHLDPSTREDHLLINHEHGALAKPEVRQALDMAIDKKSLVDAATFGLGTVANSYIPKGALYHYADNLQRPYDPVKARQMLADAGASDLKLNYVVNAGNEVDEQIAVMLQQQLAKVGVTTTLQKVDPSQSWDMLIAGDYDI…
Psyr_4216	Psyr_4216	CDS	CP000075.1:5021666-5022431	OX-yedQ	Wild-type	OK	19.1955	38.9262	1.01997	2.97765	5e-05	0.0010101	yes	regulatory protein LuxR	YP_237284.1	66047443	765	6.79	28.2	-0.012	-1.31	255	ATGCATATCAGGTTGTCGGATTTCAATTCGCGGCTGCAGTCTGCATCTACGCTGGATCAGCAAATGGATTGCGCGCTGCTGCTGGCATCGGATCTCGGATTCGATGCCGTGATTTACGACTACAGCCCGGTGCCAGTGTCCCATGATGGAGCACTGATCACCCCGTCGCTGCTTTCATTGCGCAATACACCTGCGGACTGGCACGCGCTTTGGTGCAGTCAGGGCTATTACCAGATCGATCCGGTGCAACACCTGGCCGTCGCCAGCGTCTCGCCGTTCGTATGGTCATACCTGCCCAGGGCCGAGACGGTGCTGAAAACCTTCATCACGGATATGCACAAGCCGGTGGTGCGCTATCTGCATGACTCACACATGACCTGCGGCGTAACGGTGCCGATC…	MHIRLSDFNSRLQSASTLDQQMDCALLLASDLGFDAVIYDYSPVPVSHDGALITPSLLSLRNTPADWHALWCSQGYYQIDPVQHLAVASVSPFVWSYLPRAETVLKTFITDMHKPVVRYLHDSHMTCGVTVPIHMPKGGFATLTGLCTDGSDVALEDARQSLAEFGLLAHAFQEVAYPLFDQKIRSCNAIRLTPRERECLSWSAEGLTAREIADQLNRSVATVTLHLNSAMQKLGAKNRVQAVVRAVHYRLLDH
Psyr_4260	Psyr_4260	CDS	CP000075.1:5077891-5078380	OX-yedQ	Wild-type	OK	187.541	414.153	1.14296	4.9585	5e-05	0.0010101	yes	hypothetical protein	YP_237328.1	66047487	489	5.5	16.9	-0.133	-3.87	163	ATGAAACGGATTCTTCTTGGAACGCTCTTCGCCGCTGTATCGATCAACGCTATGGCTCAAGCACCAGGCGGCCCTGACTGCGGTTGGGGCAACATGCTGTTTGAAGGTCAACGCGGTACTCCAGCTCACTTCCTGGCTTCGACCACCAACGGTACTTCGGGTAACGCCACCTTCGGCATGACCTCCGGCACCAACGGCTGCTCCACCAACGGCGCACTGACCTATGGCGGTAAATCCTGGCTTGCCATGAACGGCATGATGGATGAACTCTCCAAGGACATGGCCATGGGTCAGGGCGAAGCACTGACGACCTACGCTGTGGTACTGGGCGTTGCACCAGAAGACCGCGAGCACTTCGCCGCCGTCACCCACGAGCACTTCTCGCAAATCTTCAGCAAG…	MKRILLGTLFAAVSINAMAQAPGGPDCGWGNMLFEGQRGTPAHFLASTTNGTSGNATFGMTSGTNGCSTNGALTYGGKSWLAMNGMMDELSKDMAMGQGEALTTYAVVLGVAPEDREHFAAVTHEHFSQIFSKADATAEDVHTNTVNVLKNDPTLAKYATQA
Psyr_4282	Psyr_4282	CDS	CP000075.1:5105605-5107045	OX-yedQ	Wild-type	OK	98.1461	57.9113	-0.761085	-3.34925	5e-05	0.0010101	yes	cytochrome bd ubiquinol oxidase, subunit I	YP_237350.1	66047509	1440	9.27	53.5	0.359	6.12	480	TTAAATCCCCTTGCCGTGACGGTCAAGATTGTCGCCATCTTCTTCGCCTTCAACAGCAGCGGAGAGCGGACGGGCCGGTGTGCGTTGCTGGCCGGGACCACCGTGCGGCACATGTTCGACATAGGCTTTCGGCCCTTTGCGAACCAGACGCATCATGTAGCCAAGACCGGTGCCGAAGAGCACGAAGTAGACGACCACGAACAGCACCAGGGTGATGCTCATCTGCGCCACGCTGTGCCCGGACGAAGCATCGGCGGTGCGCATCAGGCCGTACACGACCCACGGCTGACGGCCGATTTCGGTGGTGAACCAGCCGGCGAGAATAGCGATCAGGCCGGATGGCCCCATCCACAACGCCAGATACAGGAACGGACGCGAGTTGTACAGCGTGCCGCGCTT…	MFGLEAIDLARIQFAFTISFHILFPAITIGLASYLAVLEGLWLKTRDDVYRDLYHFWSKIFAVNFGMGVVSGLVMAYQFGTNWSRFSDFAGAVTGPLLTYEVLTAFFLEAGFLGVMLFGWNRVGRNLHFFSTVMVAIGTLISTFWILSSNSWMQTPQGFEIIDGRVIPTDWFAVVFNPSFPYRLTHMAIAAFVATAFFVGSSAAWHLLRGRDTPAVRKMLSMAMWMALLVAPVQAVVGDFHGLNTLKHQPAKIAAIEGHWENVGDEPTPLILFGIPDMKEERTKYAVEIPYLGSLILTHSLDKQVPALKEFKPEDRPNSTIVFWSFRVMVALGMLMIFTGLWSLWLRKRGTLYNSRPFLYLALWMGPSGLIAILAGWFTTEIGRQPWVVYGLMRTADAS…
Psyr_4339	Psyr_4339	CDS	CP000075.1:5191590-5193624	OX-yedQ	Wild-type	OK	4.45032	11.3732	1.35366	3.504	5e-05	0.0010101	yes	sensor histidine kinase	YP_237407.1	66047566	2034	5.48	75141.1	0.178	-10.32	678	TTATATGCCCCATTGAGCCTTGAGTTCAGGCGCCCTGCGCACTGCACCCGGTACGACCATCAGCATCGGGACACTCAGCGTAAAACAGCTGCCTTTGCCGGGTTCGGAACGATGACTCAGCTCGCCGCCCTGCAACTCGATCAGTTTCCGGCAGATCGCCAGACCGATGCCCAGCCCACCGTACTCACGGGTCATGGAGCCGTCGACCTGAAAGAAATGCTGATACAGCCCGGCTTCGTCAAGGCAGCTCAAACCGATACCGCTGTCCATCACTTCGACCCGCAGGTACAGGCGCTCCAGGTCTTGCGGATGACCACTGAAACGCACCTGCACTGCGCCTTTTCGGGTGAATTTGATCGCGTTGTCCACCAGGCACTCGATGCACTGGTAGAGCTTGCC…	MDGLNATTYLGASMRYLLIILALWLPLQSHAVEFDENTRFLPLGRAIQVFEDPTGEATIESVSAAAHASAFKPVPPGTFNAGYSRSAFWLKVELTYRPTDASIHNDWLLELAYPPMDHIDFYGPDADGQPTRAWHTGDMLPFSSRQFAQNNYLFQLDLPPGQTRTLYMRIRSEGAVQAPLYLWSTHAYMDAQPTKIYVFGLIYGVLLGMLVYNLFIYLSVREVDYLYYLLYVASFGLYQMSINGVAIEYLWPDSPWWANASTPFLISLATLFACQFSRSFLGTAQLSRWLDRLLLAVIGAAVLVMGMALFLSYGPALRGAAQLVMAGALTIYLAGIVAVIKGERVGRYFVLAWSVFMVSGLIFGLMLLGYLPNTFLTMYASHIGTVLEMAFLSMALADR…
Psyr_0442	Psyr_0442	CDS	CP000075.1:479612-482164	OX-yedQ	Wild-type	OK	23.2881	42.2253	0.858513	3.08316	5e-05	0.0010101	yes	malonate decarboxylase subunit alpha	YP_233550.1	66043709	1677	6.52	61.4	-0.116	-4.22	559	ATGACAACAACAACTTCCCCCGACGCACGCTGGACACGTCGTCGCAGCGAGAAGCAGCGGCGTCTGCAGCAAGTACGGGCGTTGGCCGACGGTGTGGTGTTGCCGACCGACAACATCGTTGCGGCGCTGGAGGCCCTGCTGGTTTCCGGCGACCGCGTGGTGCTTGAAGGCAACAACCAGAAGCAGGCGGACTTCCTCTCCCGCGCGCTGGCCAAAGTCGATCCGGGCAAGGTGCATGACCTGCACATGATCATGCCGAGCGTCGGCCGCGCCGAGCACCTGGACCTGTTCGAGCAGGGCATTGCGCGCAAGCTGGACTTCTCGTTCGCCGGTACGCAAAGCTTGCGCATCAGTCAGTTGCTGGAAGACGGCCTGCTGGAAATCGGTGCGATCCACACC…	MTTTTSPDARWTRRRSEKQRRLQQVRALADGVVLPTDNIVAALEALLVSGDRVVLEGNNQKQADFLSRALAKVDPGKVHDLHMIMPSVGRAEHLDLFEQGIARKLDFSFAGTQSLRISQLLEDGLLEIGAIHTYIELYSRLVVDLIPNVVLAAGFMADRAGNIYTGPSTEDTPALIEPAAFSDGIVIVQVNQLVDDVSELPRVDIPASWVDFVVVADKPFYIEPLFTRDPRHIKPVHVLMAMMAIRGIYEKHNVQSLNHGIGFNTAAIELILPTYGESLGLKGKICRNWTLNPHPTLIPAIESGWVESVHCFGTELGMENYIAARPDVFFTGRDGSLRSNRQLCQLAGQYAVDLFIGATLQVDGDGHSSTVTRGRLAGFGGAPNMGHDPRGRRHATPAW…
Psyr_4373	Psyr_4373	CDS	CP000075.1:5225764-5230521	OX-yedQ	Wild-type	OK	5.50467	20.2399	1.87848	5.65676	5e-05	0.0010101	yes	hypothetical protein	YP_237441.1	66047600	2724	5.13	101837	-0.238	-24.9	908	TTAGCTGCCGGGCTGATCGGCGTTGAATATCGGCAGCTCGATCTGGAAGCGAGCGCCCTCGCCGATGTTGGCGACGCTGAGCTGGCCGCCCATCTGGTCGACGATGCCGTAACTGACGGACAAGCCCAGCCCGGTGCCGACACCTACCGGTTTAGTGGTGAAAAACGGCTCGAAAATGCGCTCCAGCAACCGCGGATCAATGCCTCCACCGTTGTCCTGGACCGCCAGGCGGATGATATTTTCATCGCGCTCGGCCTCGACACTGATCCATGGCTCGAAATCCCGGTCCTTTTCCCGGCGCGACAACAAGGCATCCCGGGCGTTGACCATCAGGTTGATCAGCACCTGCTCAAGCTGATCGACATGACCACGAACCCGCACCGCGTCGATCATCCCGCC…	MPQPLPVSSEPGPIGADLYLLLDDEGRIQSISPHLLSRLDIAAPVPAAQRLMSLLLPNSALVIEGVPRDWLGHMLDLDFKGDDAHTLHARGWVQAHGKGWLLQLLDISDLMEEASAARSRQQCLRFAGQMAERVRGCNVDRLTAVVSEQLEELAQLWRIPCVALVLPEVGGVGWRVYCQYSAHTAPELWQVGQRLGTALDRFNVDATQQLRFGGSVDAGALQSIFGNADGFLIPHSRDNVAKAWLMFGFYNAQQQAPDLGEREWLNLGSALAGPVLFRMSEQHNRHHVERLAVLQDLLGTGWWELLPDRDEVLLAPQLARSLRLGDRVESLSRQDWLALIHPADRQELSSRLAQLRDKGTPLLLCVRLAQTDPAQETLWFRIQGQALHRGQVQRVLGFM…
Psyr_4385	Psyr_4385	CDS	CP000075.1:5242624-5247583	OX-yedQ	Wild-type	OK	4.48325	9.3829	1.06549	3.78124	5e-05	0.0010101	yes	Alpha-2-macroglobulin, N-terminal:Alpha-2-macroglobulin, N-terminal	YP_237453.1	66047612	4959	5	179740	-0.291	-32.63	1653	ATGAGTGCCCCCATGCTAAACAAAGGATTGTTTCTGGCTTGCGCGCTTGCGCTGCTGAGCGCCTGTGATTCTTCGTCCACAGATAAACCCGCGCCCGCCACGGCCCCCACGACCCAGGCAACGGTCACCGACACAAAGCCCAAACCCGCAGTCGACCTCGCCGCGCTGAGCAAGCGCTACGCAGGCCGCGAACTGACGGTCATCGACGTGTCGGAAATCCAGGTCGACGGCGCAAGCACCCTGTCGGTGAGCTTCTCGGTCCCGCTCGACCCCGAACAGAAATTCGACGAAAAACTACACCTGGTGGACAGCAAGAACGGCAAGGTCGACGGTGCCTGGGAACTGTCGGATAACCTCATGGAATTACGCCTGCGCCACCTGGAGCCGCAGCGCAAACTG…	MSAPMLNKGLFLACALALLSACDSSSTDKPAPATAPTTQATVTDTKPKPAVDLAALSKRYAGRELTVIDVSEIQVDGASTLSVSFSVPLDPEQKFDEKLHLVDSKNGKVDGAWELSDNLMELRLRHLEPQRKLVLTVDAGLLAVNKAKLAAEYISRLETRDLQPSVGFASRGSLLPTRLAEGLPVIALNVDKVDVEFFRIKPDSMPKFLAQWDGASSLSSYSSEELLPMADLIYSGRFDLKPARNTRETLLLPIAGIKPLQQPGVYLAVMRASGTYSYSQPATLLTLSDIGLSVHRYSNRLDVFTQALEGGKALSDISVDVYDDNGKVVAQGKTDSDGHAQLPLPAKAAVVLAHKDEQTSMLRLNSSALDLAEFDISGPQAHPLQFFIFGPRDLYRPGE…
Psyr_4390	Psyr_4390	CDS	CP000075.1:5251747-5252707	OX-yedQ	Wild-type	OK	10.9685	38.5772	1.81438	5.10413	5e-05	0.0010101	yes	Flp pilus assembly CpaB	YP_237458.1	66047617	960	5.18	33.9	-0.001	-3.51	320	ATGAGCAGTCGCATTACCCTGGTGCTTGCTGTCCTGTTTTTGTTGGGGGCGTTGATTGCCGCGTATCTGGGGATCGCCGTCAGCAAACCAGCCGAGGCACCTGCAGCTGTCATTCCGCCCAGCGAACCTGTCACCACCGAAACAGCGATCCAGACGCCTCCGACGCCTCCCGTCGAGGACGCTTTGCGTCACAACGTCGTGGTATTGGCCAGGGATATCCCTGCCTACACCGCAATCACGGCCGATGACCTGACCATCGAGCGCCTCAAGGTCGCGCCACCCGGGAGCTTTGAAGCCATCGACAAGATTGTCGGGCGCAGCAGCTGGCGCACGCTGACCGCCGGGAGCTGGCTCACCGAGAGCAGCTTCGACACAGGCGGCACCCTGGCGCGGATGATT…	MSSRITLVLAVLFLLGALIAAYLGIAVSKPAEAPAAVIPPSEPVTTETAIQTPPTPPVEDALRHNVVVLARDIPAYTAITADDLTIERLKVAPPGSFEAIDKIVGRSSWRTLTAGSWLTESSFDTGGTLARMIRPHERALALQVDEVTGASGQLSPGDYVDVLLYLPEDVSNPNRSSQVVVPALRILGVGALLGPDRNGKPVQDINADERLKQEQQRINARTVTVAVPQALVARLMLASQTGVLRLAVRSADEGNLQDYWANEAGGLDAAERLDSANRQLVSFRQLSLGPASAPISGATPRTSRAVEVIRGNQITQQTP
Psyr_4391	Psyr_4391	CDS	CP000075.1:5252727-5256421	OX-yedQ	Wild-type	OK	5.90854	34.9708	2.56528	4.63173	5e-05	0.0010101	yes	type II and III secretion system protein	YP_237459.1	66047618	1251	5.91	43392.2	0.201	-1.67	417	ATGAGCTGTTGTTCCGTGCCAGTTATAAAACCCCGTTTGCTGGCGTTAGTCATCGCAACATTGTGCGCGCCAGGCGCGTGGGCCGCTTCGGGCAGTTGTGCCGGCCTTGCCGCGATGCCGGCGGCCGTGGAAATTGACCAGGGCATTCAACAGGAGGTGCGCTCTGCGGTGCCCATCACCCGCATCGCCGTGGGTGATCCGAAAATCGCCGATGTGCATGTCAACGGCACCGACGGTTTTCTGTTGACCGGCGTCGCACAGGGGACGACCAGCCTGATGGTCTGGACCGCCTGTGCAAGCGCGCCGCGCCAGAGCATGGTCTTCGTGCGTGGCCGGGCGACGACCGCCATGGTCGAGAGTGTCACCGCGCCGTCTGCCGATGCGCAGTTACCCAGCCAG…	MSCCSVPVIKPRLLALVIATLCAPGAWAASGSCAGLAAMPAAVEIDQGIQQEVRSAVPITRIAVGDPKIADVHVNGTDGFLLTGVAQGTTSLMVWTACASAPRQSMVFVRGRATTAMVESVTAPSADAQLPSQVQTDIRFIEVSRTKLKEASTSIFGKGSSNFLFGAPGTVPGVNVTPGAVGGITPSIPLNNSNFNIVWGGGSSKVLGMINAMENSGYAYTLARPSLVALNGQSASFLAGGEFPVPVPNGEGNGISIEYKEFGVRLTLTPTVVGRDRILLKVAPEVSELDFSAGITIAGTTVPALNIRRTDTSIALADGESFVVSGLISSSNSGSVDKFPGLGDIPILGAFFRSSQIQRDERELLMIVTPHLVQPLAANARLPSLPGEALRTYDPSFPR…
Psyr_4392	Psyr_4392	CDS	CP000075.1:5252727-5256421	OX-yedQ	Wild-type	OK	7.27281	35.8844	2.30277	4.01837	5e-05	0.0010101	yes	pilus assembly protein CpaE	YP_237460.1	66047619	1191	6.59	43.2	0.008	-2.44	397	ATGAGCCAGAGCCTGAGCCAGACCTTCCTGGCAATCACCCGTAACAATACCGACCTGGAGTGGCTGCAAAGTGCCCTGGGTTCGTTGGGCCAGGTGGTCAGTGCCGGTACGGGCAGCCTCGACGACCTGCTGGCGCTGGTGGACGTGACGTTCGCCAGCGTGGTGTTCGTCGGCCTGGACCGTGAGCATTTGATGACCCAGAGCGCCCTGATCGAAAGTGCGCTGGAAGCCAAACCGATGCTGGCCATCGTTGCGCTCGGCGATGGCATGGATAACCAGCTGGTGCTCAATGCCATGCGCGCAGGGGCAAGGGACTTCGTTGCCTATGGCTCTCGCTCCAGTGAGGTCGCCGGTCTGGTCAGACGCCTGAGCAAGCGCCTGCCCGCCGTGACGCCCAAC…	MSQSLSQTFLAITRNNTDLEWLQSALGSLGQVVSAGTGSLDDLLALVDVTFASVVFVGLDREHLMTQSALIESALEAKPMLAIVALGDGMDNQLVLNAMRAGARDFVAYGSRSSEVAGLVRRLSKRLPAVTPNPNMSGLSVLYGVQSDDDGALIATHLAMVVHKSGQRTLLLDLGLPRGDSLLMLGLESTFSFGDALRHLRRLDATLIDSAFTTSESGLRILAYSEADDHLEQSSAAELYMLLSALRQHFQHVVVNLVGQPDSEALRSLVSHCDQLLWYTDQSVLGCRRNLTVLNNWREKGMKMQHAGLLVDRYQRSVAPNSETVSKTFGLPVLAVLPLAPELRLNAKNQGVTLFELASRDALCSGLRRLGEHLARHTEAREKADQGWLARLWGNR
Psyr_4393	Psyr_4393	CDS	CP000075.1:5252727-5256421	OX-yedQ	Wild-type	OK	11.5367	41.5809	1.84969	4.72609	5e-05	0.0010101	yes	type II secretion system protein E	YP_237461.1	66047620	1257	6.59	46.3	-0.109	-2.45	419	ATGGCGGAGAAACTGTTTGGCGTCTCATCGCGCACGCAAGGCAAGCCTGACGACGGGCAAGGCCTGAAACTGGTGCTGCACCGTTACATCATCGACGGCATGGAAGAAAGCGGCAAAAGCCTGCTCGAAGGCTCACGACCGGCCCTGGCACAATTCGTCATCGACAAGGTGGCCGAATACGTCGCACGCCTGCGGCTGGCCATCTCGCGTTACGAAATGGAGCGCCTGGCTGAAGAACTGGTCGACGAACTGACCGGCTTCGGCCCGCTGGAAGTGCTGCTGCGCGACACCTCGGTGACGGAAATTCTGGTCAACGGGCCAGGCAAGGTGTTTGTCGAGCGCGACGGCGTGCTGCACCACACCGACCTGCGCTTTATCGATTCGCACCACGTCGAGCGC…	MAEKLFGVSSRTQGKPDDGQGLKLVLHRYIIDGMEESGKSLLEGSRPALAQFVIDKVAEYVARLRLAISRYEMERLAEELVDELTGFGPLEVLLRDTSVTEILVNGPGKVFVERDGVLHHTDLRFIDSHHVERVMQRILAPLGRRLDESSPMVDARLPDGSRVNAIIPPIALDGPCLSIRKFRKDMLKSADLVAMQTIDQSIFEFFQEAVGKRCNILVSGGTGTGKTTMLNVLSQLIDSNQRLVTIEDVAELQLSHPHVVRLETRPPNAEGHGEVRASDLIRNSLRMRPDRIILGEIRGVEVLDVLTAMNTGHDGSMSTVHANNAQDALLRLETLVGLTGRLIPEKTLRQMVCAALDVIIQLTRLPDGRRCVSEVVEVVGIRDDIYVTNTLFRVDRRTG…
Psyr_4493	Psyr_4493	CDS	CP000075.1:5354086-5357005	OX-yedQ	Wild-type	OK	1.94095	6.70838	1.7892	3.96435	5e-05	0.0010101	yes	PAS:GGDEF	YP_237561.1	66047720	2919	5.35	107418	0.074	-20.85	973	TCACGCAACACCGCTTTCAGAAAAGCCTATCTCCAGACTACGTGACGATTTAATCATGGCAGCACACTCATCACTGATGACAGGCTTACTAAAAAGATAACCCTGCATTTGATCGCAGCCATACGTCACGAGCAGTTCCAACTGGTCGACTGTTTCGACGCCTTCTGCAATGACGTTAAGACCCAATTCGTGCGCCAATACGATGACCGCCCTGGTGATCGCGGCGTCCTCATGATTGCTGGTTATATCCTTGATGAACGCCCTGTCGATTTTGAGGGCATCAAGAGGAAATCGCTTCAAGTAGGCCAGACTGGAATAGCCCGTGCCGAAATCATCGACCGAAAGGCTGATGCCATACGACTTTATATCTCGAAGTATTTCAACCGCCGACTCGGGATC…	MNFFKSLLPKSLTSRILAMLSILILTFLTTGLVLFYKNQLLQHIEEIQDTANMLIEVAAQAVEESVVIGDYDTIKRTLEKTLARSPFKSAMFIDLSGGVIRLEAASAPLGRAPAWIESEVAARLFDVNRPITIGGKDYGVMRLSFNAERIAAELYSLVIQATLFAGFFLLISLMLMGFMIKRSLAHLGKLHSYEAEIASGAVAAEAMLVADAPMEIQEAIKAVNRTAASMRNHFGLRIESLMNTLVQHKNALDEVSIVCEVSASGRITYVNERFVTSSQHSRAELLELTIDEVWTGMSSANEPWLWAPENKVWNGEVRLSGRTGKEAWHQRTVIPILDDLGGVEKYICIDIDITDRKEFEVAILDNSRRQNLIALFGQQALTEENVSVLGERAALTAAQ…
Psyr_0457	Psyr_0457	CDS	CP000075.1:493971-494550	OX-yedQ	Wild-type	OK	62.1447	128.225	1.04497	3.82325	5e-05	0.0010101	yes	hypothetical protein	YP_233565.1	66043724	579	7.18	20.6	-0.254	0.43	193	ATGTTGAAGAAGTCTCTCGCCGCTCTGGCTCTGGGTACCGCATTGTTGTCTGCTGGCCAGGCCATGGCTGCCGACTACGTTATCGACAAGGAAGGTCAACACGCATTCGTTGACTTCAAGATCAGCCACCTGGGCTACAGCTTCATCCACGGTACCTTCAAGGACTGGGACGGCACGTTCAGCTTCGATGCTGCCAAGCCTGAAGCCAGCAAGATCAATGTCGAGCTGAAAACCGCCAGCCTGTTCACCAACCACGCTGAGCGCGACAAACACATCTCCAGCAAAGACTTCCTGGACGTTGCCAAATACCCAGAGGCCAAATTCGTTTCCACCGCAGTCAAATCGACTGGCGAGAAAACGGCTGACGTCACTGGCGACCTGACCCTGCACGGCGTAACC…	MLKKSLAALALGTALLSAGQAMAADYVIDKEGQHAFVDFKISHLGYSFIHGTFKDWDGTFSFDAAKPEASKINVELKTASLFTNHAERDKHISSKDFLDVAKYPEAKFVSTAVKSTGEKTADVTGDLTLHGVTKPIVIKATFNGEGKDPWGGYRAGFNGTSTLNLNDFGIKGPGPTSQTLDLDISFEGVQKK
Psyr_4523	Psyr_4523	CDS	CP000075.1:5389785-5390172	OX-yedQ	Wild-type	OK	354.899	207.13	-0.776875	-3.17519	5e-05	0.0010101	yes	50S ribosomal protein L17	YP_237591.1	66047750	387	11.1	14.5	-0.543	12.92	129	TTATTCAGCAGCTTCTACAGAGCCACCGATAGGACGATCAACCAGCTCGACGTACGCCATTGGCGCGTTGTCGCCAGCGCGGAAACCGCACTTGAGGATGCGCAGGTAGCCGCCCTGACGGGTTGCATAGCGCTTGCCCAGATCGTTGAACAGTTTGCCGACGATTTCTTTCGAACGAGTACGGTCGAAAGCCAGACGACGGTTGGCAACGCTGTCTTCCTTGGCCAGGGTGATCAGCGGCTCGGCAACGCGGCGCAGTTCCTTGGCTTTCGGCAGGGTAGTTTTGATCAGCTCGTGCTCGAACAGCGACACCGCCATGTTTTGGAACATGGCTTTGCGGTGAGAGCTGGTACGGCTCAGGTGACGTCCACTTTTACGATGACGCAT	MRHRKSGRHLSRTSSHRKAMFQNMAVSLFEHELIKTTLPKAKELRRVAEPLITLAKEDSVANRRLAFDRTRSKEIVGKLFNDLGKRYATRQGGYLRILKCGFRAGDNAPMAYVELVDRPIGGSVEAAE
Psyr_RNA69	Psyr_RNA69	tRNA	CP000075.1:5420515-5420600	OX-yedQ	Wild-type	OK	94829.5	38565.5	-1.29802	-3.99871	5e-05	0.0010101	yes	tRNA-Tyr			85						TGGTGGAGGGGGAAGGATTCGAACCTTCGAAGTCGTAGACGTCAGATTTACAGTCTGATCCCTTTGGCCGCTCGGGAACCCCTCC
Psyr_4631	Psyr_4631	CDS	CP000075.1:5490445-5492368	OX-yedQ	Wild-type	OK	68.8047	167.876	1.28681	6.02053	5e-05	0.0010101	yes	PrkA serine kinase	YP_237699.1	66047858	1923	5.65	73.6	-0.467	-8.7	641	ATGAGTATATTCAGCCACTTCCAACAACGCTTCGAAAGCACGAGGCAAGAAGAGCTCTCGCTACAGGAGTACCTTGAGCTCTGCAAACAGGACCGCAGCGCCTATGCCTCTGCCGCAGAACGTCTTCTGCTGGCTATCGGCGAACCTGAACTGGTGGATACCTCCACCAACTCCAGGCTGTCGCGCATTTTCTCCAACAAGGTCATACGCCGCTATCCGGCCTTTGCCGACTTCCACGGAATGGAAGAATGCATCGACCAGATCGTTTCGTATTTCCGCCATGCCGCCCAAGGCCTGGAAGAGAAGAAGCAAATCCTGTATCTGCTCGGCCCGGTGGGTGGCGGTAAATCGTCCCTGGCGGAAAAACTCAAGCAACTGATCGAAAAAGTCCCGTTCTAC…	MSIFSHFQQRFESTRQEELSLQEYLELCKQDRSAYASAAERLLLAIGEPELVDTSTNSRLSRIFSNKVIRRYPAFADFHGMEECIDQIVSYFRHAAQGLEEKKQILYLLGPVGGGKSSLAEKLKQLIEKVPFYAIKGSPVFESPLGLFNATEDGAILEEDFGIPRRYLSTIMSPWATKRLAEFGGDISQFKVVKLYPSILNQIAVAKTEPGDENNQDISALVGKVDIRKLEEFPQNDADAYSYSGALCRANQGLMEFVEMFKAPIKVLHPLLTATQEGNYNSTEGLGAIPFTGILLAHSNESEWHSFRNNKNNEAFIDRIYIVKVPYCLRVSDEIKIYDKLLFNSSLSKAHCAPDTLKMLAQFTTLSRLKEPDNSNIYSKMRVYDGENLKDTDPKAKSI…
Psyr_4632	Psyr_4632	CDS	CP000075.1:5492488-5495319	OX-yedQ	Wild-type	OK	30.8997	86.2142	1.48033	4.40986	5e-05	0.0010101	yes	hypothetical protein	YP_237700.1	66047859	1272	7.36	48.7	-0.6	1.37	424	ATGAGCTATGTGATCGACCGACGTCTCAACGGCAAGAACAAGAGCACGGTAAACCGCCAGCGGTTTCTGCGGCGTTACCGTGACCACATCAAGAAGGCAGTGGAGGAAGCGGTCAGCCGACGCTCCATCACTGACATGGAACACGGCGAGCAGATCAGCATTCCCGGACGTGACATCGACGAACCGGTCCTGCATCACGGTCGCGGCGGCAAGCAGACCGTTGTTCATCCTGGCAACAAGGAGTTCACCACAGGTGAGCACATCGCCCGCCCTCAAGGCGGCGGTGGCGGCAAAGGCCCCGGCAAGGCAGGCAACTCCGGCGAAGGGATGGATGAGTTTTCGTTTCAGATTACTCAGGAAGAATTTCTCGAATTCATGTTCGAAGACCTGGAGCTGCCG…	MSYVIDRRLNGKNKSTVNRQRFLRRYRDHIKKAVEEAVSRRSITDMEHGEQISIPGRDIDEPVLHHGRGGKQTVVHPGNKEFTTGEHIARPQGGGGGKGPGKAGNSGEGMDEFSFQITQEEFLEFMFEDLELPNLVKRNLTGTDTFKTVRAGISNEGNPSRINIIRTLRSAHARRIALSGSSRAKLREATAELERMKREEPDNFGDIQELEVEIDRLKARIRRVPYLDTFDLKYNLLVKQPNPSSKAVMFCLMDVSGSMTQATKDIAKRFFILLYLFLKRNYDKIDVVFIRHHTSAREVDEEEFFYSRETGGTIVSSALKLMQEIMAARYPSSDWNIYAAQASDGDNWNDDSPICREILTKQIMPFVQYYTYVEITPREHQALWYEYERIGEDFADTFA…
Psyr_4633	Psyr_4633	CDS	CP000075.1:5492488-5495319	OX-yedQ	Wild-type	OK	27.4637	72.9744	1.40986	4.41289	5e-05	0.0010101	yes	SpoVR family protein	YP_237701.1	66047860	1563	5.56	61.1	-0.584	-16.11	521	ATGACCGCCAGAGAGCAGAAGCGCCAACCCCTCTCCACGGGGTCAGAGTGGACATTCGAACTGATCCGCGCCTACGACCGCGAAATCGGCAGGATTGCCGAGCGGTATGCGCTGGATACCTACCCCAACCAGATCGAAGTGATTACGGCCGAGCAGATGATGGATGCCTATGCCTCGGTGGGCATGCCCTTGGGCTATCACCACTGGTCCTACGGCAAACACTTCCTCAGCACGGAAAAATCCTATTCGCGAGGCCAGATGGGCCTGGCCTACGAGATCGTCATCAACTCCGACCCGTGCATCGCCTACCTGATGGAAGAGAACACCATCTGCATGCAGGCGCTGGTCGTGGCTCATGCGTGCTATGGCCATAACAGCTTCTTCAAGGGCAACTACCTG…	MTAREQKRQPLSTGSEWTFELIRAYDREIGRIAERYALDTYPNQIEVITAEQMMDAYASVGMPLGYHHWSYGKHFLSTEKSYSRGQMGLAYEIVINSDPCIAYLMEENTICMQALVVAHACYGHNSFFKGNYLFRTWTDASSIIDYLVFAKQYIMQCEERHGIDAVEDLLDSCHALMNYGVDRYKRPYPISAEEERRRQKDREEHLQRQINDLWRTIPKSADKSSKEDNARFPAEPQENILYFIEKHAPLLEPWQREVVRIVRKIAQYFYPQRQTQVMNEGWATFWHYTLMNDLYDEGLVTDGFMMEFLQSHTSVIFQPGFDSPYYSGINPYALGFAMYQDIRRMCENPTDEDRQWFPEIAGSDWLTAIKFAMTSFKDESFILQYLSPKVIRDLKLFSI…
Psyr_4671	Psyr_4671	CDS	CP000075.1:5537416-5538328	OX-yedQ	Wild-type	OK	18.7025	38.8682	1.05536	3.33499	5e-05	0.0010101	yes	pyrroloquinoline quinone biosynthesis protein PqqB	YP_237736.1	66047895	912	4.92	33277.4	-0.284	-11.07	304	ATGTACATCCAGATTCTAGGTTCTGCTGCTGGCGGTGGATTCCCCCAGTGGAACTGCAACTGCGTCAATTGCGCGGGCTTTCGCGACGGCAGCCTGCGTGCCCACGCGCGCACCCAGTCGTCCATTGCGCTGTCCGACGACGGTATCAACTGGGTGCTGTGCAACGCCTCACCGGACATTCGCGCGCAATTGCAGGGTTTTGCGCCGATGCAGCCCGGGCGCGCATTGCGCGACACCGGCATCAGCGCGATCGTGTTGATGGACAGCCAGATCGACCACACCACCGGCCTGCTCAGCCTGCGTGAAGGCTGCCCGCACCAGGTGTGGTGTACCGATATGGTCCATGAGGACCTGAGCACCGGCTTCCCGCTGTTCGAAATGCTCAAGCACTGGAACGGC…	MYIQILGSAAGGGFPQWNCNCVNCAGFRDGSLRAHARTQSSIALSDDGINWVLCNASPDIRAQLQGFAPMQPGRALRDTGISAIVLMDSQIDHTTGLLSLREGCPHQVWCTDMVHEDLSTGFPLFEMLKHWNGGLSWNRIELQGSFVIPACPNLRFTPFPLRSAAPPYSPHRFDPHPGDNIGLLVEDTRTGGKLFYAPGLGKVDEALAEKMRDADCLLVDGTMWDDDEMQRRGVGTRTGREMGHLAQNGPGGMLEVLEGFPEPRKVLIHINNTNPILDEDSPERAELARRNVEVAFDGMSIEL
Psyr_4718	Psyr_4718	CDS	CP000075.1:5591207-5592407	OX-yedQ	Wild-type	OK	18.5046	35.6325	0.945308	3.25983	5e-05	0.0010101	yes	zinc-containing alcohol dehydrogenase superfamily protein	YP_237783.1	66047942	1200	6.23	41.8	0.09	-5.32	400	ATGTCTGGTAATCGCGGTGTAGTGTATCTCGGCGCTGGCAAGGTCGAAGTGCAATCAATTCCTTTCCCGAAAATGGAAGATCCACGCGGCAAGCGCATCGAACACGGCGTGATCCTGCGCGTGGTCTCCACCAACATCTGCGGCTCGGACCAGCACATGGTACGCGGCCGCACCACGGCGCAAACCGGGCTGGTACTCGGTCATGAAATCACTGGCGAGGTGCTGGAAGCCGGTCGTGACGTGGAACATCTGAAAGTCGGTGACCTGGTTTCTGTGCCATTCAACGTGGCGTGCGGTCGCTGCCGCAGTTGCAAGGAACAGAACACCGGCGTCTGCCTGACGGTCAACCCTGCGCGCCCCGGTGGTGCCTATGGTTATGTCGACATGGGCGATTGGGTC…	MSGNRGVVYLGAGKVEVQSIPFPKMEDPRGKRIEHGVILRVVSTNICGSDQHMVRGRTTAQTGLVLGHEITGEVLEAGRDVEHLKVGDLVSVPFNVACGRCRSCKEQNTGVCLTVNPARPGGAYGYVDMGDWVGGQAEYVLVPYADFNLLKLPDRDAAMEKIRDLTCLSDILPTGYHGAVTAGVGPGSTVYVAGAGPVGLAAAASARLLGAAVVIVGDVNPTRLVHAKAQGFEIADLSQDTPLHEQIAALLGEPEVDCAIDAVGFEARGHGHAGAQAEAPATVLNSLMGVVRVAGKIGIPGLYVTEDPGAVDAAAKMGSLSIRFGLGWAKSHSFHTGQTPVMKYNRQLMQAIMWDRIKIADIVGVEVISLDDAPRGYGEFDSGVPKKFVIDPHGLFGAA
Psyr_4732	Psyr_4732	CDS	CP000075.1:5609518-5611225	OX-yedQ	Wild-type	OK	71.8131	30.5127	-1.23484	-5.22808	5e-05	0.0010101	yes	choline dehydrogenase	YP_237797.1	66047956	1707	6.33	62.7	-0.451	-5.07	569	TCAGGCCTGGTGGCTGATCTCGCGCAGCGGCTTGCCACGTGCCGGCTTGTCGCCTGCGACGAAGTAGTCGGCCGTGCTGCGTGGCAGAGGCTGACGACCACGGATCTTGTCGGCGATTTTCTCGGCGATCATGATCGTCGGTGCATTCAGGTTACCGGTGGTGATGATCGGCATGATCGAGGCATCGACCACGCGCAGGCTTTGCAGGCCATGCACGCGACCCTGACCATCGACAACCGCCATCTCGTCGGTGCCCATCTTGCACGAGCAGGACGGGTGATAAGCCGTTTCGGCATGCTCACGCACGAACTGGTCCAGCGCCTCGTCGGACTGCACGTCGATGCCGGGGCTGATTTCGCGGCCACGGTACGGGTCCAGTGCCGGTTGCTGCATGATCTC…	MTTQSEYDYIIIGAGSAGNTLAARLTEDAGVTVLLLEAGGPDYRLDFRTQMPAALAFPLQGRRYNWAYETEPEPHMNNRRMECGRGKGLGGSSLINGMCYIRGNAMDYDGWAKEPGLEDWSYLDCLPYFRKAETRDIGPNDYHGGEGPVSVTTPKAGNNPLFHAMVEAGVQAGFPRTDDLNGYQQEGFGPMDRTVTPNGRRASTARGYLDEAKKRSTLTIVTHALTDRILFEGKRAVGVAYLVGDSDTRIQARARKEVLLCGGAIASPQILQRSGVGPAEVLNKLDIPVVHDLPGVGQNLQDHLEMYLQYACTQPVSLYPSLKWWNQPAIGAEWMFLGTGIGASNQFEAGGFIRSSEAFEWPNIQYHFLPVAINYNGTKGVQEHGFQAHVGSMRSPSRG…
Psyr_4733	Psyr_4733	CDS	CP000075.1:5611365-5612838	OX-yedQ	Wild-type	OK	63.5354	21.3058	-1.57631	-6.12978	5e-05	0.0010101	yes	betaine aldehyde dehydrogenase	YP_237798.1	66047957	1473	4.69	53.1	-0.083	-15.13	491	TTAGAAAACCGAGGCGTAATCGCCCAGTTCGATCTGTACCGACTTGATGCGCGTGTACTGGGCCAGCGAGCTGATGCCGTTCTCACGACCGACGCCCGACTGCTTGTAACCGCCGACCGGCATTTGTGCCGCCGACTCGCCCCAGGCGTTGATCCAGCAGATACCGGCTTCCAGCAGATGAATCACGCGGTGGGCGCGGTTCAGGTCACGGGTCACGATGCCTGCGGCCAGACCGAAGTCGGTATCGTTGGCGCGGCGCACCACTTCATCTTCGGTGTCGTAACCGAGGATGCTCATCACCGGGCCGAAGATTTCTTCACGCACGATGGTCATCTCGTCGGTGCAGTCGGTGAACACGGTCGGCGCAACGAACGCGCCTTTGTCGAACACACCGCCGGT…	MARFELQKLYIDGGYVDASNPETFDAINPANGEVLAQIQRAGKDDVERAVVAAEKGQKIWAAMTAVERSRILRRAVDILRERNDELAALETLDTGKAISETRYVDIVTGADVLEYYAGLVPAIEGEQIPLRDSSFVYTRREPLGVVAGIGAWNYPIQIALWKSAPALAAGNAMIFKPSEVTSLTTLKLAEIYTEAGVPNGVFNVLTGSGREVGTWITEHPRIEKVSFTGGTDTGKKVMASASSSSLKEVTMELGGKSPLIVFDDADLDRAADIAMMANFYSSGQVCTNGTRVFVPNALKAEFEAKILERVKRIRAGNPEDENINFGPLVSFEHMESVLGYIAKGKEQGARLLCGGDRLTGGVFDKGAFVAPTVFTDCTDEMTIVREEIFGPVMSILGYD…
Psyr_4794	Psyr_4794	CDS	CP000075.1:5682739-5683930	OX-yedQ	Wild-type	OK	27.4865	61.1978	1.15476	4.36572	5e-05	0.0010101	yes	S-adenosylmethionine synthetase	YP_237859.1	66048018	1191	5.12	42.6	-0.086	-10.74	397	ATGAGCGAATACTCACTTTTCACCTCCGAGTCCGTGTCCGAAGGGCATCCGGACAAGATCGCCGACCAGATTTCCGACGCGGTTCTGGACGCCATCATCGCTGAAGACAAATACGCCCGTGTAGCGTGCGAAACACTGGTCAAGACCGGTGTGGCGATCATCGCTGGCGAAGTGTCGACTTCGGCCTGGGTCGATCTGGAAGACATCGTGCGTAACGTCATCCTCGACATCGGCTACAACAGCTCCGACGTCGGTTTCGACGGCGCGACCTGCGGCGTGATGAACATCATCGGCAAGCAGTCGGTAGACATCGCCCAGGGCGTTGACCGCAGCAAGCCAGAAGATCAGGGCGCTGGCGACCAGGGCCTGATGTTCGGCTATGCCAGCAACGAGACTGAC…	MSEYSLFTSESVSEGHPDKIADQISDAVLDAIIAEDKYARVACETLVKTGVAIIAGEVSTSAWVDLEDIVRNVILDIGYNSSDVGFDGATCGVMNIIGKQSVDIAQGVDRSKPEDQGAGDQGLMFGYASNETDVLMPAPITFSHQLVQRQAEARKSGLLPWLRPDAKSQVTCRYENGKVVGVDAIVLSTQHNPDVSYKDLREGVMELIVKHVIPAHLLHKDTQFHINPTGNFIIGGPVGDCGLTGRKIIVDTYGGMARHGGGAFSGKDPSKVDRSAAYAGRYVAKNIVAAGLAERCEIQVSYAIGVAQPTSISLNTFGTGKLSDDKIIKLVRDNFDLRPYAITTMLDLLHPMYQATAAYGHFGRIPVEMTVGDDTFTAFTWEKTDRADALRAAAGL
Psyr_4813	Psyr_4813	CDS	CP000075.1:5708534-5709308	OX-yedQ	Wild-type	OK	64.0562	31.6307	-1.01801	-3.55432	5e-05	0.0010101	yes	sorbitol dehydrogenase	YP_237878.1	66048037	774	6.02	27194.6	0.056	-2.83	258	ATGAAACGACTTGAAGGTAAAAGCGCGCTGATCACCGGATCGGCGCGAGGCATCGGCCGGGCGTTTGCGCAGGCGTACATTCACGAAGGTGCGCGCGTGGCGATTGCCGATATCGATCTGCAACGCGCACAGGCGACAGCGACCGAACTGGGACCCAACGCGTATGCGGTGCGGATGGACGTCACGGATCAGTCGTCCATCGATCAGGCCATAGCCGCAGTAGTCGCCCAGGCCGGCAAGCTGGATATCCTGATCAACAACGCCGCGCTGTTCGACCTGGCACCAATCGTCGACATCACCCGCGACAGCTACGAGCGGCTGTTTTCGATCAATGTCGGCGGCACGCTGTTCACCTTGCAGGCTGCGGCGAAGCAAATGATTGCCCAGGGGCACGGCGGC…	MKRLEGKSALITGSARGIGRAFAQAYIHEGARVAIADIDLQRAQATATELGPNAYAVRMDVTDQSSIDQAIAAVVAQAGKLDILINNAALFDLAPIVDITRDSYERLFSINVGGTLFTLQAAAKQMIAQGHGGRIINMASQAGRRGEALVAVYCATKAAVISLTQSAGLDLIRHGINVNAIAPGVVDGEHWDGVDALFARHENRPLGEKKKLVGEQVPYGRMGTADDLTGMAIFLASADSEYVVAQTYNVDGGNWMN
Psyr_4878	Psyr_4878	CDS	CP000075.1:5789628-5790975	OX-yedQ	Wild-type	OK	62.723	120.986	0.947776	4.20282	5e-05	0.0010101	yes	outer membrane porin	YP_237943.1	66048102	1347	6	48.5	-0.392	-5.6	449	TTACATGAAGCTATAGGTGTAGTTGAAGAGGATGCGGGTTTGATCGGTATCAGCAGTAGTAGCGGAGTCACCACGGAAACTGCCGTGGCGCACAGTTGTACCGAAGCCTTTGAGCGGACCACTCTGAATTACGTAGTCAACGCGCATATCACGCTCCCACTCGGAGTGACTACCCAGATTGCGATTGACATCACGGATGTCATCACCGCTCAAGTAAGCAATCGCAGCCTTCAGACCAGGAACACCAACCTTGGCGAAGTCATACGAGTACTGACCGAAGGTGGTGTTTTCACCAGCCCGGTTGAACCCGTTGATCATCGAATCAGTGAACAGGTAGAAGCTCGAACCGCCGTTACCTTCAGGTCGGCCGCGACCGTCAACTACGTTGCCTTGGCCAAG…	MKKSTLALAVTVGVLAQQASAAGFLEDSKASVSSRTLYFNNDLREGFRASDQRETSTGLKFDYLSGFTQGTVGFGLDAQAVMGLHLGGGIEHHNANTANTVVPTDTDGSSVSDWSRVGANAKMRFSKTELKVGNALAPNLPILVSNDGRLLPQAFEGGILTSKDLDNVTFTAGQLNKSIGRASSNWTDLSVAGATQTADQFRFAGADWKVTKDLTLQYYYANLEDFYKQHFLGLVHVYQIDNDQSFKTDLRYFNSSADGKNSEAAAGYRFNNNGGYASHTGEVDNQTWSAMFTYALGGHSFMVGHQQVGDSGGMVYLGQGNVVDGRGRPEGNGGSSFYLFTDSMINGFNRAGENTTFGQYSYDFAKVGVPGLKAAIAYLSGDDIRDVNRNLGSHSEWER…
Psyr_4899	Psyr_4899	CDS	CP000075.1:5810458-5812120	OX-yedQ	Wild-type	OK	20.2099	45.0795	1.15741	4.3598	5e-05	0.0010101	yes	major facilitator transporter	YP_237964.1	66048123	1662	8.79	58.9	0.753	10.32	554	TTAGTGGAACAGCACTGCGGTTTTCTGCAGGGTAATCCAGACGCCCCACGCCAGCGGGATGCCTACGGCCAGCCAGGCGGCGATGACCAGCGGCTTGCTGCTGTCGGAGGCTTTCCACTCCAGTGAAGTCGTGGCGTTGGCACCCTTGTCGTGACCGATGGCTTGTTCAGCCGCCAGTTCGGCGTCGGTCATGAAGTACTTGTCGGCAACCGGACGAATCAGCAGGTTGCAGATAAAGCCCAGTACCAGCAGGCCCGACAAGATGTACAGGGTGATGTCGTAGGCGTCGGCACGTGCAACACCGTGGGCGAGTTGGTACTCACGCAGGTAGTTGACCAGTACCGGACCCAGCACACCGGCCGCAGCCCAGGCAGTCAGCAGACGACCGTGAATCGCGCC…	MSTSTALGGEAVQPAFLSKERIIAKPGFNRWLVPPAALAIHLCIGMAYGFSVFWLPLSKAIGVTAPVACTPDMGFFAQMFASTCDWQISMLGWIYTLFFIFLGCSAAIWGGWLEHAGPRKAGVVSALCWCGGLLISALGIYTHQIWLMWLGSGVIGGIGLGLGYISPVSTLIKWFPDKRGMATGMAIMGFGGGAMVGAPLATALMGHFASAESVGVWQSFVVMAVIYFIFMIGGALGYRVPPTGWKPEGWTAPAAKAKNSMITNRHVHVSVAWKTPQFRLVWLVLCLNVSAGIGILGMASPLLQEVFAGKLLGVDLTFSQLNADQLKAIAAIAAGFTGLLSLFNIGGRFFWASCSDFIGRKATYFVFFALGFLLYASVPTLSHMGSIALFVAAFCIVLS…
Psyr_4946	Psyr_4946	CDS	CP000075.1:5860139-5863309	OX-yedQ	Wild-type	OK	61.9674	97.6185	0.655645	2.9438	5e-05	0.0010101	yes	oxidoreductase alpha (molybdopterin) subunit	YP_238011.1	66048170	2337	7.24	86.1	-0.378	2.26	779	GTGAGCACTCATCATCAAGCCGACAAGACACCAACCCCCCGCTACAAGCCGTACAAAGGTGCGGCAGGCGGATGGGGCGCACTGATCAGCGTGACGCAACACTGGCTGGGCAGTGACAACGCGCTGAAGAACCTGCGCATGATGCTCAAGACCAACCAGAACGGCGGTTTCGACTGCCCGGGCTGCGCGTGGGGCGACTCGCCGGAAAGCGGCATGGTCAAGTTCTGCGAAAACGGCGCCAAGGCGGTGAACTGGGAAGCGACCAAGCGTCGTGTGGACCCGGCCTTCTTCGCCCGCTACAGCGTCAGCTCGCTGATGGAGCAGAGCGATTACTGGCTCGAGTATCAGGGCCGTCTGACCGAGCCGATGAGCTATGACGCGGAAACCGACCGTTACAAG…	MSTHHQADKTPTPRYKPYKGAAGGWGALISVTQHWLGSDNALKNLRMMLKTNQNGGFDCPGCAWGDSPESGMVKFCENGAKAVNWEATKRRVDPAFFARYSVSSLMEQSDYWLEYQGRLTEPMSYDAETDRYKPISWDSAFALIAKHLKNLPSPNMAEFYTSGRASNEAAYLYQLFVRAYGTNNFPDCSNMCHEASGVALSQSVGVGKGTVTFEDFEHADAIFVLGQNPGTNHPRMLEPLREAVQRGAQVVCVNPLKERGLERFQHPQHPVEMLTNGDRPTNTAYFRPALGGDMALLRGMAKFLLQWEREAQANNAPSVFDHAFLNEHTEGVLEYLAAIDDTSWDAIVEQSGLPLSDIEQSARMYAKGKNVIMCWAMGITQHRHSVPTIQEIANLMLLR…
Psyr_4953	Psyr_4953	CDS	CP000075.1:5871316-5871850	OX-yedQ	Wild-type	OK	59.4555	113.1	0.927712	3.23458	5e-05	0.0010101	yes	hypothetical protein	YP_238018.1	66048177	534	8.89	20.1	-0.616	1.48	178	ATGGCGAAGAAGGAAAGTACCCAGCACAAACTTGACCGCGTTCGCGCGCCTCGGGTCCATATCACTTACGACGTGGACATCGGCGATGCTCAGGAAAAGAAAGAGCTGCCATTCGTTGTAGGCGTTCTGGGCGATTTCTCCGGCAACCCGCTGGAGCCGCTGCCCAAGCTCAAGGATCGCAAGTTCATCTTCATCGACCGCGACAACTTCAACGGCGTCCTGAAAGGCATCAAGCCGCGCCTGGCGTATCGCGTCGACAACACCCTGGCAAAAGACGGCACGCAACTCGGTGTCGAGCTGAACTTCAATGCGCTGGAAGACTTCGAGCCGCAGAACGTCGTGCGTCAGGTCGAGCCGCTGCGCAAGCTGCTGGAAGTGCGTAACAAGCTGGCTGACCTG…	MAKKESTQHKLDRVRAPRVHITYDVDIGDAQEKKELPFVVGVLGDFSGNPLEPLPKLKDRKFIFIDRDNFNGVLKGIKPRLAYRVDNTLAKDGTQLGVELNFNALEDFEPQNVVRQVEPLRKLLEVRNKLADLRNKMGGNDKLEELLMDVLQNTEKLKTLGKEFGREAAVPATDSKE
Psyr_4954	Psyr_4954	CDS	CP000075.1:5871864-5873367	OX-yedQ	Wild-type	OK	50.8569	77.7093	0.611644	2.67904	5e-05	0.0010101	yes	hypothetical protein	YP_238019.1	66048178	1503	4.92	56.1	-0.342	-15.66	501	ATGACCGATAAGCAACCCGTGACTCAGCAGGACAGCGCTCTGGTTGAAGTGGAAAACTTCGCCCCGCAATCTTCCTTGCTCGACAGCATCATTTCCGAAAGCCGCGTTGCACGCTCCGAAACCGAGCGCACCCGTACCCGCGATCTGATCGGCGAACTGGTGGCCCAGGTACTTGAAGGCGAGATGACGCCGAGCAAGGACCTGATTGCCGTGCTCGACGCGCGCATCGCCGAGATCGATTCGATGCTCTCCGAGCAAATGAACGAAATCATGCACGCCCGTGAATTCCAGCAGCTGGAAGCATCCTGGCGCGGCCTGAAGTATCAGGTTGACCAGACCGAGACCAGCACCACGCTGAAGATCCACCTGCTCAACGCGTCGAAAAAAGACCTCGTGCGT…	MTDKQPVTQQDSALVEVENFAPQSSLLDSIISESRVARSETERTRTRDLIGELVAQVLEGEMTPSKDLIAVLDARIAEIDSMLSEQMNEIMHAREFQQLEASWRGLKYQVDQTETSTTLKIHLLNASKKDLVRDLKASSEFDQSALFKKIYEEEYGTFGGAPFGMLLGDYEFNRSPEDMYLLEEISHVAAAAHAPFISAASAELFGWDSFTDMAGPRDLAKIFDTVEYAKWKSFRASEDSRYVGLTLPHVLGRLPYGPDTTPVEEFNFVESVDGRDHNKYLWMNAAYALGTRVTDAFSRYGWCVAIRGVEGGGLVEGLPTHTFKTDDGEIALKCPTEIAITDRREKELSDLGFIPLVHCKGTDYAAFFGTQSTQKQKQYNTDIANANARLSAQLQYIFA…
Psyr_4965	Psyr_4965	CDS	CP000075.1:5889736-5890255	OX-yedQ	Wild-type	OK	338.89	604.816	0.835681	3.89944	5e-05	0.0010101	yes	hypothetical protein	YP_238030.1	66048189	519	4.99	18.2	-0.267	-3.59	173	ATGGCATTTGACGCATACATCCAAATCGATGGCATCCCAGGCGAAGTTCTGGACGACAAGCACAAGGACTGGATCGAAGTGTTGGGCTACGAGTTCGGCGCTACCCAGGCCACCTCGGCGACCGCCAGTTCTTCGGGCGGTGCTTCGTCCGAGCGCGTTGCACTGAGCGACTTCAGCATCCGCAAGTCTGTGGACAAGGCTTCCGCCAAGCTGTTCGAAGCGTGCTGCAAGGGCACTCACATCGCCAAGATCCAGCTGAACGTCAACCGTGCAGGCGGCGACAAGCTGACCTACCTGACCATCAACCTGGAAGAAGTGGTTGTGTCTTCCGTGAAGGCGGTTGCTGGCGGTAGCCAGAAAGGCGAAGACAACGCAGTCAGCGATCTGCCGATTGAAGAA…	MAFDAYIQIDGIPGEVLDDKHKDWIEVLGYEFGATQATSATASSSGGASSERVALSDFSIRKSVDKASAKLFEACCKGTHIAKIQLNVNRAGGDKLTYLTINLEEVVVSSVKAVAGGSQKGEDNAVSDLPIEEISFNFARIKTTYTQQSRSDGQGGGNVTGGWDRTANKVFA
Psyr_4983	Psyr_4983	CDS	CP000075.1:5908300-5910145	OX-yedQ	Wild-type	OK	28.706	47.5036	0.726686	3.01963	5e-05	0.0010101	yes	Rhs element Vgr protein	YP_238048.1	66048207	1845	5.95	68.6	-0.46	-7.94	615	ATGGATCTATCCTCACTGTTTACGGCGCAGAACAGACGACTGTTCAAGCTGACGATGGCCCTCAAGGGTGGCCAGGAGCTGTTGCTTGATTCCTTTGCCGGTAGTGAAGGTTTATCGGCTGATTTCGGGTTTCAACTCGATCTGATTTCTGATGATGCGAGCGTAAAGCTTAAGTCCGCTATAGGGCAGTCCGCGACCATCGAAATCGAACTCGCCACCGGAGGCAGCCGTTACATTAACGGTCATGTATTGAGCTTCGGTAACAATGGCAGCGACGGTGGCATGTCGCGCTATTCAGCCTACATAGGCTCGTGGTTGAGCCTGATTGCGCAGAGGTACGATTCTCAGATCTATCAGGATCAGACAGTGGAGCAGGTGATCCGGAAGGTATTGGGTCGC…	MDLSSLFTAQNRRLFKLTMALKGGQELLLDSFAGSEGLSADFGFQLDLISDDASVKLKSAIGQSATIEIELATGGSRYINGHVLSFGNNGSDGGMSRYSAYIGSWLSLIAQRYDSQIYQDQTVEQVIRKVLGRYDGLAKYEFRVNRTLKPYSYITQYRESDSHFVMRLLEQEGLFFYFEHTADSHTLIIMDDSTVLTPLPEQPQVRFHTASVTETSDSITHWSSAREFQAGKISVQTFDYRQPGNRIPVTMNSLNQQGDVPSYEIFDYMGQYTHGTPEDGELLVRNRIEALELKGKTFVGSSNCRAMRPGYTFELTQHYEHDTGSPDDRQFLLMNIEHRGSNNYTSGSQAGYANKIYCVRKKIKFRPQMDLLKPGISGPQTAIVVGPPGEEIYTDEMGR…
Psyr_5019	Psyr_5019	CDS	CP000075.1:5960764-5962258	OX-yedQ	Wild-type	OK	19.2964	39.777	1.04361	3.88437	5e-05	0.0010101	yes	Acetyl-CoA hydrolase	YP_238084.1	66048243	1494	6.51	53943.3	0.004	-4.77	498	ATGTACCGTGACCGTATCCGCCGGCCCTCCCTGATGAGCAAGGTTATGAGCGCAGCCGACGCTGCCGCCTTGATTGAAGACGGCATGACCGTCGGCATGAGTGGCTTCACCCGTGCAGGCGAAGCCAAGGCCGTACCCCACGCGCTGGCCGAGCGCGCCAAAGTGACGCCGCTGAAAATCAGTCTGATGACCGGCGCCAGTCTGGGCAATGACCTGGACAAGCAACTGACCGAGTCCGGCGTTCTGTCCCGGCGCATGCCCTTTCAGGTCGACAGCACGCTGCGCAAGGCGATCAACAACGGCACGGTGATGTTCATCGATCAGCATTTGTCCGACACCGTCGAGCTGCTGCGCAATCGGCAGATCAAGGCTGTGGACCTGGCCGTGATCGAATGCGTG…	MYRDRIRRPSLMSKVMSAADAAALIEDGMTVGMSGFTRAGEAKAVPHALAERAKVTPLKISLMTGASLGNDLDKQLTESGVLSRRMPFQVDSTLRKAINNGTVMFIDQHLSDTVELLRNRQIKAVDLAVIECVAITEEGHLVLSTSVGNSASFAILAKQVIVEINLSQPLELEGLHDIYIPSYRPTRLPIPVLEADSRIGSHAVKIDPAKIVGIVISNQPDSPSTVTPPDADTQAIANHLVEFFKKEVREDRLTDKLMPLQAGIGNIANAVMHGLLASPFTDLTMYSEVLQDSTFDLFDAGKLTFASGSSMTLSAAKHAEVFADFNRYKSRLVLRPQEISNHPEVIRRLGIIGINTALEFDLYGNVNSTHICGTRMMNGIGGSGDFSRNAHLAIFVTKS…
Psyr_5036	Psyr_5036	CDS	CP000075.1:5975797-5976682	OX-yedQ	Wild-type	OK	6.55333	25.6007	1.96588	4.38409	5e-05	0.0010101	yes	response regulator receiver	YP_238101.1	66048260	885	8.46	32	-0.156	2.63	295	TCAGGCACCCGGGATAAAGTGCTTCTGCGCCGTACCGCGGGCAATCAGACGCGACAGATAGTCGAGCTTCTGCGCATCCTGGTCGACGAAACGGAAAGACACCTGCAGCCATTCGCTGTCGGGCTTCTGCTCGAACGCGGCAACCGAGTGCAGGTAGCCATTCAGGCGCGCGACTTCGTTGCTCTCGCCCTGCTCAAGGTCCAGCACCGCGCTGTCGAGTACCTGCGGCAGGTTTTCGCTGACGCGAATCACCAGCGTGGCGTCTTTCAGGGTGAGGGCCTTGATCACGCACGACTGAATGCCGTTGGGCAGGCGCAACTGGCCCTGTCCGCGACCCGTCGGCTCTGCCGATCTGGCGGGTGCAGGTGCTGGCTTGGGAGCTGCGGCAGCAGCAGGCGC…	MSKVSVLVVDDATFIRDLVKKGLRNYFPGIHTEDAVNGRKAQTLLGKEAFDLILCDWEMPEMSGLELLTWCRQQDNYLRTVPFIMVTSRGDKENVVQAIQAGVTDFVGKPFTNEQLLTKVKKALAKVGKLDAVMSTAPARMNSPLNDSLSALTGGKAEVVRSAPAAAAAPKPAPAPARSAEPTGRGQGQLRLPNGIQSCVIKALTLKDATLVIRVSENLPQVLDSAVLDLEQGESNEVARLNGYLHSVAAFEQKPDSEWLQVSFRFVDQDAQKLDYLSRLIARGTAQKHFIPGA
Psyr_5092	Psyr_5092	CDS	CP000075.1:6042745-6044668	OX-yedQ	Wild-type	OK	1.71657	12.0092	2.80654	5.22386	5e-05	0.0010101	yes	histidine kinase, HAMP region: chemotaxis sensory transducer	YP_238157.1	66048316	1923	4.85	69132.3	-0.154	-14.54	641	TCACACCCGGAAGTGGCTGACCATCATCTGCAGCTGGCCACCGAGGCGTGCCAGCTCGACGCTGGAGGCTGCGGTTTCTTCGCTGGCTTCGGCGGTCTGTTCGGATACATCGCGAACGTTGACGATGCTGCGGCTGATTTCGTCGGCCACCGAGCTTTGCTGTTCGGCAGCGGCAGCGATCTGCTGGTTCATCGCCTGAATGCTCGAGACGGTCCGGGTGATGCTTTCCAGCGACGTACCGGCCCTGCGCGTCAGCTCGACACTGCTGTCTGTCAGGGTGCGGCTGCCGAGCATGATGCCCGACACCTGACGCGTGCCGTTCTGCAATGCAGCCACCAGCCCTTCGATTTCTTCGGTGGACTGCTGGGTACGCTGCGCCAGGCCGCGAACTTCGTCGGC…	MNSRFANISVNMKLALGFGTVLFFTAVLALVGWTSLDKLIYRTDRIGDITRLSDNLTNLRVARLQYMLTDGDETAAQNMQSKLDVFKAQQQSLLVSFNNPVNLKPLRELADVTRDYEASLNSMRAVYQAGAKVRNEMTANGTAAMQAVESLNNAVLQIDPADPARFDLAQLANSARQDLVLVRYEVRGYTGNPNDKTETAAFQQLDSAISHLDRFKAAFGPANREQIAQFESALRNYRSSVDVFKATTQTAASVRKDLTTQGATIVKLGEELYGLQMQMGKEDTAHARSLQIGCVVLVMLLGILAAVIITRQITRPLRDTLAIVERIASGDLTHTEAVTRRDELGVLQQGIQRMGTTLRELISGIRDGVTQIASAAEELSAVTEQTSAGVNSQKVETDQ…
Psyr_0577	Psyr_0577	CDS	CP000075.1:655873-657166	OX-yedQ	Wild-type	OK	86.9991	52.5099	-0.728411	-3.09972	5e-05	0.0010101	yes	adenylosuccinate synthetase	YP_233685.1	66043844	1293	5.48	47	-0.103	-9.52	431	ATGGGTAAGAATGTCGTAGTCCTGGGCACTCAATGGGGTGATGAGGGCAAAGGCAAGATCGTTGATCTGCTGACCGAACATGCTACCGCCGTAGTTCGCTATCAGGGTGGCCACAACGCGGGCCACACGCTGGTGATCGACGGTGAGAAAACCGTTTTGCACCTGATTCCGTCCGGTGTGCTGCGCGAAGGCGTGCAGTGCCTGATCGGTAACGGTGTGGTGGTTGCTCCCGACGCGCTCCTGCGCGAAATCGTCAAGCTGGAAGAGAAAGGCATTCCGGTGCGCGAGCGTCTGCGCATCAGCCCGTCCTGCCCGCTGATCCTGTCGTACCACGTGGCACTCGACCAGGCGCGTGAAAAAGCCCGCGGCGAGTTCAAGATCGGCACCACCGGTCGTGGT…	MGKNVVVLGTQWGDEGKGKIVDLLTEHATAVVRYQGGHNAGHTLVIDGEKTVLHLIPSGVLREGVQCLIGNGVVVAPDALLREIVKLEEKGIPVRERLRISPSCPLILSYHVALDQAREKARGEFKIGTTGRGIGPAYEDKVARRGLRIGDLFHRERFAAKLGELLDYHNFVLVNYYKEPAIDFQKTLDECMEYADMLKPLMLDVTAALHEMRRDGKDIMFEGAQGSLLDIDHGTYPYVTSSNTTAGGIATGSGFGPMYLDYILGITKAYTTRVGSGPFPTELFDDVGAFLAKRGHEFGATTGRARRCGWFDAVILRRAIEINSISGLCLTKLDVLDGLETINICVGYENEEGAVIDAPTDADSYLGLRPVYEQMPGWSESTLGAKTLEELPAAARAYI…
Psyr_0583	Psyr_0583	CDS	CP000075.1:664304-665201	OX-yedQ	Wild-type	OK	215.084	134.306	-0.679382	-3.09494	5e-05	0.0010101	yes	hypothetical protein	YP_233691.1	66043850	897	9.49	32.3	0.899	7.32	299	ATGCGTGCCCTGGCTGAATTCATCATGCGCGGCCGTATGCAGGCCACTCTCGTAGTGGCTGGATGTGCGGCATTGCCGCTGTTGTTCTGGTTGAGTGCTGCCGCAGGGTGCCTTGTGCTCCTGCGACGCGGGTTCAGTGATGCCGTTGGTGTCCTGGCCTGGGCTCTGCTGCCGGCTTTGGTCTGGTGGTATTTCGGTGAGCCTCGTACAGCCATGGTGCTGGCGGGTTCACTGAGTTTGGCAATGGTTTTGCGTGCCAGCGAGTCCTGGGTCCGCGTGCTGCTGGTCAGCGTGGCGTTGGGTGTGGTGTATGCAGTAATTCTGGGCACGGTTTTTCGCGAACCTCTGGAAGCAATGTCGCAGGAGTTGCAGAAACATCTGCCGACAATGCTGGCCGGG…	MRALAEFIMRGRMQATLVVAGCAALPLLFWLSAAAGCLVLLRRGFSDAVGVLAWALLPALVWWYFGEPRTAMVLAGSLSLAMVLRASESWVRVLLVSVALGVVYAVILGTVFREPLEAMSQELQKHLPTMLAGLYEQLNVEERARLGALIAPVLNGLIAAVLQIVSVLCLILGRYWQAMLYNPGGFGREFRAVKLPLVPALVLVVCMLVGPNFGPQIAMLTPLCSVPLVFAGLALIHGLVAEKRLSRFWLVGMYITLLVFMQLIYPLLVVIAIVDSLIDFRGRRSSKDSGNGPANGEG
Psyr_0584	Psyr_0584	CDS	CP000075.1:665220-665667	OX-yedQ	Wild-type	OK	241.118	134.949	-0.837324	-3.30974	5e-05	0.0010101	yes	50S ribosomal protein L9	YP_233692.1	66043851	447	5.26	15.5	0.062	-3.29	149	ATGCAACTGATCCTTCTGGAAAAAGTCGCCAACCTGGGCAACCTGGGCGACAAAGTAAACGTTAAGGCCGGCTACGGTCGTAACTACCTGCTGCCTTACGGCAAAGCAACCGCTGCAACCGCTGCCAACGTGGCTGCGTTTGAAGAGCGTCGTGCCGAGCTGGAAAAACTGGCTGCAGACAAGAAAGCATCTGCCGAAACTCGCGCAGCCCAACTGGCTGAGCTGGAAGTGACTATCACTGCCACCGCTGGTGACGAAGGCAAGCTGTTCGGTTCGATCGGCACCCACGACATCGCTGATGCACTGACCGCCTCTGGCGTTGAAGTTGCAAAAAGCGAAGTTCGTCTGCCGAACGGCACTATCCGCAACGTTGGTGAATTCGACGTAGCCGTGCACCTG…	MQLILLEKVANLGNLGDKVNVKAGYGRNYLLPYGKATAATAANVAAFEERRAELEKLAADKKASAETRAAQLAELEVTITATAGDEGKLFGSIGTHDIADALTASGVEVAKSEVRLPNGTIRNVGEFDVAVHLHSDVEATVRVVVVAA
Psyr_0629	Psyr_0629	CDS	CP000075.1:718803-720324	OX-yedQ	Wild-type	OK	43.5932	93.5323	1.10136	4.83768	5e-05	0.0010101	yes	aldehyde dehydrogenase	YP_233737.1	66043896	1521	5.68	54.7	-0.033	-7.7	507	CTAGAAGAAACCCAGCGGGTTGGTGTCGTAGCTCACCAGCAGGTTTTTGGTTTGCTGATAATGCTCAAGCGCGATTTTGTGGGTTTCGCGGCCGACGCCGGATTTCTTGTAGCCACCGAACGCGGCGTGTGCCGGGTACAGGTGGTAGCAGTTGGTCCACACGCGTCCGGCCTTGATCGCCCGGCCCACGCGGTAGGCGCGGTTGATGTCGCGGGTCCACAGGCCTGCGCCCAGGCCGAACTCGGTATCGTTGGCGATGGCCACGGCTTCGGCTTCGTCCTTGAAGGTCGTGACGCTGACCACCGGGCCGAAGATCTCTTCCTGGAACACGCGCATTTTGTTATTGCCTTTGAGCAGCGTCGGCTGGATGTAGTAGCCGGTGGACAGGCTGCCCTCCAG…	MRYAHPGTEGAIVNFKERYGNYIGGEFVAPVKGQYFTNTSPVTGKAIAEFPRSTAEDIDKALDAAHAAAAAWGSTSVQARSLVLLKIADRIEANLEVLAITETWDNGKAIRETLNADIPLAADHFRYFAGVLRAQEGSAAEIDGNTVAYHIHEPLGVVGQIIPWNFPLLMAAWKLAPALAAGNCIVLKPAEQTPLGISVLIELIGDLLPPGVLNIVQGYGREAGEALASSKRIAKIAFTGSTPVGSHIMKLAADNIIPSTVELGGKSPNIFFEDIMSAEPEFIDKAAEGLVLAFFNQGEVCTCPSRALVQESIYPQFMEAVLRKVEKIKRGDPLDTDTMVGAQASEQQFDKILSYLDIAKGEGAELLTGGKVEKLEGSLSTGYYIQPTLLKGNNKMRVF…
Psyr_0658	Psyr_0658	CDS	CP000075.1:746022-747036	OX-yedQ	Wild-type	OK	20.7645	7.53005	-1.46339	-3.51112	5e-05	0.0010101	yes	zinc-containing alcohol dehydrogenase superfamily protein	YP_233766.1	66043925	1014	7.06	36.7	-0.107	0.38	338	TCAGAAACCTTCCAGTACGACCTTGCCCTTGGCCTTGCCGCTTTCCAGCAGGGCATGAGCGCGGCGCAGATTTTCGGCATTGATGGTGCCGAAGTGCTCGCCAAAGGTGGTTTTCAGCGTCCCGGCGTCGATCAGCTCGGCAACCCGGTTGAGCAGGTTGTGCTGCTCGATCATGTCCTCGGTTTCGAACATCGACCGCGTGTACATGAATTCCCAGTGCAGCGACAGGCTCTTGCGCTTGAGCTTCGACACGTCCAGCGACTTGGGATCGTCGATCAGCGCCAGTTTGCCTTGTGGCTTGAGCGCTTCGACGAGCTGATCCAGATGCTGTTCGGTCTGGGTCAGGCTGGCGACATGAGTCACGTGGTTCAGGCCGACGCGTTTGAGTTCTTCGCTCAG…	MKAIAYYQSLPISDVKSLQDIELPEPVAGDRDLLVEVKAISVNPVDTKIRQNVQPEDGAGKVLGWDVAGVVKAVGSQVTLFKPGDKVFYAGSLTRPGANSELHVVDERIVGHMPKTLSFAHAAALPLTAITAWELLFERLQIPQQKGEGAHSLLIVGAAGGVGSILTQLARKLTSLKVIGTASRPETASWVSELGAHHVLDHSKPLSEELKRVGLNHVTHVASLTQTEQHLDQLVEALKPQGKLALIDDPKSLDVSKLKRKSLSLHWEFMYTRSMFETEDMIEQHNLLNRVAELIDAGTLKTTFGEHFGTINAENLRRAHALLESGKAKGKVVLEGF
Psyr_0678	Psyr_0678	CDS	CP000075.1:768571-769918	OX-yedQ	Wild-type	OK	80.438	50.0722	-0.683868	-2.92913	5e-05	0.0010101	yes	beta alanine--pyruvate transaminase	YP_233786.1	66043945	1347	6.79	48.8	-0.094	-1.54	449	ATGAATATGTTCGAAGTGTCCGATGTGCCTGTCACCCGTCAGTTGAAGCTCGATGCTCACTGGATGCCCTACACCGCGAACCGAAATTTCCAGCGCGACCCGCGCATGGTCGTGGCCGCGCATGGCAGCTATCTGACAGACGACAAGGGACGCAAGATCTACGATGCACTCTCAGGTCTATGGACATGCGGTGCCGGGCACACGCGCAAGGAAATTCAGGAAGCCGTGTCCCGGCAATTGGGCGTGCTGGATTACTCACCGGGCTTTCAGTTCGGGCACCCCCTGTCGTTCCAGCTGGCAGAACAGATTACCGACCTGACGCCGGGCAATCTCAACCACGTCTTCTATACCAACTCGGGTTCCGAGTGCGCGGATACGGCGGTGAAGATGGTACGCGCC…	MNMFEVSDVPVTRQLKLDAHWMPYTANRNFQRDPRMVVAAHGSYLTDDKGRKIYDALSGLWTCGAGHTRKEIQEAVSRQLGVLDYSPGFQFGHPLSFQLAEQITDLTPGNLNHVFYTNSGSECADTAVKMVRAYWRLKGQATKTKMIGRARGYHGVNVAGTSLGGVNGNRKMFGQLMDVDHLPHTLLASNAYSKGMPEAGGIALADEMLKLIELHDASNIAAVIVEPMSGSAGVIVPPQGYLKRLREICDQHNILLIFDEVITGFGRTGSMFGADSFGVTPDLMCIAKQITNGAIPMGAVIASSEIYHTFMNQPTPEYAVEFPHGYTYSAHPVACAAGLAALELLQRENLVQQAAAVAPHFERALHGIKGAKNVVDIRNYGLAGAIQLAPRDGDAIVRP…
Psyr_0679	Psyr_0679	CDS	CP000075.1:770008-771502	OX-yedQ	Wild-type	OK	60.7059	29.2938	-1.05124	-4.22074	5e-05	0.0010101	yes	methylmalonate-semialdehyde dehydrogenase	YP_233787.1	66043946	1494	6.06	53.6	0	-7.19	498	ATGAGCAGCATTCAACACCTGATCCACGGCGAGTTCGTTTCTGCTGAAGGTCGTAGCGCCAATGTGTTCAACCCGTCGACCGGGCAGGTTATCCACACCGTAGCGCTGGCCGATCGCGAAACAGTCCAGAAGGCAATCGACTCGGCCAAGGCTGCCTTTCCGGCGTGGCGCAATACGCCGCCGGCCAAGCGTGCTCAGGTGATGTTCCGTTTCAAGCAGCTGCTTGAGCAGAACGAGGCACGCATAGCCCAATTGATCAGTGAAGAACACGGCAAGACCCTGGAAGATGCGGCGGGCGAGCTGAAACGCGGCATCGAAAACGTGGAGTACGCCTGCGCCGCGCCTGAAGTGCTCAAGGGTGAATACAGCCGCAACGTCGGGCCGAACATCGATGCGTGG…	MSSIQHLIHGEFVSAEGRSANVFNPSTGQVIHTVALADRETVQKAIDSAKAAFPAWRNTPPAKRAQVMFRFKQLLEQNEARIAQLISEEHGKTLEDAAGELKRGIENVEYACAAPEVLKGEYSRNVGPNIDAWSDFQPLGIVAGITPFNFPAMVPLWMYPLAIACGNCFILKPSERDPSSTLLIAELLHEAGLPKGVLNVVHGDKVAVDALIEAPEVKALSFVGSTPIAEYIYKEGAARGKRVQALGGAKNHAVLMPDADLDNAVSALMGAAYGSCGERCMAISVAVCVGDQIADALVAKLVPQIQSLKIGAGTTCGLDMGPLVTGQHRDKVGGYIEDGVQAGATLVVDGRNLQVAGHERGFFMGGCLFDRVTPEMRIYKEEIFGPVLCIVRVDSLEQA…
Psyr_0749	Psyr_0749	CDS	CP000075.1:851744-854074	OX-yedQ	Wild-type	OK	22.2817	47.943	1.10546	3.91802	5e-05	0.0010101	yes	AMP-dependent synthetase and ligase	YP_233845.1	66044004	1539	6.39	56278.8	-0.062	-5.02	513	TCAAACTGCATGGATAAAACGCTCCGTATTGCCCCACCAGTTTGCTCGAATGGCCCTGCGCTGTATTTTCCCCACTGCGCTACGAGGCAAAGGCTCATGCTGCAGAACGATTTTTTGCGGCGTTTTAAATTCGCCTAGAGCCTGGCGGCACAGTTCAGCCAAGACCTTTGCATCGGTATTTGCTCCTTGGCGCAGGACGCAGATTGCTTGCAAAGCTTCGCCGCAGTTTTCGTCGGGCACCCCGAACACCACGGCCTCTAGCACCTGGGTATGGCCCATCAAGACGTTCTCAACCTCATTCGGGTATATGTTCATTCCACTGCTGACGACCATTTCTTCCTTGCGATCCAGCAGGTAAAGGTAGTGTTGTTCATCGATGCGGCCGAGATCGCCAGTCAG…	MNVKDTLLQAVKAFGDRPAVCDGERSHSYQQVWTRACRLANGLLAWGFEPGTRVAVLEDNSIESLDVVVGLAIAGFVRVPLYAGSALAIQMNIVEHTNCQALIVSPAHADTAREMHRQDPKLRLLTYGASYETWLASADDSDPNINVSDEDLFIIRHSGGTTGVPKGVPISHRTWLYSIYEWSYSLPPLSPSDVFLQVSPLSHGAGYLLLPTWIAGACTLVRPAFDAADCLQCLTKYRVTYSFFGPADLNALTRFASAAAVPPQNWLKAVITGGSPIAESTIRRLHKCFGQVLYQYYGQVEAGIISVMPPLNLDEVSLGDSRLQSCGRPRHDVQVCVLDDACEALPPGQVGEIAIRGHGVMSGYWKNPQKTATKFNQGWLLTGDLGRIDEQHYLYLLDR…
Psyr_0750	Psyr_0750	CDS	CP000075.1:851744-854074	OX-yedQ	Wild-type	OK	9.11048	49.5281	2.44265	4.29004	5e-05	0.0010101	yes	hypothetical protein	YP_233846.1	66044005	792	5.97	30	-0.276	-5.75	264	TTAGGGGCGGCCCTCGCACGCAGGTTTGTTCCCTGCCAAGACGAACAGCTTCCACCGAAACTCAAGGTGTTTCTTGTCCTGGGGCCATACTTCGGCCAACCGCTCGGCTAATTCGATACAAGGATCGGTGCCGTGCTGGTCGATATATAGCTGAGTCGCAGACCAAGTTCTTGTGTAGTTTACGTAGTCCTGTAGGCTCCAGCTGCGCTGGATATGCATCTCAGGAGTTGGCAGTCGCGGATAAGGAAATGGCAGATCCTTGAGCCCAGCGAACAAAATTTCGGTTTGAGCGGGCCAAAAGTCCTTTAGCACCCCGAATTGAAAGTCGTTGATCACTTGGTCCAGGGCGGGAGTCAACGGCTCGTTGAATGCGTAGCCGACGATGAGCAGTAATCCCTC…	MNVAQKNTKETDKLFSKQSHHYAAFRFDYPAELYDFIQRNSPDTQQVWDCATGSGQAAINLATTFRHVTATDISAEQISHAPRVPNISFQVLAAENARFAHQQFDAVCVAQAIHWINTSSFYALVDHCLVSEGLLLIVGYAFNEPLTPALDQVINDFQFGVLKDFWPAQTEILFAGLKDLPFPYPRLPTPEMHIQRSWSLQDYVNYTRTWSATQLYIDQHGTDPCIELAERLAEVWPQDKKHLEFRWKLFVLAGNKPACEGRP
Psyr_0784	Psyr_0784	CDS	CP000075.1:890311-890851	OX-yedQ	Wild-type	OK	10.4201	49.6618	2.25276	4.66793	5e-05	0.0010101	yes	CheW-like protein	YP_233880.1	66044039	540	4.15	19.1	0.335	-10.03	180	TCACGTCGCGTCGACGTCGGGCGGCAGCGACTGGCCTGCTTCGGCTAGGCTGGACATTTCATCGATGGACAACACGCGGTCGACCTCAAGAACGATCACGAACTTGCCGTCGACCTTGGCCATGCCGCTGATGAAGTCGGCGCGAATTCGCGCACCGAAGTTCGGCGGCGGCTCGATCTGCGACGCCGGAATCTCCAGCACCGCCGAGACATTGTCGACCAGCAGGCCGATGTCCTGCGGCTGGCCGTCCTCACTGTTGGCCTCGATGATGATCACGCACGAGCGCCGGGTGATGGCCGAGTTCTGTCGCCCGAAGCGCGCCGACAGATCAACCACAGGCACCACAGCGCCGCGCAGATTGATCACCCCGCGCACGAAGGCGGGCATCATCGGCACCAC…	MGSLVTTRQTAATVEEEAQYLTFMLGGEMFAIGILGIKEIIEYGSLTVVPMMPAFVRGVINLRGAVVPVVDLSARFGRQNSAITRRSCVIIIEANSEDGQPQDIGLLVDNVSAVLEIPASQIEPPPNFGARIRADFISGMAKVDGKFVIVLEVDRVLSIDEMSSLAEAGQSLPPDVDAT
Psyr_0785	Psyr_0785	CDS	CP000075.1:890887-892543	OX-yedQ	Wild-type	OK	16.9733	69.7497	2.03892	7.82242	5e-05	0.0010101	yes	histidine kinase, HAMP region: chemotaxis sensory transducer	YP_233881.1	66044040	1656	4.79	59169.9	-0.22	-14.52	552	TCAGAAACGGGTAAATTCCGATTCGTCCGGGGCACCCGCCATGCTTTGCGCAAATGCCTTGCGCGGAGCCTGTTGCGGTGGCCGCGGAGGCTGACGGTTCGGGCTGTTGCGGCTGTCGACAGTAGCGCTCTGTGCGACGGCCCTTGGCGATGCGTCGAGGGTGAAGAAACTCATGGCCTGTTGCAGTTGTTCGGCCTGGCTGCTCATTTCTTCAGCCGTAGCCGCCAGTTCTTCGCTGCTTGATGCGTTTTGCTGGGTGACCTGGTTGAGCTGGGTCATTGCGGTGTTGATCTGCGCCACACCGGCTGCCTGCTCTTCCGACGCGGCACTGATTTCCTGCACGAGGTCGGAGGTCTTGTTGATCGAAGGCACCATCTCGTCCAGCAACTTGCCGGCCTT…	MKWFYDLKISTKLITSFLVVLALTAAMGVFAIIQLGQVNQAAQDIKENWMPSMRAAAGMRFFAANYRLKENRHIAADTAQEKAQMELEAADSRKQFETRLAIYDKLISSDDDRQLFNSVSASWAAYLKVSNDLFDQSRQNLEAQARALLKGESKTHFDEVTTQLQKMVELNEAGATIAGNKGTSLYETSRISIIVVLIAALLIGLGLALFIARIISRPLKEAATAAEQLAEGNLNAHIGHGSRDETGMVLNAMRNMVGKLSHIIGEVRNAADNLASASEEVSATAQSMSQATSEQAASVEETSASVEQMSASINQNTENAKVTDGMASKAAKEATDGGESVQQTVVAMKKIAQRISIIDDIAYQTNLLALNAAIEAARAGEHGKGFAVVAAEVRKLAER…
Psyr_0786	Psyr_0786	CDS	CP000075.1:892573-894691	OX-yedQ	Wild-type	OK	8.92011	35.6754	1.9998	6.9908	5e-05	0.0010101	yes	CheW-like protein	YP_233882.1	66044041	2118	4.51	76233.5	-0.021	-37.73	706	TCAGCGAGAAGTGGGCAGCAGGAATTGAGGCGCCTGGGTCGAGCGGGCCTCCATGTGTACGATCTGGTTGAGCAGGGCGGGAATGTCGAGAATCAACGCCACCGCGCCACTGCCCAGGATCGTCGAGCCGCTGATGCCGCGCAGCGCGCCGAACAGCTTGCCCAGAGGTTTGATAACGGTTTGGAACTCGCCCAGCAGGTCATCGACCACCAGCCCGGCCTTGTGCTCGGCGTAACGCACCACCACCACGTTCTGGCGCCTGGCGGCCGGGCCTTCATGATTGAAGTGGTCGCGCAGGTAGACCAGCGGCAGCACTTCGCCACGCAGGTCCAGGTAGCCGCTGTCGCGGGTCAACTGCCGGTTGTGTTCGTCCAGCTCGATGCATTCCTGCACCATGTC…	MSINLDQAQQTFIVEARELLQAMEESLLQLESEPGDLDAIGAVFRAAHTIKGSAGLFGLTPIVSFTHIVEDVLDRLREGSVSVNAELIAVLLKSGDHMLELIDVVASRGEQLQQPALEREAALRQALQVFQAPASASAADIASAQVVSDDEQSADVLWHISLRFGVDVFRNGMDPLSFLRYLNTLGQMVQVTTLTDSIPTVEAWDPESCHLGFEIDFRSAAGHAAINEVFDFVREDCAVEITPLDETPDHVEPTGTELVSQPEHSPVVASGELLGDQRAVPRTPATATATATAVERPSSGSEQKNKDGRYVRVNADKLDELINLVGELVIASAGASLLAKSCDNDPLQEASSTVSGLVEQILDGALHLRMIPIGDTFNRFRRVVRDVSQELGKDIDLII…
Psyr_0788	Psyr_0788	CDS	CP000075.1:895051-895420	OX-yedQ	Wild-type	OK	17.8412	99.0688	2.47322	5.13898	5e-05	0.0010101	yes	response regulator receiver	YP_233884.1	66044043	369	9.55	13	0.163	3.19	123	TCAGGGCAGGATGAGCTTGGAAACCGCTGCGAGCATTTGTGCCGGCTGAAACGGTTTGACGACCCACGCCTTGGCGCCTGCGGCCTGACCTTCGGCCTTTTTCGATTCCTGGGATTCGGTGGTCAGCATGATGATGGGCGTGAACTTGTAGCTGGCCAGCTTCTTCACTTCCTTGACGAAAGTGATGCCGTCCATGTTCGGCATGTTCACGTCGCTGATGATCAGGTGCACTTTCTGCCCGGTGAGCTTGCCCAGTGCATCCTTCCCGTCACAGGCTTCGATAACGTCGTATCCGGCACTCTTCAGCGCGATACCGACGACTTGCCGGACGCTGCTTGAATCGTCGACCACCAATACACTCTTAGCCAT	MAKSVLVVDDSSSVRQVVGIALKSAGYDVIEACDGKDALGKLTGQKVHLIISDVNMPNMDGITFVKEVKKLASYKFTPIIMLTTESQESKKAEGQAAGAKAWVVKPFQPAQMLAAVSKLILP
Psyr_0789	Psyr_0789	CDS	CP000075.1:895429-896647	OX-yedQ	Wild-type	OK	6.23962	33.484	2.42394	6.09311	5e-05	0.0010101	yes	chemotaxis sensory transducer protein	YP_233885.1	66044044	1218	4.99	43600.1	-0.177	-11.64	406	CTAGAAAAACGTGATTTCCTGCGAATCCTGCTGTGCTGCCGATTCACCTCGGTGAGTGCGACGTTGCTCGTCGGTCGCGTAGGTAGACTCCATGCGCGCCAACCATTGCCGGGCGTCGATGGCGACGGCCTCGTCGGGGGACTGGCTAGCCTGCAGAAGGTGTGCATGCAACGAGTCGATGTTGTCGCGTACGTGGGCGAGAATCTGGCTGACCCGGTCCTGAAACTGCAGGTTCACCAGGACCTCGGTCATTTCGTCGCGAATCCCGTAGCTCTCCTGCTTGAGCAGGTCGGCGGACTCGGCCAGACGACCGGTGATGCTCTGGAAGCGCTCCAGTACGTTCTGAATGCTTTGTTCGGAAGCGGCCACCGAATGGCTGTCCTGATCGGCACCGCTCGA…	MMSNQYSSAPAENHPRFIWFSLIPVIPAIAWILTQFGTGTANLVACAALLAIGLGACALAARSQQTQVRRAVAQALDHHQAHSAQSSAMASNVQFNEILLGAMPIWAKQVESSRQQTETAIVELSTRFMGISERLQETVQASQHAAGELDGQNADGALKVLSQSDSELSRVIDSLKSTQASRDQTLSQVRSLTAYTGELRTMAADVAAIAAQTNLLALNAAIEAARAGEAGRGFAVVADAVRSLSSKSSETGQQMSAKVDIINNAITQLVQAASSGADQDSHSVAASEQSIQNVLERFQSITGRLAESADLLKQESYGIRDEMTEVLVNLQFQDRVSQILAHVRDNIDSLHAHLLQASQSPDEAVAIDARQWLARMESTYATDEQRRTHRGESAAQQDS…
Psyr_0799	Psyr_0799	CDS	CP000075.1:905428-905848	OX-yedQ	Wild-type	OK	252.507	521.261	1.04568	4.5487	5e-05	0.0010101	yes	fimbrial protein pilin	YP_233895.1	66044054	420	7.9	14122.3	0.659	0.85	140	ATGAATGCACAGAAGGGTTTTACGCTGATCGAATTGATGATCGTCGTCGCGATCGTTGGTATTTTGGCTGCGGTGGCGATTCCTCAATATCGTGATTATACGATGCGGGCGCGTTTCTCTGATGTCGTTTCTGTAGCCAGTACCTATCAGACTGCTGTTGCAGTTTGCATACAGACTCAGGGCGTTGCGAATGGTTGTAATCTGAACACTAATGGTATTCCTGATACTCAAGCTACAGCCAACGTAACCTCAGTAGCGGTGAACAATGGTGTGATTACCGTTGTTCCTACAGCTACTACAAACGTAGCCTCAACTTTGGTCCTGACGCCAGTACTCGGTGCAGGTGGGATTACTTGGAACAAGGCTGGTAGCGGATGTCTGGCTGCGCAGGCCCCGGCA…	MNAQKGFTLIELMIVVAIVGILAAVAIPQYRDYTMRARFSDVVSVASTYQTAVAVCIQTQGVANGCNLNTNGIPDTQATANVTSVAVNNGVITVVPTATTNVASTLVLTPVLGAGGITWNKAGSGCLAAQAPAPILCTL
Psyr_0816	Psyr_0816	CDS	CP000075.1:920738-922994	OX-yedQ	Wild-type	OK	12.4423	31.7477	1.3514	4.99687	5e-05	0.0010101	yes	hypothetical protein	YP_233912.1	66044071	2256	4.89	84278.6	-0.195	-22.16	752	ATGCCGAACGACGAAAAAGTAGTGCCGTTGAGCAAATCGTTCCCTTTACAGGGGGCGGGTACTCCTTTGGCCCGATTACCTGTTGTGTTGTTGCAGGTTCGCGACAAGGCTGCCCAGCAGCTCAAGGACGCATTGCAGGCGTTGTTCGATAACGCCGACGACACGCTGTTCGAAATGGCTGACCGCGCCCGCAGCAACACTGAGCAGAACATCTTTTTTGAAGCCATGCGTGACCTGCGCCTCAAGCGCAAAAGCATAGAACGGGGTTTCCTCGACAAGTTCTACGAGTCCTTCCTGGTCCTGGGTCAGTATCAGATTCAGGAACCCGTGCTTCCGGCCGCTGTGTCTTTCGACAAGCTGTCGCTGGTGCACAACGATGATCTCGAGAAGACCGTGGCC…	MPNDEKVVPLSKSFPLQGAGTPLARLPVVLLQVRDKAAQQLKDALQALFDNADDTLFEMADRARSNTEQNIFFEAMRDLRLKRKSIERGFLDKFYESFLVLGQYQIQEPVLPAAVSFDKLSLVHNDDLEKTVAVDAMVSKVMSRDALALGQLTARLNVLIPQAIAEDSNPLGPAMLCRFFLEAGRSLGVEIKVKLIILKLFEKYVLANTDDLYSEANQLLIATGVLPDMKALPARRSSDRAAPRSRVAEMSDPVLNEAADKLDKGVQEVFSALQELLLHVRGNLAPRHEPNAEVRPISSRDLLRLLSHLQQYVPSQDTSDDFDLRNQLEQLLTRVNVKTGKSRIVGVGDEDVINLIAMLFEFILDDRNLTPSLRALIGRLQIPMLKVAVIDKSFFSRGS…
Psyr_0871	Psyr_0871	CDS	CP000075.1:992869-994183	OX-yedQ	Wild-type	OK	13.9292	48.2105	1.79124	6.01986	5e-05	0.0010101	yes	hypothetical protein	YP_233967.1	66044126	1314	5.96	48.1	-0.172	-4.42	438	ATGTTCAACACTCGCTTGAAAAAGGAATTACAGGCACAAAAGGCCGAGTTATCCATGTACCGGCAGATGCAGAAAGGGATGGATGCGCAAATGGTCTGTCTGACTCTGGACGCCAGCTACCACATCGTCCACGCCAACGACAACCTTCTCAGTACGCTTGGCTACTCGCTCGAGCAAGTGCTGGGCAAGGATCTGGACCACTTGGTGCCCACTTACGTCAAACAGCTTGATTGCTACCGCAGTCTCAAAGTGGCGGTGCAGAAGGGCGAGTCGGTCATCGACAGGTACCGTTTTCTGCATGCCGATGGCCGGCTGATATGGATTCGCGCCCTCTGGCAGCCGGTGCTGGATGAGCAGGGCAGACTGATGACGTTGCAATGCTACGGATCGGACATCACC…	MFNTRLKKELQAQKAELSMYRQMQKGMDAQMVCLTLDASYHIVHANDNLLSTLGYSLEQVLGKDLDHLVPTYVKQLDCYRSLKVAVQKGESVIDRYRFLHADGRLIWIRALWQPVLDEQGRLMTLQCYGSDITQIVETAAENSAFIQALLRSTAVIEFNLSGQVLTANDQFLRGMGYSLAQIKGKHHSMFCDPAETSQASYREFWAMLNRGEFVAGRFKRIDSNGREVWLEATYNPVHDAQGKLYKVVKFATMVTDQVAREEEVSQAASVAFEISQQTDVSAQRGADVVQNTVQTMRKISEEMQTASSGIEALGKQSLLINSIVQTIGGIAQQTNLLALNAAIEAARAGEQGRGFAVVADEVRQLAGRTSAATEEIVSVVQQNQTLADEAVRGMANSRT…
Psyr_0905	Psyr_0905	CDS	CP000075.1:1024668-1026591	OX-yedQ	Wild-type	OK	5.60357	25.4998	2.18607	6.53814	5e-05	0.0010101	yes	histidine kinase, HAMP region: chemotaxis sensory transducer	YP_234001.1	66044160	1923	4.78	69353.6	-0.163	-13.5	641	TCAGATGCGGAAGCGGCTGACCATCGTCTGCAGTTGCCCGCCCAGGCGTGCCAGTTCGACGCTGGACGCAGCGGTTTCTTCGCTGGCCGAAGCAGTCTGCTCGGACACATCGCGGACATTGACGATGCTGCGGCTGATTTCCTCAGCGACCGCGCTTTGCTCTTCAGCGGCGGCGGCAATCTGCTGGTTCATCGCCTGAATGCTGGAGACCGTTTGCGTGATGCTGCCCAGCGACGTACCTGCCTGACGGCTGAGGGTCACGCTGCTGACGGTCAGTTCGCGGCTGTTGAGCATGATGCTGGACACTTGGCGCGTACCGCTTTGCAGCGCAGCGACCAGTGTTTCGATCTCCACGGTGGACTGCTGCGTACGTTGTGCCAGGCCGCGAACTTCGTCGGC…	MSSWFANISVNMKLALGFGLVLVFTAILALTGWTSMSGLINRSNWMSDITSLNAQLTKLRVTRLQYMVADGDEKVAETVQTSLDSFKAYQEKLRASFKSPENLKMLDQLGIVIADYQKSLNNMRSGYKASTAARDELTTHAVKSLAVFEQLVTEVRNMDPADANRFEQYRLVTDAKDDLRLARYEVRGYTTNATPETEQAAVSKLDSAIKDLDALKTTFSGTQADQLRQLETSLMAYRTTLQNFKAATGTIVQARKEMTTQGQDIVKISEDMYKLQLDRRDQESAQARTTQITCTLLAIILGIIAAVIITRQITRPLRETLAVVDRIASGDLTQTLAVTRSDELGVLQQGIQRMGTTLRELIGGIRDSVVQIASAAEELSAVTEQTSAGVNSQKVETDQ…
Psyr_0907	Psyr_0907	CDS	CP000075.1:1029007-1029271	OX-yedQ	Wild-type	OK	77.2621	311.69	2.01228	5.36003	5e-05	0.0010101	yes	hypothetical protein	YP_234003.1	66044162	264	6.52	9.8	-0.916	-1.56	88	TCAGAGATCCTTTTTAACCTCTTTATCGATGTGCTTGTCAGCCTTGTGACGTTCCCTGTCGTCATGCTTAGCACCTTTGTCGACCTCGTCAGCGTCGTGCTTCACGCCCTTGTCCACTTCCTTGGCGTCATGATCGACGCCTTTATCCAGTTCACGGTTATCGTGTCGGACACCCTTTTCCAGCTCACTCTCTGCAAAGGCGACTGGCGCTACAGCACCCGTCAGGAAGAGGGCGGCAGTCATTGAGAGTACGAGTTTACGCAT	MRKLVLSMTAALFLTGAVAPVAFAESELEKGVRHDNRELDKGVDHDAKEVDKGVKHDADEVDKGAKHDDRERHKADKHIDKEVKKDL
Psyr_0913	Psyr_0913	CDS	CP000075.1:1036242-1038300	OX-yedQ	Wild-type	OK	12.546	23.5734	0.909931	3.26097	5e-05	0.0010101	yes	histidine kinase, HAMP region: chemotaxis sensory transducer	YP_234009.1	66044168	2058	4.69	73673.6	-0.079	-15.39	686	ATGAACAGTCTTTTGTCACCAGGCATGCGCCTGATGGGACATTTTGGTTTTGCTCGCAAGTTTCAGGTCTTGTTCCTGCTGTTCATGTTGCCGCTGGCGGGCAGCGCATGGGTCATCACCAAGGAATACAGCAACAAGCTCGATGTCATATCCGGGGAGCAATCCGGCGTGCGTCAACTGCTGGCCCTCGACGATCTGAACATCGAGTTGTCCGCCCAGCGCGATCATGCCGCACGCTGGAAAGCGGCCGACATTCTGCGCGAGCCAACCCCGGCGGCGAAGGCGGCGATGGCCAGCGTCGATGCAGGGATACCTCGAATTGCCAACGCGCTGCAGGGCGTTCAGGCCGTATTGGTTGAAGAGAAAGCTCCTGCCGACACCATGAACCGTTTCAAGGCG…	MNSLLSPGMRLMGHFGFARKFQVLFLLFMLPLAGSAWVITKEYSNKLDVISGEQSGVRQLLALDDLNIELSAQRDHAARWKAADILREPTPAAKAAMASVDAGIPRIANALQGVQAVLVEEKAPADTMNRFKALQAAVTGLDTASLRTVGWWPDGYDRFTTVLNLVQALREQIAMDSGLILDPWLETYMLMQLSTQQVPDLIERIGRLSSVGQTSVASGQFSLQSRLQMRDLRGRIDDSKDQMQKAAGLLLSKLPEQLQPWADKYAAVMQVLEAQLKVIDEGVFGGSIKLKPEEFEKSIDTLTSSTADLRRQSLDALNGRLDYYHENSNTEFIPMAVVFCVLVIMAIYLFACLQSSIRNSARGITTLAESLRDGNLCVEVAVQGRDELAAISRALNVAV…
Psyr_1622	Psyr_1622	CDS	CP000075.1:1823412-1824156	OX-yedQ	Wild-type	OK	4.60688	27.5372	2.57952	4.466	0.0001	0.00187793	yes	LuxR transcriptional regulator	YP_234708.1	66044867	744	9.67	28.3	-0.308	9.3	248	TCAGACCATGCCCATATTAATGGCTTTGTACACGGCCTGTTTGGCAGTGCGCACTTCGAGTTTGCTGGAAACGTTGGACATGTGAAATTTCACGGTGCGTTCCGAAATGGAAAATATCTCGGCGATTTCGCTGTAGGCCTTGCCCATGGCTACCCATTTCAGCACGCCTATTTCGCGGCTGGATAATTTGCATCGGGTGGGCTGCGGGAAGAGTTCGTGGGGCGCCTGTGTCTTGGTCAAACGGTCATGAAAGCGGATGAGGCTCATCTGGATATCAGCGGCCTTGTCGCGGATTCGCTGATCGAAGTCAGTCTGTTGCCTGGCATTGCAAAGACTCAGAGCGGCAAAAAGCCCGCTTGCATCGTGCAGGGTGAAAGTGGCCCCGGAGGACAGCTGGTA…	MEVRTVHTQLDCPPLKINAAPAPLRQLIEDFENDLHRIGDFTYAYFSSPKTRTVKPVILSNYPDSWLKSYIASNYHLIDPIIKHAWHSITPFFWREARHAIQGVETDDFLKRSAKYQLSSGATFTLHDASGLFAALSLCNARQQTDFDQRIRDKAADIQMSLIRFHDRLTKTQAPHELFPQPTRCKLSSREIGVLKWVAMGKAYSEIAEIFSISERTVKFHMSNVSSKLEVRTAKQAVYKAINMGMV
Psyr_0249	Psyr_0249	CDS	CP000075.1:261708-263493	OX-yedQ	Wild-type	OK	5.29785	12.4633	1.2342	3.29085	0.0001	0.00187793	yes	type II secretion system protein E	YP_233360.1	66043519	1785	7.14	66319.7	-0.198	0.73	595	TCAGCGTTGTTCGCTCTGCGGTGTCACTCGCAGCACTTCCTCGAGTGTAGTCAGGCCTGCCGAGACTTTCTGCGCGCCGGACAGACGCAGGCTGCGCGTTCCTTCCTTGAAGGCCTGACGACGCATGGCAGTCAGGTCCAGGTCCGCCGAGATCAATGCCTTGATGTTGTCGGACATGACCATGATCTCGTAAACACCCGCCCGGCCACGGTAGCCGGTATCGCGACACTCCACGCAGCCGACCGCCTGATGCGCGCCAGGCGGCACCGGTGCCTGCCAGGGGCGCGTCAGGGTTTGCCAGTCGGTCTCGTTGAGGTTGATGGGCGCCTTGCAGTGTGGGCACAGGGTGCGCACCAGACGCTGGGCCATGACGCCGAGGATGGTGGCCTTGAGCAGGTA…	MAALAPSSQDRWLDLNDVLRDLVAEGYLGQDDAETALTQRRSAVNIQLHPLEFLASLQFDDFKRPGKKLDVETLTAWLAKACGQPYMRIDPLKINVAAVTPLMSYAFAQRHKILAVAVDRESVTIASAQPYVRSWEADLAHVLKLQIKRVVANPADIQRMAMEFFRLAKSVSGASASEQKMSNMGNFEQLLKLGASDQEPDANDAHIVNIVDWLFQYAFQQRASDIHIEPRREQGTVRFRIDGVLHNVYQFPAQVIMAIVSRLKSLGRMNVAEKRKPQDGRVKTTTPENREVELRLSTLPTAFGEKMVMRIFDPEVLLKDFDQLGFSSDDLRRWQEMTRQPNGIILVTGPTGSGKTTTLYTTLKKLATSEVNLCTIEDPIEMVEPAFNQMQVQHNIDLS…
Psyr_2625	Psyr_2625	CDS	CP000075.1:3184815-3185553	OX-yedQ	Wild-type	OK	5.51177	25.5496	2.21271	4.11593	0.0001	0.00187793	yes	lipoprotein	YP_235702.1	66045861	738	9.33	26	-0.243	7.32	246	TCAACCCAATGTGATGGCTTGGCGCTGGCTGTAAAGGCCGTCCACTTCTTTTTGCAAAGACGCGACCTTGCTGTTCATTTTGCTGATCTCGCCGTCGATAGCAGTGACCTGTGTGCCGCCACTATTGGCGCGCTCAAGGTCAGCGGTCTTCTTGTATTCAGCTACTTTGGAGCGCATGCCGGTCAGGTCTTTATTCATCTGAGCCAGGTTGCTGTCGACACTGGCGATCTCTTGCTGAGCCTTGGCTTTGTCCAGTGTCTTGGTTTTGATGGATTTCTGAATACCGGCGATGCGCTCTTTGTCGTCGTTGATGACCTGCTGCAGCGTGTAAGTACGCTGGGCAACTTTTTCGGTGTCGGCTTTTACATCGTCACTCATCAGCTGCAGGCGCTGGGTGGT…	MEHVRRHLPRAMLGLIISVSLVLAGCANNGTGSSLLGSGTAPDPRLTKSTDSSFFSTSGLTACAAAAGVGILACAVASPSDKVKCMVVAGIAACGVAMGANYYYDYRRSKYSDTTQRLQLMSDDVKADTEKVAQRTYTLQQVINDDKERIAGIQKSIKTKTLDKAKAQQEIASVDSNLAQMNKDLTGMRSKVAEYKKTADLERANSGGTQVTAIDGEISKMNSKVASLQKEVDGLYSQRQAITLG
Psyr_2828	Psyr_2828	CDS	CP000075.1:3401767-3403822	OX-yedQ	Wild-type	OK	7.14421	13.7265	0.942124	2.86082	0.0001	0.00187793	yes	C-5 cytosine-specific DNA methylase	YP_235905.1	66046064	2055	9.11	73180.2	-0.245	16.7	685	ATGTCCGCTCAACAGAAGAAACACCCCTTCGATTTTAAAACCCAGTACGGCCTTGGCTTCAATCCGCAAGACGATGAGATCGTTGTGGACTTCTTCTGCGGTGGCGGCGGCGCCGGTACCGGGCTGGAAATGGGCCTTGGGCGCACCGTCAGCGTAGCCAAGAATCACAGCCCGGCAGCGATCAGCATGCACACCGTGAATCACCCAGGTGCGAAGCACTTCACGACAGATGTATTCGACGGCGATCCGGATACCGAATGCGGAGGCAAGGCCGTGGGCTGGTTCCACATGAGCCCGGATTGCACCCACCACAGCCAGGCCGCTGGCGGGCAGCCGCGCAAGCGTGAGATCCGCAACCTGTCTTGGATCGGCTTGAAGTGGGGTGGCAAGAAGAGACCC…	MSAQQKKHPFDFKTQYGLGFNPQDDEIVVDFFCGGGGAGTGLEMGLGRTVSVAKNHSPAAISMHTVNHPGAKHFTTDVFDGDPDTECGGKAVGWFHMSPDCTHHSQAAGGQPRKREIRNLSWIGLKWGGKKRPRVISLENVKQILQWGPLVAKRCKSTGRVVKLGGGIAAPGEVVPVDQQFLVPDPGRRGQTWAVFVAELERLGYVVEWRVIRACDFGAPTSRERLFMIARCDEQPIVWPEPTHAKRPAKGQKPWRTAAECIDFTELGKSIFGRKKDLAPATLRRVAKGMKKFVIDNPAPFIVPIANWSGETVQSAKEPLRTVTSYPKGGAFSVVSPVIAPATHQCSDRINDPLEPLPTVTCANRGELTLISPTLIQSGYGEREGQQPRVPGIDQPLGT…
Psyr_3289	Psyr_3289	CDS	CP000075.1:3935595-3936771	OX-yedQ	Wild-type	OK	63.0964	97.5083	0.627967	2.73543	0.0001	0.00187793	yes	3-ketoacyl-CoA thiolase	YP_236359.1	66046518	1176	7.03	41707.8	-0.032	0.22	392	TCAGACGCGTTCGAAAACGGTCGCGATGCCCTGACCCAGACCAATACACATGGTCGACACGCCGAAGGTGCCGCCATTTTGCTTCATGACGTTGAGCAAAGTGCCGGAGATGCGTGCACCGGAACACCCGAAAGGATGCCCCAGAGCGATGGCGCCGCCGTGCAGGTTAACCTTCTCGTTCATCTTGTCGAGCACTTTCAAATCTTTCAACACCGGCAAGGCCTGTGCAGCGAACGCTTCGTTGAGCTCGAAGAAGTCGATATCGGCAATACTCAGGCCGGCGCGCTTGAGTGCTTTCTGGGTCGCCGGAACCGGACCATAGCCCATGATTGCGGGGTCGACACCGGCCACCGCCATCGAACGGATCACCGCCATCGGCTGGATGCCGAGGTCCTGAGC…	MSLNPRDVVIVDFGRTPMGRSKGGMHRNTRAEDMSAHLISKLLERNNKVDPAEVEDVIWGCVNQTLEQGWNIARMASLLTQIPHTSAAQTVSRLCGSSMSALHTAAQAIMTNNGDVFIIGGVEHMGHVSMMHGVDPNPHMSLHAAKASGMMGLTAEMLGKMHGITREQQDAFGLRSHQLAHKATLEGKFKDEIIPMQGYDENGFLKVFDYDETIRPDTTLESLAALKPAFNPKGGTVTAGTSSQITDGASCMIVMSAQRAQDLGIQPMAVIRSMAVAGVDPAIMGYGPVPATQKALKRAGLSIADIDFFELNEAFAAQALPVLKDLKVLDKMNEKVNLHGGAIALGHPFGCSGARISGTLLNVMKQNGGTFGVSTMCIGLGQGIATVFERV
Psyr_3303	Psyr_3303	CDS	CP000075.1:3952812-3953592	OX-yedQ	Wild-type	OK	3.7752	24.5536	2.70131	4.2252	0.0001	0.00187793	yes	polysaccharide export protein	YP_236373.1	66046532	780	8.88	27.5	0.075	1.96	260	ATGAAAAGCATGATGCTGATCGCCAGCTTATTGCTGTTGAGTGCGTGCAATACCCCTTCCAGGGTGGGCCTGCCCGATGACCGTGCGCAAATCGAGGCCGGCCAGGCTGCGGGCCGCGCACTGGCTGGCAAGCCGCTGCCGCCGGAGCGAATCCGCCCCGGCGATACGCTGCGCATCGTGCGCAACAGTGGCGAGGCGCCGTCGATTTCGGCGTTTACCGCCAACTCCATCTATGAACTGACCCTGTTTCAGGTGCTCAACGACGGCACCTTTTCCTACCCTTATATCGGCACCGTCAAGGCTGCGGGCCTGACCCTCCAACAGTTGAACGACCTGCTGGAAAGCAAACTGCAGAGCGTCTACCGCGAGACCGCGCTGACCATCAACATCTCCCAGTCA…	MKSMMLIASLLLLSACNTPSRVGLPDDRAQIEAGQAAGRALAGKPLPPERIRPGDTLRIVRNSGEAPSISAFTANSIYELTLFQVLNDGTFSYPYIGTVKAAGLTLQQLNDLLESKLQSVYRETALTINISQSPGNTVFVGGAVRNSVTLPVNVATNLDQAIVGAGGVALDADAGQVALLRQEENGLYKTYFFDYSKFLWAGGAGGPTAPVLLKRGDIVFVPKSSVGNKVDGVSLYFNQLIPFAKSIGLGLNYELRNNN
Psyr_3307	Psyr_3307	CDS	CP000075.1:3958097-3962639	OX-yedQ	Wild-type	OK	3.16692	14.8038	2.22482	3.47671	0.0001	0.00187793	yes	group 1 glycosyl transferase	YP_236377.1	66046536	1218	8.57	45.9	-0.238	4.59	406	ATGCGAATCCTGTGGACACTCCCCTACCTGCCCTGGCCCACCACCAGTGGTGGCAAGACCCGGGAATACCATTTGTTGCGAAACCTGGCTGGGCGCGGTCATCGCATCACGCTGCTGGTGCAGTCCAAGAACCCGCTGGACGACGACGCGCGCGCGGCACTGGAGCCTTGGCTGGAACGCCTGATCGTGATCGAACGCCGCCCGCTGCTCAGCCTGCGTACGCTGCTGGCTGTGGCCTTTGCAGCGCCACCGATGCTGGCCAGCGTGAACGGCTACGCGCCACAACTGGAAAAAGCCTTCGAGCAGTTGCTGAAGGAGGACTGGGACATTATCCAGTTGCAGCACACTTATGCCTTTCAGCCCTTCGAGCGCGCGCTCAAGCGCTCTGGCAAGCCCTTT…	MRILWTLPYLPWPTTSGGKTREYHLLRNLAGRGHRITLLVQSKNPLDDDARAALEPWLERLIVIERRPLLSLRTLLAVAFAAPPMLASVNGYAPQLEKAFEQLLKEDWDIIQLQHTYAFQPFERALKRSGKPFVLTEHNVESDLGAASYDRLPRWANAFAVYDRWRYRRWETRVFRQTGELIAVTEDDAKVLSRLSGRATSYVVNSVDCDYYASVHADRHSHRLLFIGNYEYGPNVDAIEWALDEIMPQVWAQAPHVRFAIGGFGMPQTWRERWPDPRIEWLGFVPDLRALQATASMFFAPLRQGGGSKLKTLEAMAAGLPVVTTAQGVSGLTVRHGEHYLGSEDAAGLAALIAEYTDKPLQLEQIGEAGRVYVRARHDWSVSAAQLEVIYTRFSFSKQ…
Psyr_3342	Psyr_3342	CDS	CP000075.1:3997657-3997918	OX-yedQ	Wild-type	OK	39.2337	133.582	1.76756	3.65188	0.0001	0.00187793	yes	hypothetical protein	YP_236412.1	66046571	261	8.77	9.5	-0.083	1.92	87	TCAGGCAGCGCTGTAGTACGCTTTCGCTACTCGAGTCGTCACCGGCTCTTCACGCAGCTCGGCCACCAGCGCAGAGATGTCCCGAACCGTATTGATACGGCTGAGCGGCAGGCTCTTCTGACGCTGGGTGCGCCCCGATACCGGGTCGCTTATCTGCACATTCATCTGCTCGTTGGCAATCGTACAGGTGCAACGCAACGGCAGAAACGCACGTTCCACAATGCTCCTGAGTTCTAACTCGGACAGTCCACTCGCGATCAT	MIASGLSELELRSIVERAFLPLRCTCTIANEQMNVQISDPVSGRTQRQKSLPLSRINTVRDISALVAELREEPVTTRVAKAYYSAA
Psyr_3372	Psyr_3372	CDS	CP000075.1:4030703-4032091	OX-yedQ	Wild-type	OK	9.06112	39.6554	2.12976	3.61367	0.0001	0.00187793	yes	hypothetical protein	YP_236442.1	66046601	621	10.83	23.2	0.604	10.87	207	TCATGATTGCGCAGTTCCGTCTTCGTTCGGCTGGCGGCCGCCGGTAATCATCGGCAGCAAGGTACTGGGCACCAGCACGACCAGCAGCAGATGGACGATGACAAACGCGCCGATGGCGGTCATCGCCCCGAAATGTACCCAACGGGCGAAATCGAATCCGCCCAGCAGACTGACCAGCCCTTGAAATTGCACCGGCTTCCAGATGGCCAGGCCGGACAGCACCACCAATACGCCCATGGCCAGCACCAGCCAATACATCAGTCGTTGCACGGCGTTGTAACGGCCTTTGACGTGGACCAGGCGAAAATGCAGCGCGTCATTCATGTCACGCGTCACTTCGGACGGCCGTACCGGCAGCAGATCGCGCTTGAAATGGCGGCTGAACACGCCATACAGCAC…	MKTRPIHPWPVRLTHWVNAVGMVCMFMSGWAIYNASPLMPFTFPKFLTLGGWLGGSIAWHFAVMWLLVINGLIYVLYGVFSRHFKRDLLPVRPSEVTRDMNDALHFRLVHVKGRYNAVQRLMYWLVLAMGVLVVLSGLAIWKPVQFQGLVSLLGGFDFARWVHFGAMTAIGAFVIVHLLLVVLVPSTLLPMITGGRQPNEDGTAQS
Psyr_3548	Psyr_3548	CDS	CP000075.1:4225353-4226055	OX-yedQ	Wild-type	OK	3.71409	28.2275	2.92602	4.50134	0.0001	0.00187793	yes	glutathione S-transferase	YP_236618.1	66046777	702	5.85	26.5	-0.41	-5.11	234	TCATTCGGCCGGCGAGTCCAGCTCAGGAATTCCACTGCTGCGATCAGCATAAGCGGCCTGGAAAGCCGGACGCTTCTGCCAGCGCTGCCAGTACAAATCCAGGAACTCGAAACGCTCATCCAGTGGCGTGGCGTTGACCGGGAACTTGGAGAAGGCAATGGCGGTTGCAAGCGTGATGTCCGCGAACGTTGGCGCATCGCCGCCAAGCAGCCACTCGCGGCCATCGGACAGATGACGATTGACCAATGCCGCATGGCTCAGCGCCTCTTTGCGGCAGTGCTCGCCCCATGCTTCGTTCTTGGTCAGTTCAAGCTTGAAGCCGAGGCCGGTGTGCAGCACGTGAAAGGCCGTAACGATCCGATAGAGGATATGCACCCAGATGCGGTTATCCCACATGTT…	MTSKLRLFTSPSAFPNPQRLRLFIHEKGIADQFDETIYDMTPGGEQRGWRHLNMNPWGETPTLELADGSFISETAAIARYLDQSYPGRKIMGEGALEQGLDNMWDNRIWVHILYRIVTAFHVLHTGLGFKLELTKNEAWGEHCRKEALSHAALVNRHLSDGREWLLGGDAPTFADITLATAIAFSKFPVNATPLDERFEFLDLYWQRWQKRPAFQAAYADRSSGIPELDSPAE
Psyr_4812	Psyr_4812	CDS	CP000075.1:5707178-5708495	OX-yedQ	Wild-type	OK	26.1184	14.5615	-0.842909	-2.73871	0.0001	0.00187793	yes	extracellular solute-binding protein	YP_237877.1	66048036	1317	6.8	47913	-0.183	-0.62	439	ATGAACATTCGGAAAACGCTTTTCCTGTCCGCAGGCGTGTCCGCCGCCCTTTTCAACCTGACCGTCCAGGCTGCCGAAACCGTGACCATCGCCACGGTGAACAACGGCGACATGATCCGCATGCAGCGCCTGTCGAAAACCTTTGAACAGCAGCATCCCGACATCAAACTCAACTGGGTGGTGCTCGAAGAAAACGTCCTGCGCCAACGCCTGACCACCGATATCGCCACACAGGGTGGCCAGTTCGACGTATTGACCATCGGCACCTACGAGACCCCGTTATGGGGCGCCAAACAGTGGCTGGAGCCGATCACCGGCCTTGCGCCGGACTACGATCTGGAGGATATCTTTCCCTCGGTGCGCCAAGGCTTGTCAGTCAAGGACACGCTCTATGCCCTG…	MNIRKTLFLSAGVSAALFNLTVQAAETVTIATVNNGDMIRMQRLSKTFEQQHPDIKLNWVVLEENVLRQRLTTDIATQGGQFDVLTIGTYETPLWGAKQWLEPITGLAPDYDLEDIFPSVRQGLSVKDTLYALPFYGESTITYYRTDLFKQAGLSMPEHPTWTQLGEFAAKLHKPDKGVYGMCLRGKAGWGENIALLSTMANAFGARWFDEQWKPELTSPEWSKAANFYVNTLKNYGPPGVSSNGFNETLALFNSGKCALWVDASVAGSFTTDKAQSNVVDSVGFAPAPVEVTDKGSSWLYAWSLAIPTTSKHKDTAKAFITWATSKAYIQLVAETDGISNVPPGTRASTYSEAYLKAAPFAKVTLQMMQHADPAHPSAKPVPYVGIQYVTIPEFQAIG…
Psyr_0509	Psyr_0509	CDS	CP000075.1:564625-566785	OX-yedQ	Wild-type	OK	5.26541	11.1054	1.07665	3.01793	0.0001	0.00187793	yes	PAS:GGDEF	YP_233617.1	66043776	2160	5.01	80399.2	-0.127	-19.59	720	ATGCCCACACAGAGAAGCAGCATGGAACGCGTGCCAAACCAGCCAGATGATGGCTCTTCAGTTTTACTTGTTGTAGACGATTACCCGGAAAATCTGGTGACGATGTGCGCTGTTCTGCAAAGAACGGACTGGCACATTGTGACTGCAAGTTCCGGAATAGAAGCATTGACGGTACTTCTCGAGCAGGAAGTCGACCTGGTTTTGCTGGATGTGCAGATGCCGGGCATGGACGGCTTCGAGGTCGCGCGACTGATGCGTGGCAGTCAGCGCACCCGCCTTACGCCGATTATTTTTCTCACCGCCAATGAGCAGACCCAGGATGCGGTGCAAAAGGGCTATGCGAATGGTGCGACGGACTATCTGTTCAAACCCTTCGACCCGAATGTGCTCAAGCCCAAG…	MPTQRSSMERVPNQPDDGSSVLLVVDDYPENLVTMCAVLQRTDWHIVTASSGIEALTVLLEQEVDLVLLDVQMPGMDGFEVARLMRGSQRTRLTPIIFLTANEQTQDAVQKGYANGATDYLFKPFDPNVLKPKVQTLLEQQRNRRALQQLSLELESARAFNASVLANVAEGILVVDEAGTISFANPAICQLLNTSVDHLRGTQVLDYIIEPKVGHWLDSGFYQHYRKSDTYRVHDAILRTAQGTQLPVALSCAALPAEQKAMVLTVLDMSVVRDLYQQLEKQAVTDALTGLLNRRGLYQAVESMLLRNERADKYLVVLFMDLDGFKQINDTLGHEAGDQVLLWVAEQFKDSMRPYDVLARIGGDEFTVVIDGLDYPEQAAKIAEKLIERVSGRRQVDGV…
Psyr_0561	Psyr_0561	CDS	CP000075.1:637989-638841	OX-yedQ	Wild-type	OK	8.46657	21.2926	1.3305	2.98901	0.0001	0.00187793	yes	flagellar motor protein MotA	YP_233669.1	66043828	852	6.42	30.4	0.415	-2.87	284	ATGGCTAAAATCATCGGCATCATTGTCGTTCTCGCAAGTGTCATCGGCGGATATGTGCTGTCCCATGGCAAGGTCATGGCGCTGTTCCAACCGTACGAGGTCTTGATTATCGGCGGTGCTGCACTGGGCGCGTTCCTCCAGGCCAACCCAGGCTACATGTTCATGCACGTGTTCAAGAAGTCGCTGAAGATGTTCGGTACGCGCTTCACACATGCCTATTACCTTGAAGTGCTGGGGCTGGTCTACGAAATCCTCAACAAGAGCCGCCGTGAAGGCATGATGGCGATCGAAGGGGATATCGAAGACGCTGCCTCCAGCCCGATCTTCGCCAAATACCCGGGTGTCCTCAAGGATGAGCGCATGACTGCGTACATCTGCGATTACCTGCGCATCATGTCG…	MAKIIGIIVVLASVIGGYVLSHGKVMALFQPYEVLIIGGAALGAFLQANPGYMFMHVFKKSLKMFGTRFTHAYYLEVLGLVYEILNKSRREGMMAIEGDIEDAASSPIFAKYPGVLKDERMTAYICDYLRIMSSGNMAPHELEGLFDMELLSMKEDLEHPSHAITGIADGMPGFGIVAAVLGIVVTMASLGSGDKAAIGMHVGAALVGTFFGILAAYGFFGPLATSLAHDAKEEMNVYESIKASLVASASGMPPSLAVEFGRKVLYPLHRPSFSELEQAVRGR
Psyr_0704	Psyr_0704	CDS	CP000075.1:806934-808053	OX-yedQ	Wild-type	OK	25.7768	46.6299	0.855184	3.10547	0.0001	0.00187793	yes	gamma-glutamyl kinase	YP_233810.1	66043969	1119	7.04	39.8	-0.007	0.15	373	ATGCGCAGCAAAGTGACGGGCGCCCAGCGCTGGGTTGTGAAGATTGGCAGTGCCTTGCTGACGGCGGATGGCAAGGGTCTGGATCGCAACGCCATGGGTGTTTGGGTGGAGCAGATGGTGGCGCTGCACGAGGCGGGTGTCGAGCTGGTACTGGTGTCTTCCGGGGCGGTGGCTGCCGGCATGAGCCGTCTTGGCTGGACGGCCCGACCCAGCGCCATGCATGAGCTCCAGGCTGCTGCGGCGATTGGTCAGATGGGCTTGGTGCAGGCGTGGGAGTCGAGCTTCGCCGAGCATGGCCGACATACCGCGCAGATCCTTCTGACTCACGATGACCTGTCGGACCGCAAGCGCTACCTGAATGCCCGTAGCACCCTGCGCACGCTGGTCGAGCTTGGGGTT…	MRSKVTGAQRWVVKIGSALLTADGKGLDRNAMGVWVEQMVALHEAGVELVLVSSGAVAAGMSRLGWTARPSAMHELQAAAAIGQMGLVQAWESSFAEHGRHTAQILLTHDDLSDRKRYLNARSTLRTLVELGVVPVINENDTVVTDEIRFGDNDTLAALVANLVEADLLVILTDRDGMFDADPRNNPEAQLIYEARADDPALDAVAGGTGGALGRGGMQTKLRAARLAARSGAHTVIVGGRIERVLARLKGGERLGTLLSPERGMLAARKQWLAGHLQTRGTLVLDDGAVAALARDQKSLLPVGVKLVQGSFRRGEMVVCVAQDGREIARGLSNYSAIEAQKIIGHSSESIVRELGYMAEPELIHRDNLILV
Psyr_0783	Psyr_0783	CDS	CP000075.1:887923-890302	OX-yedQ	Wild-type	OK	8.30923	30.989	1.89897	3.58968	0.0001	0.00187793	yes	protein-glutamate O-methyltransferase	YP_233879.1	66044038	810	9.66	30791.2	-0.296	7.17	270	TCATGGTTTGCGGTAAATCGAAGGGGAGACCATTTTCAACATGTCATTCACACCGTTCAGGCTTTCCGAGTGGCTGATGATGAAATAGCCTCCTGGCTTGAGACGGGGGATCAACCGCGCCACCACTTTGCTTTTGGTTTCCTGATCGAAATAAATCATCACGTTGCGCAGGAAAATGACGTCGAACTCGCCCAGATCCGGCAGGGTGTCATTGAGATTGACCTGCACGAAACTGACCCGGCTGCGCAACGACTTGTCGATCAGGAAGGTCCCTTCCTGGCGACCTGTGCCTTTCAGACAATATTTGAACAGCAAAGGTTGCGGCAACGTCTCGGTACGTTCCATAGGGTAGTGACCGCTGCGCGCCTTGCTCAGCACGCGGGTGCTGATGTCCGAGCC…	MPDTASLTDREFGQFQNWLYNAAGIKLTLAKKALVAGRLFKRLKHYELDSYGEYFKLIMNDQRNGELQVALDLLTTNETYFFREPKHFDFLRQQVLPKVTHGKMFRIWSAASSSGEEPYSLAMTLAEQLGTAPWEVVGSDISTRVLSKARSGHYPMERTETLPQPLLFKYCLKGTGRQEGTFLIDKSLRSRVSFVQVNLNDTLPDLGEFDVIFLRNVMIYFDQETKSKVVARLIPRLKPGGYFIISHSESLNGVNDMLKMVSPSIYRKP
Psyr_1313	Psyr_1313	CDS	CP000075.1:1490742-1492020	OX-yedQ	Wild-type	OK	12.7352	24.8548	0.964704	2.94963	0.00015	0.00265487	yes	hypothetical protein	YP_234402.1	66044561	1278	5.56	47.8	-0.227	-4.9	426	GTGGACGAGTATCAACAGACTATTCGTGCTTTATCGGATCGGATCGTCGTTGCACAGACGCCGATTCGCATTCTGGATGCAGTTAAATGGGATGAGAACGTCCGCAAGGAGTTTCTGGCCGCCAAGGGCAAGGCGCTGCCTGCCGTGGACCGCGCCTATTACGAAAACCGTCCGCTGGGTTTCGACTCTTCGGCCTTGAAGCAAGAGTTCCAGAACATCGAGCGGGACGTGACGCGTCAACTGGGTCAGTTCAACCCGGTCGGGCAGATCATGCGCCGCATGTGCCGTGAGTACCGCATGGTGGTGCGTATGCTTGAAGCGCGCGGCACGTCCGACTTCGGGCTGATTTCTCAGGAACTGTACGGCGCGGCATCCGATGCCTTTCATGCGGGTGATCCG…	MDEYQQTIRALSDRIVVAQTPIRILDAVKWDENVRKEFLAAKGKALPAVDRAYYENRPLGFDSSALKQEFQNIERDVTRQLGQFNPVGQIMRRMCREYRMVVRMLEARGTSDFGLISQELYGAASDAFHAGDPTLADLGLMLSDYLNNIAGRGDLKDEPKTLTAKDAVSLLQSRLNRVFGEAEETIRVFESDGIVADAAAGADYIKIRTDAMFNERDVRALEVHEGLVHVGTTLNGQNQPICTFLSKGPPSSTVTQEGLAILMEVIAFASYPSRLRKLTNRTRAIHMAEQGADFLQVFEFYQEQGFGMSESYGNASRVFRGSVPNGLPFTKDLSYLKGFIMVYNYIQLAVRKGKLEQVPLLFCGKTTLEDMRTLRQLVDEGLVVAPKYLPEQFRDMNAL…
Psyr_0149	Psyr_0149	CDS	CP000075.1:161188-162646	OX-yedQ	Wild-type	OK	2.13468	7.93514	1.89424	3.21824	0.00015	0.00265487	yes	succinate-semialdehyde dehydrogenase	YP_233260.1	66043419	1458	5.54	52010.1	0.006	-5.69	486	CTACAACCCACCCACATGAAACGCCTTCACTTCCAGGTATTCATCCAGTCCGTAGCTGGAGCCTTCGCGGCCCAGGCCGGACTGCTTGACGCCGCCGAAGGGGGCGACTTCCATGGAGATGATGCCGGTGTTGAGGCCGACCATGCCGAACTCCAGCGCTTCGCCGAAACGCCATGAGCGGCGCAGGTCCTGGGTGAAGTAATACGCGCCAAGGCCATAGGGCGTGGCGTTGGCCAGTGCCAGCGCTTCGGCTTCATCTGTGAAGCGCATCAGTGGCGCGACCGGGCCGAAGGTTTCTTCGTTGGCCAGCAGCATGCCTGCGTGGGTATCGCCCAATACCGTGGGCTGGACGAACTGGCTGGTGCCGTCAGGAGAACCGCCGTGCAGCAGTTTCGCTCC…	MLKNQLKDPSLLVDRAYVDGQWISADDGATLTISNPATGEALAQVPALQGVETRRAIEAADRAWPAWRARPAAERAALLERWHQAMLDNVEDLALIMTFEQGKPLNESRGEIRYGASFVKWFAEEARRSYGETIPAPSADRRLMTLKQPVGVCAAITPWNFPNAMITRKCAPALAAGCPIIVKPSDLTPLSALALALLAERVGIPAGVFNVITGMPTGIGEELTGNPVVRKISFTGSTPVGRLLMRQSAEHIKRLSLELGGNAPFIVFDDADLEQAVTGIMLSKFRNAGQTCVCANRILVQNGIYDRFAARLVEEVSKLKVGNGLEEGVTIGPLINPAAVSKVARHIDDALSQGAKLLHGGSPDGTSQFVQPTVLGDTHAGMLLANEETFGPVAPLMRF…
Psyr_1769	Psyr_1769	CDS	CP000075.1:2013028-2014180	OX-yedQ	Wild-type	OK	17.3907	32.9846	0.923472	3.00978	0.00015	0.00265487	yes	Acyl-CoA dehydrogenase, C-terminal:Acyl-CoA dehydrogenase, central region:Acyl-CoA dehydrogenase, N-terminal	YP_234855.1	66045014	1152	6.14	41.8	-0.058	-5.56	384	TCAGACCAGATAATGGCGCAATTCACGGGCGATCAACAGGCGCTGGATCTCGCTGGAGCCTTCGTATATCTGGGTGATGCGCGCGTCCCGGTAGTAACGCTCGACCGGGTAGTCCTCCAGATAGCCATAGCCACCATGAATCTGGATCGCCTTGGAGCACACCCATTCGGCCATTTCCGACGCGAACAGCTTGGCTTGAGAGGCTTCCGACAGGCACGCTTGCCCGGCGCTGCGCAGCCGCGCGGCGTGCAGGGTCAGCAGGCGGGCGGCATTGATGCGGGTGTGCATGTCGGCCAGCAGATTGGCAATGCTTTGATGTTCGATGATCGGTTTGTCGAACTGCACACGTTCCCGCGCATACGCCAGCGCAGCTTCGAAGGCGGCGCGGGCGATACCCAG…	MHDLELSEEQVMIRDMARDFARNEIAPYAQAWEKAGWIDDALVAKLGELGLLGMVVPEQWGGTYIDYVAYALAVEEISAADAATGTLMSVHSSVGCGPVLNYGTDEQKHAWLEKLATGRAIGCFCLTEPHAGSEAHNLRTRAELQGDEWVINGAKQFVSNGKRAQLAIVFAVTDPALGKKGLSAFLVPTENPGFVVDRSEHKMGIRASDTCAVTLNNCRIPAANLLGERGKGLSIALSNLEGGRIGIAAQALGIARAAFEAALAYARERVQFDKPIIEHQSIANLLADMHTRINAARLLTLHAARLRSAGQACLSEASQAKLFASEMAEWVCSKAIQIHGGYGYLEDYPVERYYRDARITQIYEGSSEIQRLLIARELRHYLV
Psyr_2626	Psyr_2626	CDS	CP000075.1:3185585-3189022	OX-yedQ	Wild-type	OK	2.76985	9.39309	1.76179	3.23336	0.00015	0.00265487	yes	hypothetical protein	YP_235703.1	66045862	1548	5.65	57736.8	-0.496	-4.23	516	TTACTGGACTGCCTTACAGCGGTTCAGCCATGCATCGGTGTCTATTTTCTGGGTTTTCAGAAAAGCCTGCTGATTGACCCAATGGGTCTGCAGGTAGGGCTTGAGCTCTTTGAGCTGCTCGTTGCGACTGATGATTTCGCCCATGACCGGTATTTGCTGCGCCAGCAAAGGCTCTCCGTAGAGGGTGGCAGAATCTACCAGACTGCTTGCGTAGTACCGGCTGAGCTTGTGCAGTCGGTCTTTTTGTTCGTCGAGCTTGCTTTTACGCATCGGGCAACTGGCATCCTGCTCTGCAGCCGAGCAATTGAGCTCGTAGTTTTTCTGCAGAAAGTCGAGGTATTTGCCATCGTCGAGCATTTTCGTGCACAAAAAGGCACCAAGATTCAGGCTCGCGCGAAT…	MNSKYWGQVLFLPFTLICFQTFAATWDEKLYNPMPDAEDVVLPMPCDGAMVFRKVFIPLAGPLDDYPINIGGDNAEYGYVEQTRPAFIAGSFTNEKDAKSRYYLLAKYEMTALQYSALTQAECPTPSNKQRLPIVSLSWIQAMDAADKYNVWLRENSADKLPKEDGLAGFLRLPTEVEWEFAARGGLSVSTAEFRDLRYPMPEGLNAYEWFAGTQSSNGQLQLAGLLKPNPLGLHDMLGNVDEMMFEPFRLNKLDRQHGQAGGYVVRGGDYRTAQGELRSSLRKERNYYDAKAAATSKTTGVRLALASSTLTSRERVSSIESSWKKLGTGSGEAGQTEDKNAVQTLGTLASGVSDEALKEKLKALENQLRASNQQQEETRDQAIRASLNLGAFLCTKML…
Psyr_3306	Psyr_3306	CDS	CP000075.1:3956780-3958094	OX-yedQ	Wild-type	OK	3.10469	10.4353	1.74896	3.29681	0.00015	0.00265487	yes	glycoside hydrolase family protein	YP_236376.1	66046535	1314	6.32	48.5	-0.183	-3.11	438	ATGCAGCGTCCATCCAGATTCGGGCAACTCGTCACCCGCATACTGCTCGGCGCAACGCTGAGCTGTGCCGCGCAGGCGTCAACGGTCCTCAAGGCTCCGCGTGAAGTGGTCTGGGCGGACTTTCTGGGCGTCAACGTACAGTTTCAGTATTTTGCTCCGGACATCTATCAGCAGCAGATGAGCCGTCTGGACGAACTGGGCCTGAACTGGGTAAGACTGACCATTCACTGGCCAGTGATCGAGCCGCAAAAGGATCGCTACGCCCTGACCGAACTGGACGCCGCCATGACTGCGATCAAGGCGCACAATTACAACACTGTCGCGTACCTGGTCGGGTCGGCGCCTTTCGCCAGCAGCGCGCCGGCCGACGCAAAGGGCCGCGATCAATATCCGCCGACG…	MQRPSRFGQLVTRILLGATLSCAAQASTVLKAPREVVWADFLGVNVQFQYFAPDIYQQQMSRLDELGLNWVRLTIHWPVIEPQKDRYALTELDAAMTAIKAHNYNTVAYLVGSAPFASSAPADAKGRDQYPPTDFNVFAARMTALAQRYPQVNNWQIWNEPNIVWLPKEDPAAYGRLLTTTANAIRAALPDKTIVTAGMAYYSQMHSTSGYMLQTLLDNGLGQQNIVAAYHPYSEYPEGDSTPDRDFLVRANAMNQLLHSNGVKQVWATEWGWSSYAGPVEMQHLIGTSGQADYTLRRLALMSAMDFQRIFLFNLSDLDERASARDQGYGLLDLQASPKPVYTALQNFLKITGPRLQPAEPPAVSSVPDDLYAVPWTRADGTHLLMFWSAAGTSLNFPA…
Psyr_3459	Psyr_3459	CDS	CP000075.1:4122449-4125079	OX-yedQ	Wild-type	OK	33.3357	65.6023	0.976677	2.68835	0.00015	0.00265487	yes	helix-turn-helix, Fis-type	YP_236529.1	66046688	1416	6.08	50897.9	-0.013	-4.9	472	TCATGTGGCAAACAGATAGGCTTCCACATCCATTCCGGCGTCACGCATCTGCGCCAGCTTGTAGCGCAATGTACGCGGGCTGATACCCAGGCGTTCCGCAGCCTCCTTGCGACGTCCCCGTTCAGAACGCAGGGTGTCGATGATCATTTGAAACTCGTGACGCCTGAGGTCATCGCCCAGCGCGCCGACAGATTCCGGACTGACGCCGGCACCTGCATTCTCCGCCACGGTAGTGCCAGTCACTGCCACTGCAGCCTCGACAGAGGCAGCAACAGGCAGGCTGGTAACCGGCCCGGACAGACAGAAATCCTGCGCCTGAATCACCCCGCCCTGCTGCAGAATCAAGGCCCGCTGCACAGCGTTATCCAGCTCCCGCACATTCCCGGGCCATGGATAGCT…	MPINVLLVEDDRSLREALGETLELAGYDYKAVGSAEEALVAAEATPFSLVISDVNMPGMDGHQLLSLLRSRHPQLPVLLMTAHGAVERAVDAMRQGAADYLVKPFEPKALIALVARHALGRLEPAERDGPIAVEPASIQLLNLASRVAKSDSTVLISGESGTGKEVLARFIHQNSPRADKPFIAINCAAIPDNMLEATLFGHEKGSFTGAIAAQAGKFEQADGGTILLDEISEMPLGLQAKLLRVLQEREVERVGARKPIVLDIRVVATTNRDLAGEVAAGRFREDLFYRLSVFPLAWQALRQRTADILPLAERLLAKHVNKMKHAPVRLSAEAQQCLVSYPWPGNVRELDNAVQRALILQQGGVIQAQDFCLSGPVTSLPVAASVEAAVAVTGTTVAE…
Psyr_4175	Psyr_4175	CDS	CP000075.1:4966715-4967069	OX-yedQ	Wild-type	OK	59.1636	117.592	0.991007	2.7613	0.00015	0.00265487	yes	transport-associated protein	YP_237243.1	66047402	354	10.2	12082.9	0.021	3.99	118	TTACTCGGCTTTCAGGCCAGCAGCCGATACGTCTTTAACACCTTTGATTTTCTTGGTGATAGCGACGGCGGTGTTTTTCTGAGCTTCAGTCACTGGTTTCATGGAAGACAGGGAAACCACACCTTTGTTGGTCTCAACCTTGATACCTGCGTCAGTCAGGCCTTTCTCAGTCAGGATGTCAGCTTTGACTTTGGTGGTGATCCAGGCATCAGAAGTATCTTCTTTGACTTCTTGAGTGGTGGTGTTAGCTGCCAGAACCATAGGCGCTTGGGCCGAGGTCTGTGCGAAAGCAGCGTTGGCCATGGTCAGAGTCAGGGCAGTAGCGGTAGCAGCGGCAATAGCGAACTTCTTCAT	MKKFAIAAATATALTLTMANAAFAQTSAQAPMVLAANTTTQEVKEDTSDAWITTKVKADILTEKGLTDAGIKVETNKGVVSLSSMKPVTEAQKNTAVAITKKIKGVKDVSAAGLKAE
Psyr_4337	Psyr_4337	CDS	CP000075.1:5188302-5189766	OX-yedQ	Wild-type	OK	22.5834	12.685	-0.832145	-2.68922	0.00015	0.00265487	yes	AMP nucleosidase	YP_237405.1	66047564	1464	6.84	54.6	-0.166	-1.26	488	TCAACGGAATGGCGGCTCGTCGAAGCTGCGCAATTTGCGTGAGTGCAGCGAGTTCAGCTCGGTGCGCAGCAGGTCCAGCGCAGCGATGCCGATCTTCAAGTGCTGGCTCACCGCACGTTCGTAGAACGCATTCGCCGAACCCGGCAGCTTGATTTCGCTGTGCAACGGCTTGTCGGATACGCACAGCAAGGTGCCGTAAGGCACACGCAGGCGATAACCCTGAGCGGCGATGGTGCCGCTTTCCATGTCGACCGCCACTGCGCGCGACAGGTTGATCAGCGGACGTTCCTGCGCCCAGCGCAGTTCCCAGTTACGGTCGTCATAGGTCAACACCGTGCCGGTGCGCAGGCGCTTCTTGAGCTCTTCGCCGCGTTCGCCGGTAATCTGCGCAGCCGACTC…	MTQAFVVVDTAEQAVERLAELHERATSALSQALKRYLKDRVEPTAEERAQFSYPELRLIYKCQGEVPVTTRAYAKVQLPGTYSVTVTQPKAFKKYLLEQLVPLMNDFTVTVEVGMSEQSIPYPYVVEQGDELAGTGVTAAALARVFPSTDLSAATDGIADGLYDWANVDPLPLALFDAARVDFSLRRLVHYTGSDWRHVQPWILLTNYHRYVDQFILHGLEKLREDPRFVRMVLPGNVVVDKSMGQDEAQAIVASVVWHRYQMPAYHLIAEDGHGVTLVNIGVGPSNAKNITDHLAVLRPHCWLMIGHCGGLRQSQTIGDYVLAHAYMRRDGILDRVLPPHIPIPALAEVQLALQESAAQITGERGEELKKRLRTGTVLTYDDRNWELRWAQERPLINL…
Psyr_4486	Psyr_4486	CDS	CP000075.1:5347550-5348186	OX-yedQ	Wild-type	OK	20.5772	44.467	1.11169	3.01971	0.00015	0.00265487	yes	hypothetical protein	YP_237554.1	66047713	636	9.33	22.9	-0.051	3.67	212	TTACGCCTGCGGAACACTAACATTCAGCATTGAATACTTCAGACTCTGGCTATCCACCAACTGCTTGAGCAGTGAATTGACCTGGCGCGTAAATGTATCGGTAACAGCCTTCTGCGGGGTATTGGCCATCATCGGCACAAACCAGATACCTATCCAGGTATTGATTGCATCATGGTTACCGACTGTTCTCAGCACCTTACCCTGAGAATCCTGCGCGTCCAGGCTCATGCTGTACTGATCGGTGGCCATCGAAGGAATAATAGTCAGGGTCAGGCCACTGACAAACGCCATTACCATTTGGCCACCGCTCGGCGGATGGTTATACACCTTGAGGTGCAGGCTGTAGTCGCCTGGCTGTTTCTTGAACTCATCAAGGGTCACTCGGCCAAACAGCCCTGA…	MKRLKTLGLAAMLVLSGCASFTKDEVAPVTMPSMASYTNKPNVFVAFDFYQGTPGTAGAVEVPQARDALKPQLQKALTDSGLFGRVTLDEFKKQPGDYSLHLKVYNHPPSGGQMVMAFVSGLTLTIIPSMATDQYSMSLDAQDSQGKVLRTVGNHDAINTWIGIWFVPMMANTPQKAVTDTFTRQVNSLLKQLVDSQSLKYSMLNVSVPQA
Psyr_4773	Psyr_4773	CDS	CP000075.1:5651795-5652026	OX-yedQ	Wild-type	OK	16.0636	0	#NAME?	#NAME?	0.00015	0.00265487	yes	hypothetical protein	YP_237838.1	66047997	231	4.43	8.4	0.007	-5.35	77	ATGCTAAAAATCGTCCCAGATCCACCCCTCTTCACCGCCAACCCCAACGTCAGCCATGAAGACGCCCTGATGCATGCCAGCGACCTGCTGCGCTGCGCCGCCACCAGCGCCTGTGAATTCAGCGACAGCATGACCGGCACCCAGCGCGACATGACGCTGTCGATCATGCACCTGGTGGAAATGGCCAAGGTCATGGTCGACAGAACCATAGACAACCTGCAAGCCGAATGA	MLKIVPDPPLFTANPNVSHEDALMHASDLLRCAATSACEFSDSMTGTQRDMTLSIMHLVEMAKVMVDRTIDNLQAE
Psyr_4805	Psyr_4805	CDS	CP000075.1:5697436-5701126	OX-yedQ	Wild-type	OK	3.02706	6.16506	1.0262	2.91916	0.00015	0.00265487	yes	YD repeat-containing protein	YP_237870.1	66048029	3690	5.97	138211	-0.514	-19.99	1230	ATGTTCGAGGCAGCGCGGTTACTGGATGAGATCGAACACACCGGGGCAATGGCGGGCTTTGTGCTCGGAGCGATTGTGGGCATCGCGGCAGTGGCGTATGTCTCGCTCACCGTCGCCACGTGCGGGTTCGGCGGTTTTTTACTGGCCATGGCGGTCGGTCTGGCCGGTAATGCCATTGCCAGCATCGGGGAGAGTATCGGCAGCGCCTTCAGCTCTCCGGCGGGGCAGATCGAATCTGCCTCGCCCAATGTGTTCATCAACGGTAGACCCGCGGCCTTTGCCATCGAAAGCACCGCCGTGTGTGACAAGCACTCGCCGATCGTCAAGGTGGCCGAAGGCTCCAGCAACGTCTTCATCAATGGCCAGCCCGCCGCACGCAAGGGCGACAAGCTGACCTGC…	MFEAARLLDEIEHTGAMAGFVLGAIVGIAAVAYVSLTVATCGFGGFLLAMAVGLAGNAIASIGESIGSAFSSPAGQIESASPNVFINGRPAAFAIESTAVCDKHSPIVKVAEGSSNVFINGQPAARKGDKLTCGAKIGTGSPNVFIGGGTQRYLPVDDEVSAMARYTVDILLVVAGGAKAVLSIAKLGMQAGLKAAGPCALQFMGGVFLGDAIFRFGVAPVAEKVLGGLHGNPVDTTTGRKLLIDESDFSLPGLMPIEWTRFYASDLDVDSALGKGWVLPWEQSLRRKGSFLYLSDNQGRSVPFVTLDYNQRIYNAQEQLYLVRTEGGHYLLQTLDNVFYYFGEVPDDNHPVPLQRVENALGHFLHFVRSEDGVLTDICATGGHRVHLHYDEVNSRLST…
Psyr_0506	Psyr_0506	CDS	CP000075.1:557684-561587	OX-yedQ	Wild-type	OK	50.4978	32.2321	-0.647723	-3.02051	0.00015	0.00265487	yes	trifunctional transcriptional regulator/proline dehydrogenase/pyrroline-5-carboxylate dehydrogenase	YP_233614.2	161486739	3954	5.89	142777	-0.101	-17.11	1318	TCAGCCGATCGTCATCAGGCTCGCATTGCCACCCGCCGCCGCAGTGTTGACGCTCAATGCCCGCTCGATCACCAGACGTTCCAGCGGTACGTTGGTTTCGCCGTGGGACAGGCCGTTTACGCCGACGATGGCACCGCTGCGTTGTGCGATCTGCTGGCAGATGGCACGTAGCTGATCGGAGTCGCCATGGTGCAGGACGGCGTCGAAGATGACTTCGTCCTTGGCCCAGTCAGGTATCAGTTTGATGCGCGCCTGAACGTCCTTTGGCAGGCGAGCACGCAGCGGTTTGCCGATGTCGGTTTCCGGCCACACGGCAGAGCTGCCGACCGCCAGTACGGCTGCCAGTTGAATCAGCAGGTCGTTCTCGTCGTCAGCCAGGCAAAGTACGTGTTCACGCGG…	MATTTLGVKLDDPTRERLKAAAHSIDRTPHWLIKQAIFNYLEKLESGATLLELDGAAGKDNEDRGELAEEAGLQCFLDFAESIQPQSVLRAAITSAYRRPEPEVVPMLLEQARLSAPVAEATNKMAASIAEKLRNQKSAGGRAGIVQGLLQEFSLSSQEGVALMCLAEALLRIPDKGTRDALIRDKISNGNWQPHLGNSPSLFVNAATWGLLLTGRLVATHNEAGLTSSLSRIIGKSGEPMIRKGVDMAMRLMGEQFVTGETIGEALANASRFEAKGFRYSYDMLGEAALTEHDAQKYLASYEQAIHSIGKASHGRGIYEGPGISIKLSALHPRYSRAQYERVMDELYPRLLSLTLLAKQYDIGLNIDAEEADRLELSLDLLERLCFEPQLTGWNGIGF…
Psyr_4986	Psyr_4986	CDS	CP000075.1:5911245-5915475	OX-yedQ	Wild-type	OK	9.9639	15.7329	0.659003	2.67253	0.00015	0.00265487	yes	YD repeat-containing protein	YP_238051.1	66048210	4230	6.33	158297	-0.534	-18.44	1410	ATGTTCGAGGCCGCGCGCTTTGGTGACGAAATATCGCATACCGGCGCCCTGGGGGGCTTCCTGATCGGGGCTGTGCTCGGTATTGCGCTCATTGCGACGGTGGCGATCGCAACCTTCACGTGCGGGTTCGGCGTGGCTCTTCTGGCAGGACTTGCAGCAGGCGTCGGAGGTAGCCTGCTCACCGCCGCAGGAGAGGCGATAGGGAGTATGTTTTCCTCCCCTTCCGGCACGATCATCACGGCCTCACCCAATGTGTACATCAACAACCGCAAGGCAGCGCATGTTGAAAAAAGCATTGGTGCCTGCGACAAACATCCAGGGCCGGTCAAGATTGCCGAGGGTTCGACCAACGTCTTCATCAACAGTGTGGCGGCGGCGCGCAAAGGCGACAAGCTGACC…	MFEAARFGDEISHTGALGGFLIGAVLGIALIATVAIATFTCGFGVALLAGLAAGVGGSLLTAAGEAIGSMFSSPSGTIITASPNVYINNRKAAHVEKSIGACDKHPGPVKIAEGSTNVFINSVAAARKGDKLTCGATISGGSDNVFIGGGRYRYLPVDDEIPGWLRTTVDVLMAVAGAAGGIAQLIKAGTQAGMKAVLPCALKFTAGFVAGEVGSRYVVEPVMRSAIGGLSGNPVDTTTGRKLIPDEIDFSLPGLMPIEWSRFYASNLNVDSVLGKGWVLPWEQSLRKRGSFLYLTDNQGRTVPFVDIAPGQRIYNPHEQVYLVCTQGGHYLLQTLDNIFFYFGEVPDDNKPVPLDRIENALGHFLHFTRTEQGTLTDISATGGIRVHLHYDEVTTRLT…
Psyr_1659	Psyr_1659	CDS	CP000075.1:1862343-1862904	OX-yedQ	Wild-type	OK	11.3506	33.2702	1.55146	3.26291	0.0002	0.0034188	yes	hypothetical protein	YP_234745.1	66044904	561	4.63	20.9	-0.199	-8.83	187	GTGACCGATTCAAACAAGGCGGGTGATCTGTTCGCGCAGATCCCCAAAACCAAAGGGTTGCCGCCTGTTCATTTGTGGAATCCGGATTTCTGCGGCGATATCGACATGCGTATCGCCCGCGACGGTACCTGGTATTACCTGGGCACGCCGATCGGCCGCAAACCGATGGTTCGGTTGTTCTCGACCATCATGCGCCGTGACGGCGATGACTATTTCCTGATCACTCCCGTCGAGAAGGTCGGCATCACCGTTGATGACGCGCCTTTTGTCGCCGTCAGCCTTGAGGTGCTGGGGGAGGGCGAGGGCCAGGTGTTGCGCTTTCTGACCAATGTAGAGGATCAGAGCGAAGCGGGACCGGAACACCCTTTGCGGGTTGTCACCGACCCTGATACCCAGGAA…	MTDSNKAGDLFAQIPKTKGLPPVHLWNPDFCGDIDMRIARDGTWYYLGTPIGRKPMVRLFSTIMRRDGDDYFLITPVEKVGITVDDAPFVAVSLEVLGEGEGQVLRFLTNVEDQSEAGPEHPLRVVTDPDTQEPAPYIHVRSNLEALIHRNVFYQLVELAVSRDMDGQRWLGVWSHGVFFPIGLEP
Psyr_0293	Psyr_0293	CDS	CP000075.1:311439-315217	OX-yedQ	Wild-type	OK	74.5604	49.743	-0.583915	-2.48655	0.0002	0.0034188	yes	polyphosphate kinase	YP_233404.1	66043563	2211	7.14	82.7	-0.091	1.36	737	ATGAATACCGAAGCACTCATCGAAGCCGCTGTTCAAGTCGATGTCCCGGAGGCAACGCCCGTGGTCGAACCTGACATCGAAGTAATCCCGGCCATCGAGGCACCCGCCGCTGTGGTGCCCGCTATCGTCGCGCCCAACCTGGACGACAGCAGCCTGTATATCCACCGTGAACTGTCGCAACTGCAGTTCAATATCCGGGTTCTGGAACAGGCGCTCGATGAGTCCTACCCGTTGCTGGAGCGGCTGAAGTTTCTGCTGATCTTCTCCAGCAACCTCGATGAGTTCTTCGAGATTCGTGTTGCAGGCCTGAAGAAGCAGATCACCTTTGCCCGTGAACAGGCGGGCGCCGACGGTCTGCAGCCGCATCAGGCGCTGGCCAGGATCAGCGAGCTGGTCCAC…	MNTEALIEAAVQVDVPEATPVVEPDIEVIPAIEAPAAVVPAIVAPNLDDSSLYIHRELSQLQFNIRVLEQALDESYPLLERLKFLLIFSSNLDEFFEIRVAGLKKQITFAREQAGADGLQPHQALARISELVHGHVDRQYAILNDILLPELEKHQVRFIRRRHWTAKLKAWVRRYFRDEIAPIITPIGLDPTHPFPLLVNKSLNFIVELEGIDAFGRDSGLAIIPAPRLLPRVIKVPEEVCGPGDNFVFLSSMIHAHADDLFQGMKVKGCYQFRLTRNADLALDSEDVEDLARALRGELFSRRYGDAVRLEVADTCPKHLSDYLLKQFNLHESELYQVNGPVNLTRLFSITGLDSHPELQYPPFTPAIPKLLQNSENVFSVVSKQDILLLHPFESFTPV…
Psyr_3309	Psyr_3309	CDS	CP000075.1:3958097-3962639	OX-yedQ	Wild-type	OK	2.36288	11.384	2.26839	3.27197	0.0002	0.0034188	yes	hypothetical protein	YP_236379.1	66046538	1416	10.22	51	0.811	12.58	472	ATGCCACTGGCCTTGCCTCTGGGGCTGTTGTTCAGCCTGCTATTCGGCGTGATGATCTGGATGCTGCCCGCGCCTTTGGTGGTGGCGGCAGCGATCGGTATCGTGGCGGTTGCCACGATCATGCGTCGGCCGGTACGCGGGCTGCTGCTGTTCTGCCTGATCGGAACCTTCCTGCCCTACTCGACGGTTCAAATCGGCATTCGTACCACGGTGTCCGAAGCGCTGATCATGCTGACCTGGGCCAGCTACCTGCTGCATGGAGTCTTCCAGGAACGCCAGCGTTTGCCCAGCATGCTGCGCCCCGAACGGCTGCTGGTGGCATTGATGCTGTTCAGTGCGTTCCCGTTTCTGGTCGGCCAGTTAACCGTCGTCGCCGAGGGCAACGGCCCGATCAACTGG…	MPLALPLGLLFSLLFGVMIWMLPAPLVVAAAIGIVAVATIMRRPVRGLLLFCLIGTFLPYSTVQIGIRTTVSEALIMLTWASYLLHGVFQERQRLPSMLRPERLLVALMLFSAFPFLVGQLTVVAEGNGPINWIRWLFNLSILFLVPRLLTDLKTLEDAIIALLGGTLLLLVLSIAVYVTKGSATAIIPILGSLGYSGADILSQSLLSLASRMGSPWMHPNVAGGALAMLLPLAFCFGMTRSGAARKLGLTVAALGAVGLLLTGSRGALLSLIAMMLLMARRRIPHLGRLLMGGLVAGILLLMFYPPLQDRLMGLFSDDDASTAIRFLEYSHFPDAVATFPFGIGFKTDPPVLGYTEFGISNLWLNYIYKIGIPGMLLFIAITVSWWKEVRPGSGRVVL…
Psyr_3448	Psyr_3448	CDS	CP000075.1:4110976-4111489	OX-yedQ	Wild-type	OK	62.8379	110.949	0.820189	2.84146	0.0002	0.0034188	yes	flagellar basal body-associated protein FliL	YP_236518.1	66046677	513	10.21	18.3	0.315	4.47	171	CTACTGCAATACGAAGTTAGTGAAGAGCAGCTGTTCGATCACAGTCTTGCCGAGTTCTTTCTGTGCGACTTCCTGAATGCTGGCGGTCGCTTTCTGGCGCAGCATTTCCTGGCCGATCGGCGAAGCCAGCGATTCGAAGGGAATGGCTGCAAACAGCATGACCAGATTATTGCGGATCAATGGCATGTGTACCTTCAGCGCTTCCATGTCGGCTGCGTTACGGCCCAGCATGGTAATACTCACCTGCATGTAGCGTTGGCGACCGTTGGCGTTGAAGTTGACGACGAAGGCCGGGGTCATCGGTTCGAACACCGCCACTGGCTTGACGTTCGCTGCCGCGGCAGCCGCCGCTGGATCTACCTTGCTTTCGCTCTTGTGCATGAGGAACCAGGTCGCGCC…	MAQSEEVKDPATTGKGKGKLKLIIIAVVALLLAVGLSVGATWFLMHKSESKVDPAAAAAAANVKPVAVFEPMTPAFVVNFNANGRQRYMQVSITMLGRNAADMEALKVHMPLIRNNLVMLFAAIPFESLASPIGQEMLRQKATASIQEVAQKELGKTVIEQLLFTNFVLQ
Psyr_3551	Psyr_3551	CDS	CP000075.1:4230099-4230426	OX-yedQ	Wild-type	OK	82.0404	160.681	0.969796	2.86173	0.0002	0.0034188	yes	Arc-like DNA binding	YP_236621.1	66046780	327	6.68	12.4	-0.711	-0.81	109	ATGAGCCCTATGAAACAGGCTACTTATTCCAGCCGCACGGCTGACAAGTTCGTCGTTCGCCTACCAGACGGCATGCGTAATCGCGTGCAAGAGGTAGCCAAGAATCATCACCGCAGCATGAACTCGGAGATCATTGCTCGTCTCGAACAAAGCCTGATTCAGGAAGGTGCTCTTGGTGATGAACCAAGCCTGCGTCTCGATAGTCCTGAGCTGTCCTTGCACGAACGCGAGCTGCTGCAACGCTTTCGTCAGCTTTCACATCGTCAACAGAACGCCCTTGTTTCGCTGATTGCTCATGACACGGAACTCGCTTCCGAAGAGTCCTGA	MSPMKQATYSSRTADKFVVRLPDGMRNRVQEVAKNHHRSMNSEIIARLEQSLIQEGALGDEPSLRLDSPELSLHERELLQRFRQLSHRQQNALVSLIAHDTELASEES
Psyr_4566	Psyr_4566	CDS	CP000075.1:5430184-5431612	OX-yedQ	Wild-type	OK	16.713	29.4564	0.817608	2.88782	0.0002	0.0034188	yes	peptidase M23B	YP_237634.1	66047793	1428	9.65	51.6	-0.523	10.13	476	ATGAAAGACACACCGCCTAAAGCGCCCCCGCTTTATCCGAAGAGTCACCTGCTCGCTGCAAGCGGCATCGCCGCGTTGTTGAGCCTGGCTCTCCTGGTTTTTCCATCCAGCGATGTCGAAGCCAAACGAACCAACATTCCCCTCGATCTGGAGGCACCGGATCAGGACGTACAAGACCAAGACGCTCAACAAGCCACTCAAGCCACACCTGAAACCACCGAATCGCCATTTGCCCAGATCGACAACGCCGACGATCAGGCTCAAGACACCGCCAACGCACAGCCTCAGGCAGAGACTACCGCGCCAGCCGCTGCGAAAGATCCTGCCCACAGGGAGGTCACCGTCAGCAAGGGCGACACGCTGTCGACCCTGTTCGAAAAAGTCGGGCTACCCGCCGCC…	MKDTPPKAPPLYPKSHLLAASGIAALLSLALLVFPSSDVEAKRTNIPLDLEAPDQDVQDQDAQQATQATPETTESPFAQIDNADDQAQDTANAQPQAETTAPAAAKDPAHREVTVSKGDTLSTLFEKVGLPAATVHEVLASDKQAKQFSKLQNGQTLQFELTPDGQLKQLHTKLSEVESISLSKTATGGYAFNREISKPNVRNAYVHGVINSSLSQSAQRAGLTHSMTMDMANIFGYDIDFAQDIRKGDEFDVVYEQKVVNGKSVGTGNILSARFTNRGKTYTAVRYTNKQGNTNYYTADGNSMRKAFIRTPVDFARISSMFSMGRKHPILNKIRAHKGVDYAAPRGTPIKATGDGKVLLAGRRGGYGNTVIIQHGDTYRTLYGHMQGFAKGIQTGGTV…
Psyr_5093	Psyr_5093	CDS	CP000075.1:6044849-6046880	OX-yedQ	Wild-type	OK	1.93331	6.3664	1.7194	3.28581	0.0002	0.0034188	yes	histidine kinase, HAMP region: chemotaxis sensory transducer	YP_238158.1	66048317	2031	4.98	72712.8	0.056	-12.37	677	TCAGGCAATCAGTTTGAAACGCGCCACGACATTGCGCATGTCGCTGGCGACCCGCGCCAGTTCATCGGCGGTAACCGCGTTGTTGTCGATACCCAGCATCAACGTCCCGGAGCTGTTACGAATCTCCATGACATTGCGGTTGATGTCTTCGGAGACCGCATGCTGCTGCACGGCGGCACTGGCGATCTGCGTGTTCATTTCGACGATACGCTCCACGCCCTGACTGATGCTCGACAGGCTGCCCGAGGCATCGCTGGCGGCACTGATGCACGCATGAGCCTTCTGCTGCCCGGCCTGCATCTGCTGCACCGCAGCGTCGGTTGCACTTTGCAGTTGCTGGATGATGCCGCGAATTTCTTCGGTCGACGCCTGGGTGCGCGAAGCCAGCGTGCGGACTTC…	MNILSPGIYLTNRLRFPAKFAVLAIIIVIPLIVLGLRVFNSLNASIDTVAQERVGREYLQLTTPVLRTSMLQRAASNRLLAGDASAAQDVISNRAQLETALANLADMDARQGQQLETENRVQRLRESTRSLMDSIKPGLSQDEVFAQWNEQLAQTLNFIYYVSATSGMVLDEDYASLFLIDLSTIRMPREINVAGQIRGITAGLVTGQGLSVSMRGSLESLLKIELQFRAELEQSIRLLKRRSPELAARISDPITAATAAMDSFRGDLHAYVKGTEFSVQQGQALSARGNVVVSGLYKAQDEIQTALQNELNTRYDALVLQREVVIAMCVIMGLLLLYAFCSIYRALRLTIDSLLGVTRRLGEGDLSARVAVVSKDEVADIANGLNLMADAFASSISHM…
Psyr_0544	Psyr_0544	CDS	CP000075.1:615172-617062	OX-yedQ	Wild-type	OK	13.0757	6.73495	-0.957152	-2.8174	0.0002	0.0034188	yes	thiamine biosynthesis protein ThiC	YP_233652.1	66043811	1890	6.27	69630.5	-0.306	-8.43	630	ATGAGTATAAAAGCAAAAAACGCAGCCCATTTGCGCGAGTCGGCGCAGGTCGATTCCGGATCGGTACAGCCGTTTACCCGTTCGCAGAAAATCTACGTTCAGGGCTCGCGCCCGGACATCCGCGTGCCGATGCGCGAAATCACCCTGGATGTCACCCCGACTGACTTTGGCGGCGAGATCAACGCCCCGGTCACGGTCTATGACACCTCGGGGCCCTACACCGACCCCAATGTGATCATCGACGTGCGCAAAGGCCTGGCTGACGTGCGCTCGCCATGGATCGACTCGCGCAATGACACCGAGCGTCTGCCGGGCCTGAGTTCCAACTTCGGCCAGCAACGCCTGAGCGATGCCGAGCTCACCGCGCTGCGCTTTGCCCATGTGCGCAACCCGCGCCGG…	MSIKAKNAAHLRESAQVDSGSVQPFTRSQKIYVQGSRPDIRVPMREITLDVTPTDFGGEINAPVTVYDTSGPYTDPNVIIDVRKGLADVRSPWIDSRNDTERLPGLSSNFGQQRLSDAELTALRFAHVRNPRRAKAGANVSQMHYARQGIITAEMEYVAIRENMKLQEARAAGLLTQQHAGHSFGASIPKEITAEFVREEIARGRAIIPANINHVELEPMIIGRNFLVKINGNIGNSALGSSIEEEVAKLTWGIRWGSDTVMDLSTGKHIHETREWIIRNSPVPIGTVPIYQALEKVGGAAEDLTWELFRDTLIEQAEQGVDYFTIHAGVLLRYVPLTAKRVTGIVSRGGSIMAKWCLAHHKENFLYTHFEDICEIMKAYDVSFSLGDGLRPGSIADAN…
Psyr_2139	Psyr_2139	CDS	CP000075.1:2497984-2499793	OX-yedQ	Wild-type	OK	11.2686	20.0061	0.828138	2.70339	0.00025	0.0041841	yes	potassium efflux system protein	YP_235220.1	66045379	1809	8.04	65.1	0.543	2.91	603	TCAGCTTTTCGCGGCTTCTTCGTCCAGACGGTCTGCCTCGAACAGTTGCGCGAGGTCGGCCCTGGCTTCGCGGGCGGTCTGCAGGACCTTGGCGTCGTCGTCATACACCTCATGCTGAGCGGCCAGCACCTGTTCGTCGTGACGTTTGAAGCGACTGATGCGTGCGTCGGCCTGTGTTTCGCTGAGGCCCAGGCCCATGAGGGTCTGGCGACTCATTTCCAGGCTTGAATAGAACGTTTCGCGAACCGCGTGAGCGCCCAGGTCCATCAACCGATGAACATGCTGGCGGTTACGTGCGCGGGCAATGATCTTCATGTGCGGATACAGCTTGCGGATCAGCTCGGCAGTCTTGATGTTGGTGTCAGGATCATCGGTCGCGATGACGAAGTATTCGGCCTC…	MPHEGSLLQVAVVFLLAAVLTVPLAKRLKLGAVIGYLFAGVVIGPSVLGLIGDTESVSHISELGVVLLLFIIGLELSPKRLWVMRKSVFGVGMAQVLLTGLIIGGVAFAAFGQSLNTAAILGLGLALSSTAFGLQSLAERKQLNSPHGRMAFAILLFQDIAAIPLIAMVPFLAGADHAMDTGESINHGLRVLGSIAIVVIGGRYLLRPVFRIVAKTKIQEVSTATALLVVIGTAWLMELVGVSMALGAFLAGLLLADSEYRHELEAQIEPFKGLLLGLFFISVGMGANVGLLLSSPLIVLGLTLLLIAIKLPMLFLIGRTLGELNNRSALQLGLVLAAGGEFAFVVFKIGSAQGLFEAGLYDMLVLTITLSMAVTPLLFIALARWIKPKVKPVEVPEEY…
Psyr_2387	Psyr_2387	CDS	CP000075.1:2766730-2768386	OX-yedQ	Wild-type	OK	30.9291	49.2396	0.670858	2.75135	0.00025	0.0041841	yes	malate:quinone oxidoreductase	YP_235464.1	66045623	1656	5.9	60538.6	-0.295	-5.81	552	TTAGAGCGCCATGTCACTGGCTGGATTGCTTTTCGCTGGCTGTGCAGCAGGTGCAGGTGTTGGAGCATTACCTGTCTTGTTCACCGGCGGCGGTGGAGTCAGTTGCAGGACTTCGGCGGTGTAAGCCCATTCCTCGGCAACACGATCCGGATTGTTGTTCAGCTTGGTGCCGTAGCTAGGCACGATCTGGTGCAGTTTTGCCTGCCATTCCGGAGTCGCTACCTTGTCCTTGAAGACTTTCTCAAGTACGCCCAGCATGATCGGCGCTGCAGTCGAGGCGCCTGGCGAAGCACCCAGCAGGCCGGCAATGCTGCCGTCCTTGGAAGCAACGATTTCGGTACCCAGCTTCAGAACGCCGCCTTTCTCTTCGTCACGCTTGATGATCTGTACGCGCTGACC…	MDDRMFKKVNTALLGLAISMGLMPVQAAETKKVDVLLVGGGIMSATLAVWLNELEPSWSMEMVERLDGVAEESSNGWNNAGTGHSALAELNYTPEDKNGNVDISKAIEINEAFQISRQFWSWQVKTGVLKDPRSFINSTPHMSFVWGDNNIQFLRKRYAALQASPLFSGMQYSEDHEQIKKWVPLMMEGRDPAQKLAVTWSPIGTDVNFGEITRQFVANLKAKQNFNLQLSSEVEDINHNDDGTWRVKYKNLKDGTVTETDTKFLFIGAGGAALHLLQESGIPEAKEYGGFPVGGSWLVTDNQTLAMQHMGKAYGIASTGAPPMSVPHLDTRVLDGKRVILFGPFATFSTKFLKNGSYFDLLTSTTTHNVWPMTRVGIEQYPLIEYLAGQVMMSDDDRF…
Psyr_3941	Psyr_3941	CDS	CP000075.1:4686915-4688219	OX-yedQ	Wild-type	OK	3.72309	16.8532	2.17846	3.40894	0.00025	0.0041841	yes	hypothetical protein	YP_237009.1	66047168	876	5.31	31.3	-0.025	-5.57	292	TCAAAAACTCCCCTGCACAGACAAATAGGTACCGTTCTGGTTGTCCAGCGTGGCGATTTCTCCCAAACGGGCGTAAGCCAGGACCACGGACAGGTGCTTGTTGGGAAAATAGCCGAGAAACACATCGGCCCAGTCACTCTCGCCTGCAAACGACAGGTTGTCCGGCTTCTCGCGATATTCGACGCCCAGCGCCCAGCGGGGATTGAACAGCACCGCCACCGAACCCTCCTTGAGCAGGCTGCGGCTGTCGCGGCGATCGCCGCCAAACCCCAACAGTCCGGTTTCGTTGGCGCGGCTGTAACGCACGCCGCCGTTGACCACGACGTTGTAGCCGAATGCCGCGCCCATGAGCAACCGGCTGGCCGTCAGGTAGCCTTCGACATCCGAGTCACGCCGGGC…	MLHKTSLLLGSLLVGMAGVAPTPALGDNGRLIATGGATSIEGSAGGGITPWAVITGYSEQGEWGATAFATHVNLPDYNLDVAGLAVAYGNRVEFSYAHQRFDISNLQHRLSLPDDNLSQDVFGVKVRLFGDLIYESLPQVSLGVQYKHQNDFLIPSLVGARRDSDVEGYLTASRLLMGAAFGYNVVVNGGVRYSRANETGLLGFGGDRRDSRSLLKEGSVAVLFNPRWALGVEYREKPDNLSFAGESDWADVFLGYFPNKHLSVVLAYARLGEIATLDNQNGTYLSVQGSF
Psyr_0492	Psyr_0492	CDS	CP000075.1:528990-535432	OX-yedQ	Wild-type	OK	8.03367	4.92752	-0.705197	-2.58639	0.00025	0.0041841	yes	response regulator receiver:CheW-like protein:ATP-binding region, ATPase-like:Hpt	YP_233600.1	66043759	5979	4.45	218985	-0.115	-122.57	1993	ATGGCTGATCGTCACGATTACGTAGCTCTTGAATGGCTGAAGGGCGAAATCGCCGAAACGCTGCGCCAGGCCCGTCAGGCGCTGGACGGGTTCATCGAAGACCCGGCCAACGCTGCGGCGATGGCCGAGTGCCTGAACCTGGTGCATCAGGTTCACGGCAGTCTGCAGATGATCGAGTTCTATGGCGCCGCGTTGCTGGCCGAGGAAATCGAGCAACTGGCGTTGGCGGTCCAGCAGAACCGCGTCAGCCATCCGATCGAGTCCGAGCAACTGCTGATTCAGGCCATGAGTCAGTTGCCGGTTTACCTGGAACGCATTCATTCCGCGCGCCGCGACCTGCCGCTGGTGGTCTTGCCACTGCTCAATGACCTGCGCAGTGCGCGGGGCGAAAGTCTGCTC…	MADRHDYVALEWLKGEIAETLRQARQALDGFIEDPANAAAMAECLNLVHQVHGSLQMIEFYGAALLAEEIEQLALAVQQNRVSHPIESEQLLIQAMSQLPVYLERIHSARRDLPLVVLPLLNDLRSARGESLLSETSLFAPQLVVVPALDEQELARRNTPELPNLLRKLRQTLQAALAGLMREQGVQTQLGYMAKVFARLEQLCEDAPLGALWRIASALVETMLNGNFTNSPALRSLLKDADKELKRLAEQGVTGINQPAPEELLKSLLFYIAKSDSLAPKMLDLKDQYALADALPGNDVVNEERARMAGPDRDAMRSVIVALCEGLVRVKERLDVFVRGDRQHVSELNALLPPLRQIADTLAVLGFGQPRKVIIDQLSVVLGLAQGQREPSDAALMDV…
Psyr_5051	Psyr_5051	CDS	CP000075.1:5992079-5993504	OX-yedQ	Wild-type	OK	18.5694	9.74322	-0.930453	-2.71097	0.00025	0.0041841	yes	aspartate ammonia-lyase	YP_238116.1	66048275	1425	5.77	51.1	0.058	-8.22	475	ATGTCCTCGCCTGCATCATCGCGCATCGAAAAAGACCTGCTTGGTGTTCTCGAAGTACCTGCCAACGCTTATTACGGCATCCAGACCCTGCGAGCGGTGAACAACTTTCACCTCTCCGGCGTGCCACTTTCGCACTACCCGAAACTGGTAGTGGCGCTGGCCATGGTCAAGCAGGCGGCGGCGGATGCAAACCATCAGCTTGGACACCTCAATGCTGCCAAGCATGCGGCCATCAGCGAGGCCTGCGCGCGCCTGATCCGCGGCGACTTCCATGATCAGTTCGTGGTCGACATGATCCAGGGCGGCGCTGGCACGTCCACCAACATGAATGCCAACGAAGTCATCGCCAACATCGCTCTGGAAACCATGGGTTTCGAGAAAGGCGACTACAAACACCTG…	MSSPASSRIEKDLLGVLEVPANAYYGIQTLRAVNNFHLSGVPLSHYPKLVVALAMVKQAAADANHQLGHLNAAKHAAISEACARLIRGDFHDQFVVDMIQGGAGTSTNMNANEVIANIALETMGFEKGDYKHLHPNNDVNMAQSTNDAYPTAIRLGLLLGHDALLASLSSLIQAFAAKGEEFNHVLKMGRTQLQDAVPMTLGQEFRAFATTLTEDLNRLRSLAPELLTEVNLGGTAIGTGINADPGYQKLAVDRLALISGQPLVPAADLIEATSDMGAFVLFSGMLKRTAVKLSKICNDLRLLSSGPRTGINEINLPARQPGSSIMPGKVNPVIPEAVNQVAFEIIGNDLSLTMAAEGGQLQLNVMEPLIAYKIFDSIRLLQRAMDMLREHCIVGITAN…
Psyr_1420	Psyr_1420	CDS	CP000075.1:1605213-1607838	OX-yedQ	Wild-type	OK	5.01082	10.2056	1.02624	2.97304	0.0003	0.00489796	yes	hypothetical protein	YP_234509.1	66044668	2625	6.27	97387.5	-0.247	-9.71	875	ATGGCGAGCATTCAGTCGGAGTACCATCGGTTCCTAACATATCTGTCCCAGCGTGAGGTGCACGACGACGTGCGCCGGCTCGCGCTCCTGGTGCTCAATCATCTTGAGCCACTTGCCGCGGTCGGTGCGGCACGCCGAGGGCGGTCTACACGTCTGGCACCTTTAGCTATTGCGCATTTGGCTGAGATGCCAGTCGCTTACGAGGAAAATCCTCGCGAGGCCGACGCTGTTTCAGAGCTTGGGCGTCTGCACCAGCTACAGGTCGGACCGTTCCGTGGTTTTATGCGTCCGGAGGCCTTCGACCTCAGCCACGACATTACATTGGTATACGGAGCCAACGGCACCGGTAAGAGCAGTTTTTTCGAGGCGCTAGAAGTTGCGATGCTAGGGTCCATCAGC…	MASIQSEYHRFLTYLSQREVHDDVRRLALLVLNHLEPLAAVGAARRGRSTRLAPLAIAHLAEMPVAYEENPREADAVSELGRLHQLQVGPFRGFMRPEAFDLSHDITLVYGANGTGKSSFFEALEVAMLGSISEAQVKRLDQRQYCNNARLRRHIPPVLSSRDADGDRVVQPDEAKYRFCFIEKNRLDDFARIAARTPGDQRQLIATLFGMEQFAEFVRGFNPSLDQDLMLVGAQASQLTLRRLQLSSSEQGIAAYPQRIAGIEKQECLLAQRMSPGSTYLSCVEWLLGTPQKQGRLPYVQAQLNAVSPTVHGISRDRLLALLADSYRAQDLWKEASGQLSARASEVSYAKLYEALLALAEGATTCPACGTGLATVAQNPFTKARAGIEQLAQLATLQQ…
Psyr_2630	Psyr_2630	CDS	CP000075.1:3189023-3192040	OX-yedQ	Wild-type	OK	3.79326	17.4587	2.20243	3.26006	0.0003	0.00489796	yes	hypothetical protein	YP_235707.1	66045866	1029	4.36	36261.6	-0.103	-14.25	343	TCACGGCTTGAGCTCCTTCAGGCGCTGAGCGGCTTCTGCGTTGTCTGCCTGATAGCCCAGAATGGTTTCGTACCAGTAAGCGGCAGTGGCGTTGTCAGGGGCGGTGAAACAAGCGCTGGGTTGCAGGTATTTAGGGTCGTACTCCCGCGCATAGGCCTGGGCCACTTCGACGTTGCCGGCCTGGGCGCGATTCGCGTAAAGGCGCTGGGCGACACCGCACTGCTTGTTGTTTTTGGCCAGACCGATGACGTTCAACAGGGTTGCGCTATCAGGCGCCTGCTTGATGCAGCCTTGAACAAAACTCAACTCGTTTTCGCTGTTTAACGCTTCTACGCTGCAGGGCGCAGCGGCAGCGGGAGCCACAACCGCAGGAGTTGTCATCGCAACGGCGGGCGCTGG…	MSITIKLSPLASPVPGCGFLQVRGWEHDAGNLEFAIQRNQDDYYLQHNQQWANAPCWFAQHFVEDAQGDSISHEVGPDIVDPLLQNSATGVFNFRLRNPDGSGEDDNPMKLMEGLALSGAGSATGPGAAQTTVSLAAASQTVLPVADPASSPLPEPAEPALPDPVVEPVTPTPAPETQNRKVLLLIIGLALLAIIAACLWFWLKKAPAPEPAPAVAMTTPAVVAPAAAAPCSVEALNSENELSFVQGCIKQAPDSATLLNVIGLAKNNKQCGVAQRLYANRAQAGNVEVAQAYAREYDPKYLQPSACFTAPDNATAAYWYETILGYQADNAEAAQRLKELKP
Psyr_0331	Psyr_0331	CDS	CP000075.1:350421-351963	OX-yedQ	Wild-type	OK	5.39036	12.4754	1.21064	3.00817	0.0003	0.00489796	yes	AMP-dependent synthetase and ligase	YP_233441.1	66043600	1542	5.81	56365.7	-0.014	-11.12	514	ATGCAGTTGTTTCATCAGGTTATCGCAGATAACGCCCGTAGATATCCGACCAAGCCGGCCATTATTCTAGACGGGCAGGCGACTTCTTATCGGGAATTGCAACAGCGGGTAGATGACATCGCGTCGTTGCTTGCAACGCTCGGTATCCTCCCTGGCGACCGTGTAGGTCTCTACGCGCCGATCTCCATTGACCTGATCGCAAGCTATCTGGGTATGCTGCAAGCCGGAGTGATCACCGCTGCGACTCATCACACCCTCAGCCGTACCAAGCTGATTCATCAACTCAAGCATTCCGGTGCCCGGGTGCTGATCACCGACTGCACTGATGATTTGCCTGACTTGATCAATGAGGCCGGTCTCGAGCTTGTTTTGCTCACTGTCCCGATTCCAACAGCAATA…	MQLFHQVIADNARRYPTKPAIILDGQATSYRELQQRVDDIASLLATLGILPGDRVGLYAPISIDLIASYLGMLQAGVITAATHHTLSRTKLIHQLKHSGARVLITDCTDDLPDLINEAGLELVLLTVPIPTAIPGVIQLAEAVSGYRDEVSAVASLLTDDPERPTSIFYTSGSTFNPKGVLVNHRIMLAASSRVTAYLGNEADDRILSYSTLASDYGVYNVMMPLYAGATSVIESRPAGSAEEVLAVVEREAVTAMHVFPPVFCLLANAGPEWQARVPGLRYISSSGQALHSRHIQRIRQALPQVQIFSNYGLTECKRVSYLPPEEIDRRPTSVGKPLPGVSLYLVDEHDRVIDQPGQVGELLVTSDYLMLEYWDMPEANARAFVHNAFGHSRLYRSGD…
Psyr_3371	Psyr_3371	CDS	CP000075.1:4030703-4032091	OX-yedQ	Wild-type	OK	5.58089	25.346	2.18319	3.4661	0.0003	0.00489796	yes	oxidoreductase, molybdopterin binding	YP_236441.1	66046600	771	8.42	29.2	-0.335	2.38	257	CTAGATCCCGCTGAACCAGTTGTACCCCTGATCCTCCCAATACCCGCCAGGATTCTCGTTACTGACGAAAATCTCGACGATGTGCTTGGGATTCTTGAAGCCCAGCTTGGTCGGCACCCGCACCCGCAACGGGTAACCGTAATCAGGTGGCAGGGCCACTTCACCGAAATCCAGCGCCAACAAGGTCTGCGGATGCAGCGCAGTAGGCATATCCAGGCTTGAGTAATAGCGGTCAGCGCACTTGAAACCGACAAAACGCGCCGTCGTGTCAGCGCCGATATACTCCAGGAACGTCTTCAGCGGCACGCCGCCCCACTGCCCTATCGCACTCCAGCCCTCGATACAGATCAACCGCGTGATATCCGTGCGTTGCGGCAGTTTGCGCAGCGCCTCCAGCGT…	MNEPRKRTTQRIILEPAQQRQLVDIQRRSFLRAGLTVGAMSMLTGCNLQDGDQVDKVLWAMSRWNDRVQAWLFNGQKLAPTYSKAQLTNPFPFNAFYPEYNVPELDLADYQLAVSGLVRDKQPWTLEALRKLPQRTDITRLICIEGWSAIGQWGGVPLKTFLEYIGADTTARFVGFKCADRYYSSLDMPTALHPQTLLALDFGEVALPPDYGYPLRVRVPTKLGFKNPKHIVEIFVSNENPGGYWEDQGYNWFSGI
Psyr_4510	Psyr_4510	CDS	CP000075.1:5373469-5376594	OX-yedQ	Wild-type	OK	7.25736	22.586	1.63791	2.89659	0.0003	0.00489796	yes	hypothetical protein	YP_237578.1	66047737	870	5	33105.4	-0.261	-9.37	290	ATGTCTGACACGCCAGAGATTATCCCAGAGGATTTCGAGGTCTATCCATCCTCGCGGGCTGCTACAGTGGAATTCACAACGGCTCTTTCTGGCTTAAGAAAAGCCTTGAAGCCAGCCGATGCCAAAACGCACGCAAGGCCAGGTGAGGCATATGACGACTTTATTATCCGGCTTGCGCTCAATGCAACGAACAATAATAAAACTGTGCTTTACCGAAAGAATCACTCTGCTGAAGAGACCAAAGTTCAAGCCTGGTTGTCGATGATCAATGAGGCATCGAAATTCGCCATATTGAGAAGAGTTATCCCTGAGTTCCAAGGCTTGAGCCTTGAGCAACTGAGGGAGATCGCACTTTTAAGCCTAGAACCAGACAACACTACGTCTCTAATCGAAGTCTTG…	MSDTPEIIPEDFEVYPSSRAATVEFTTALSGLRKALKPADAKTHARPGEAYDDFIIRLALNATNNNKTVLYRKNHSAEETKVQAWLSMINEASKFAILRRVIPEFQGLSLEQLREIALLSLEPDNTTSLIEVLAEVYGVLLVVEPGFKSMKVDGCTFKLPQGTPVVGIALRYNRYDSFWFTLMHELAHISLHYQQLDQPILDDFEENDESEVEIEANIIAKDSLVSRENWRLIWNARAEKRQFLMYCERARVHPAIAAGMLRHQSKNYKLYPELVPIMNLREDFGFLDD
Psyr_5117	Psyr_5117	CDS	CP000075.1:6072538-6074374	OX-yedQ	Wild-type	OK	14.1053	7.26544	-0.95711	-2.78201	0.0003	0.00489796	yes	glucosamine--fructose-6-phosphate aminotransferase	YP_238182.1	66048341	1836	5.88	66.3	0.031	-13.06	612	TCACTCCACCGTCACCGACTTCGCCAGGTTCCTCGGCTGATCGACATCCGTCCCTTTCAGCACAGCCACATAATACGAAAGCAACTGCAGCGGGATGGTGTACAGAATCGGCGCCAAAGCATCGATGATGTGCGGCATGGCGATGACGTGGGTGCCCTCGCCGTTCTTCATGCCGGCTTGCTCGTCTGCGAATACGATCAACTCGCCGCCGCGTGCGCGCACTTCCTGCAGGTTGGATTTAAGTTTCTCCAGCAGTTCGTTGTTTGGTGCGACGGTGACGACTGGCATGTCGGCATCGACTAGCGCCAGCGGGCCATGCTTGAGTTCGCCGGCCGGGTAGGCTTCGGCGTGGATGTAGGAGATCTCTTTGAGCTTGAGCGCGCCTTCCATTGCCACCGG…	MCGIVGAVAERNITAILLEGLKRLEYRGYDSAGVAVFSNEGSLERRRRSGKVSELEQALAGEPLIGRLGIAHTRWATHGAPCERNAHPHFSADTLAVVHNGIIENHEALREQLKGLGYVFASDTDTEVIVHLLHHKLKDTADLAVALKAAVKELHGAYGLAVINAAQPDRLLAARSGSPLVVGMGLGENFLASDQLALRQVTDRFMYLEEGDIAEIRRDSVQIWNVDGVSVEREVVQYHEGAEAADKGEYRHFMLKEIHEQPKVVQRTLEGRLGQQQVLVHAFGPQAAELFAKVRNVQIVACGTSYHAGMVARYWLEGLAGIPCQVEVASEFRYRKVVVQPDTLFVSISQSGETADTLAALRNAKELGFLASLAICNVGISSLVRESDLTLLTQAGPEI…
Psyr_1316	Psyr_1316	CDS	CP000075.1:1493516-1494299	OX-yedQ	Wild-type	OK	111.39	168.641	0.598342	2.60649	0.00035	0.00562249	yes	OmpA/MotB	YP_234405.1	66044564	783	9.75	28.4	-0.514	4.97	261	TTATTTCATCGAAGAGCGCGGTGCAACAGGCTGGTTGTCGTTGGAGATAGTCACTTCCACACGACGGTTCATGGCGCGGCCCGAGTTGCTGGTGTTGTCAGCAACCGGGTATTCCTTGCCATAACCCATGGTCACAACGCGCGCTGGGTCTACACCCATGCGTACCAGAGCCATACGCACCGAGTTGGCGCGACGCTCGGACAGCGACTGGTTGTAGGAAGCCGAACCGGTGCTGTCGGTGTAGCCTTCGACAATCACTTTGCGATCAGGGTTTTCCTGCAGGAAGGCAGCCAGCTTGCCAATGTCGCCCTGGGCGGTCGGCTTCAGTTCGGCCTTGTTGTAGTCGAACAGCACGTCACCGAAGGTCACCAGCGTACCGCGTTCGGTCTGCTTGGCGTT…	MRKQLMIPALLAMSVALAACATKPNPNLEQARSNFTALQTNPQATQVAALETKDASEWLTKAEQAFRNDEDVQKVDQLSYLTNQRVELAKQTIALRTSEAALQNASADRAKARLEARDAQIAALKNSLNAKQTERGTLVTFGDVLFDYNKAELKPTAQGDIGKLAAFLQENPDRKVIVEGYTDSTGSASYNQSLSERRANSVRMALVRMGVDPARVVTMGYGKEYPVADNTSNSGRAMNRRVEVTISNDNQPVAPRSSMK
Psyr_2160	Psyr_2160	CDS	CP000075.1:2514571-2514784	OX-yedQ	Wild-type	OK	368.881	188.993	-0.964821	-2.71693	0.00035	0.00562249	yes	cold-shock protein, DNA-binding	YP_235241.1	66045400	213	7.54	7.6	-0.467	0.22	71	TCAGGCCACCTGAACTTCTTCTGCCTGCATGCCTTTCTGGCCTTTAGCAGCAACAAAAGTAACGGTCTGGCCTTCTTTCAGGCTTTTGAAACCGTCGCTCTGGATTGCTTTGAAGTGTACGAACAGGTCGTCACCGCCACCTTGTGGAGTGATAAAGCCGAAGCCTTTTTCATCGTTGAACCATTTTACGGTGCCGGTTTGGCGATTAGACAT	MSNRQTGTVKWFNDEKGFGFITPQGGGDDLFVHFKAIQSDGFKSLKEGQTVTFVAAKGQKGMQAEEVQVA
Psyr_3908	Psyr_3908	CDS	CP000075.1:4651066-4652068	OX-yedQ	Wild-type	OK	24.7182	41.7592	0.756518	2.58564	0.00035	0.00562249	yes	extracellular solute-binding protein	YP_236976.1	66047135	1002	9.16	36263.4	-0.273	5.14	334	ATGTGGACGCCGTTGAAGCATTCGCCAAGAAGCGGGCCGACTCTGATGGCGGCCCCATCAATAAAAAATGAAATCAAGGACTCACCCATGCGCATCGTTCCCCACCTGTTGGGCGCAGCAATCACTGCCGCTCTGATCAGCACGCCTGTTTTCGCCGCCGAACTCACCGGCACTCTGAAGAAGATCAAGGAGTCCGGCACCATCACGCTGGGCCATCGTGACGCCTCCATTCCGTTTTCCTACATAGCGGATGCTTCAGGCGTACCTGTGGGCTACTCCCATGACATCCAGCTGAAAATCGTCGAAGCCATCAAGAAAGACCTGGACATGCCTGACCTCAAGGTCAAGTACAACCTGGTGACTTCACAGACCCGTATCCCGCTGGTGCAGAACGGCACC…	MWTPLKHSPRSGPTLMAAPSIKNEIKDSPMRIVPHLLGAAITAALISTPVFAAELTGTLKKIKESGTITLGHRDASIPFSYIADASGVPVGYSHDIQLKIVEAIKKDLDMPDLKVKYNLVTSQTRIPLVQNGTVDVECGSTTNNVERQQQVDFSIGIFEVGTRLLSKKNSSYKDFDDLKGKNVVTTAGTTSERILKAMNADKQMGMNVISAKDHGESFQMLESGRAVAFMMDDALLAGEMAKAKKPDDWAVTGTAQSYEIYGCMVRKGDAPFKKAVDDAIVATYKSGEINAIYSKWFMSKVPPKGLNLNFPMSDKLKELIQNPTDKAADDKKA
Psyr_5076	Psyr_5076	CDS	CP000075.1:6019902-6020286	OX-yedQ	Wild-type	OK	4.50404	0	#NAME?	#NAME?	0.00035	0.00562249	yes	hypothetical protein	YP_238141.1	66048300	384	10.74	13.7	-0.194	9.1	128	ATGAGACGGGTTTCGACAGGTTTGATGGCGATGCTGATCAGCACGCATTTGATGGCTGCACCACCAAGACCCTCCGCCGACCTCGCTACCTGTACCCGCAGCGCGACGCTGCTGGCGTGCAACGATGCGCAGGGCAATAGCTACAGCGTGGCAGCCGCCGGATCAACGACGTGGTTAAAGGGCTACGAGGTACTCGACAAGCGCCGTTGGGCGCAGACCAACACTCGCTATGGCCAATTGACGTTTTTTACCGGGCTGGCTTCTGATGGCGAAGCCTGGGTAGGCACTGTGCAGCGTGTGGGCTGGACGACAATCACCCGGGTATCCAGCTCAAGCGGCACGCGCAGCAAGATCACCTGCAGCCGCTTGAATGGCTGCCGCTGA	MRRVSTGLMAMLISTHLMAAPPRPSADLATCTRSATLLACNDAQGNSYSVAAAGSTTWLKGYEVLDKRRWAQTNTRYGQLTFFTGLASDGEAWVGTVQRVGWTTITRVSSSSGTRSKITCSRLNGCR
Psyr_2840	Psyr_2840	CDS	CP000075.1:3413197-3413788	OX-yedQ	Wild-type	OK	4.8136	25.8379	2.4243	3.65402	0.0004	0.0063745	yes	hypothetical protein	YP_235916.1	66046075	591	4.41	21921.5	-0.045	-12.95	197	TCACTTCTTCGAGCCGACGGCGAGAGCAAGCAGTAATGCCGCCCCGTTATCGGAATCGCTAAAGTCTCCGGCCCCTTTACCAGTCATTGTGATTTCCCCACGACCAGGCATTGCATCAATGAGCGAACAGAAAAGATCAATGATCGAATCCAGCAGTTCTGGAAGGTCGTTCTGCTCAATGTTATGCACGTAATTTTCGTCTCCGAAAACCGCCAGCCTATCGTGATGTGCTATCAACTTGTTCCGAAATCCCTTAATTCCCAGATCCCGAACCCTATCCTCAATGTCGATACAATCCTGTAACAGTTCGTCGCTGAAGTGGTCGCTGTATTTGGTCTTTAGGTGAGCAAAGGAAAAGTTCTCCCGATTCATAGATTCGGGAGGATCGAACATTGCGCA…	MFDIRNAATDIALFLSFATEIRREAVLYEQMFCDESSVAVANDTFPDTLSVIRRCVFVSVVTRLCAMFDPPESMNRENFSFAHLKTKYSDHFSDELLQDCIDIEDRVRDLGIKGFRNKLIAHHDRLAVFGDENYVHNIEQNDLPELLDSIIDLFCSLIDAMPGRGEITMTGKGAGDFSDSDNGAALLLALAVGSKK
Psyr_4487	Psyr_4487	CDS	CP000075.1:5348763-5349690	OX-yedQ	Wild-type	OK	17.0457	6.26896	-1.44311	-3.10525	0.0004	0.0063745	yes	carbohydrate kinase PfkB	YP_237555.1	66047714	927	5.11	32.4	0.201	-8.99	309	ATGAGCAAGATTGCAGTCATCGGCAGCAACATGGTCGACCTGATCACTTACATCGAACGCATGCCCGCCCAGGGCGAAACGCTCGAGGCACCGCGTTTTGCCATGGGGTGCGGCGGCAAGGGCGCCAATCAGGCCGCCGCCGCGGCGCTGCTGGGCGCCGACGTGCTGATGCTCAGCAAGGTCGGCGACGATGCGTTCGCCGATACCACCCTGGCCAATTTTCAGCGACTGGGCATTGATACGCGCTTCGTCGAACGGGTACCGGGCGTGTCGAGCGGCGTGGCACCGATCTTCGTCCAGGAGAACTCCCATAACAGCATCCTTATCGTCAAAGGCGCCAATGCCCACCTGAGCCCGGCCGATATCGACCGCGCCGAGGCGCAACTGCGCGATTGCGCT…	MSKIAVIGSNMVDLITYIERMPAQGETLEAPRFAMGCGGKGANQAAAAALLGADVLMLSKVGDDAFADTTLANFQRLGIDTRFVERVPGVSSGVAPIFVQENSHNSILIVKGANAHLSPADIDRAEAQLRDCALIVLQLEVELATVYHAIAFAHRHAIPVLLNPAPALAGLSREHLAQLDFLIPNESELALISGQPVTCAEEAAQAARQLVALGVRHVIVTLGEQGALYVGAEGEWQVPGVKVQARDTTGAGDAFIGCFARHWSQDGNIRQAMHQAVAYSACSVTGLGTQSSYPDASTFARFLDASAN
Psyr_1146	Psyr_1146	CDS	CP000075.1:1297435-1298320	OX-yedQ	Wild-type	OK	8.68595	20.6107	1.24664	2.8529	0.00045	0.00700389	yes	glycosyl transferase family protein	YP_234238.1	66044397	885	9.23	33728.2	-0.351	7.34	295	ATGATGTCTTCAGAAAGTCAAAACCTCTCGCCCAGCCCTTTGGTTTCCATCGTAGCCCCTTGCTACAACGCCGAGCGATTTCTTGAGGTCGCGATTCAGAGCATCTTTGCTCAGGACTACAAGAATTTCGAGGTCATCGTCGTCGACGATGGTTCTACCGACAACAGCATCGCCATGCTCGAGTCCCTGCAGCAACGCTATCCGTTCCAGCTCTACCGCCAGGCCAATCAGGGCGTCAGTGCTGCCCTCAACCATGGTCTGCGTTACGCCAAAGGCGTTTACCTTTCCACGCCGGACCTGGATGACATCATGCTTCCCTCTTCGGTGCGTATCCGTGCCGAGTACCTCGATGAGCATCCCGCAGTAGGCTGTGTCGGCGCATTGGTCAGCTACATGGAT…	MMSSESQNLSPSPLVSIVAPCYNAERFLEVAIQSIFAQDYKNFEVIVVDDGSTDNSIAMLESLQQRYPFQLYRQANQGVSAALNHGLRYAKGVYLSTPDLDDIMLPSSVRIRAEYLDEHPAVGCVGALVSYMDGDGKEIKRQSRDYIERLTFDDILRDAVVVGAPVALYRMKAIKDANGYDPQIRVQDFQATLKIAHLGYEIHVLPEIVTRYRRHPNNLSRKYKVLLEADLKSIEPYRDHREYQSGRTQAINKALKYAAVADKRYAWSLLFSIPWRQINRTTLRRCKRLLLSYR
Psyr_1536	Psyr_1536	CDS	CP000075.1:1725785-1727459	OX-yedQ	Wild-type	OK	4.58387	10.1637	1.14879	2.73259	0.00045	0.00700389	yes	amine oxidase	YP_234623.1	66044782	1674	6.64	61731.6	-0.176	-2.47	558	ATGGATGACCATTTTAATTCACCCAGTATTGATATTTTGTACGACTACGGTCCCTTTCTGAAAAAATGTGAGATGACGGGAGGCATAGGCAGCTATTCATCCGGAACGCCCACCCCTCGGGTAGCGATAGTCGGTGCCGGCATCAGTGGGCTGGTCGCTGCAACTGAATTATTACGTGCGGGAGTCAAGGACGTTGTTTTATATGAGTCGCGTGATCGAATCGGGGGGCGGGTATGGTCTCAAGTGTTCGATCAGACTCGTCCACGTTACATTGCAGAAATGGGTGCGATGCGCTTTCCTCCCAGCGCAACTGGCCTTTTCCACTACCTGAAAAAGTTTGGTATTTCAACGTCGACCACCTTTCCGGATCCAGGTGTGGTGGACACGGAGCTGCATTAC…	MDDHFNSPSIDILYDYGPFLKKCEMTGGIGSYSSGTPTPRVAIVGAGISGLVAATELLRAGVKDVVLYESRDRIGGRVWSQVFDQTRPRYIAEMGAMRFPPSATGLFHYLKKFGISTSTTFPDPGVVDTELHYRGKRYYWPAGKKPPALFRRVYEGWQSLLRDGYLLEGGSLVAPLDIASMLKSGCLEEAAIAWQGWLNVFRDCSFYNAIVCIFTGPHPPGGDQWARPEDFELFGSLGIGSGGFLPVFQAGFTEILRMVINGYQSDQRLIPDGISSLATRLADQAFDGKTLRERICFSRVGRISRDSEKIIIQTTAGEQGLFDRVIVTSSNRAMQMIHCLTDSERFLSRDVARAVRETHLTGSSKLFILTRTKFWIKNKLPTTIQSDGLVRGVYCLDYQ…
Psyr_2108	Psyr_2108	CDS	CP000075.1:2460167-2462420	OX-yedQ	Wild-type	OK	10.9582	5.5295	-0.986796	-2.82836	0.00045	0.00700389	yes	23S rRNA m(2)G2445 methyltransferase	YP_235189.1	66045348	2253	7.67	84692.6	-0.436	3.93	751	ATGTCGGATCGCTACGAACTTTTCCTCACTTGCCCCAAAGGCCTTGAAGGCCTGCTTGCCGAGGAAGCCACTGCGCTGGGTCTGCAAGAGACCCGTGAACACACCTCAGCCATTCGCGGCTCGGCGGACATGGAGACCGCTTACCGGCTGTGTCTCTGGTCGCGCCTGGCCAACCGCGTGTTGCTGGTGCTCAAGCGCTTCCCGATGAAGGATGCCGAAGACCTTTACCACGGCGTGCTGGATGTCGAGTGGCAGGACCATCTCGAATCCGACGGCACCATTGCGGTGGAATTCAGTGGTCATGGTTCGGGCATCGACAACACCCATTTCGGTGCACTGAAGGTCAAGGATGCGATCGTCGACAAGCTGCGCACCCCGGATGGCGAGCGTCCGTCGGTC…	MSDRYELFLTCPKGLEGLLAEEATALGLQETREHTSAIRGSADMETAYRLCLWSRLANRVLLVLKRFPMKDAEDLYHGVLDVEWQDHLESDGTIAVEFSGHGSGIDNTHFGALKVKDAIVDKLRTPDGERPSVDKINPDLRVHLRLDRGEAILSLDLSGHSLHQRGYRLQQGAAPLKENLAAAILIRAGWPRIAAEGGALADPMCGVGTFLVEAGMIAADIAPNIKRERWGFSAWLGHVPALWRKLHDEALARAEAGLAKTPSWIRGYEADPRLIQPGRNNIERAGLSDWIKVYQGEVATFEPRPDQNQKGLVICNPPYGERLGDEASLLYLYQNLGERLRQACLNWEAAVFTGAPDLGKRMGIRSHKQYSFWNGALPCKLLLIKVTPDQFVTGERRTP…
Psyr_3437	Psyr_3437	CDS	CP000075.1:4100575-4102146	OX-yedQ	Wild-type	OK	80.2931	136.894	0.769716	2.4524	0.00045	0.00700389	yes	flagellar biosynthesis sigma factor	YP_236507.1	66046666	741	4.97	27.6	-0.454	-8.58	247	TCAACGCGCTCGCCACTCCCCCAAACGCCCTCGCAAACGAGCTGCGCACTGGCTGTGTAACTGACTGACCCGAGATTCGCTGACCCCCAGAACCTCTCCGATTTCCTTGAGGTTCAGCTCTTCGTCGTAGTACAGCGCCAACACCAGACGCTCACGCTCTGGCAGATTGGCAATTGCATCGGCCAACGCAGCCTGGAAGCGCTCGTCTTCCAGGTCGCGCGACGGCTCAAGCGAACCGCTTGCGCCATCCTCGTGCAGCCCTTCATGATCGCCGTCCTGCAGCAGGTCGTCGAAACTGAAGAGGCGGCTGCCCAAGGTATCGTTCAAAATCCCGTAGTAATCATCGAGACTTAACTGGAGTTCGGCCGCAACCTCGTGATCTTTAGCGTCACGGCCGGT…	MTASGYQMYSKTSRNSQYELIERYAPLVKRIAYHLLARLPASVQVEDLIQAGMIGLLEVSTKYDSTKGASFETYAGIRIRGAMLDEVRKGDWAPRSVHRNTRMVSDAIRAIEAKTGRDAKDHEVAAELQLSLDDYYGILNDTLGSRLFSFDDLLQDGDHEGLHEDGASGSLEPSRDLEDERFQAALADAIANLPERERLVLALYYDEELNLKEIGEVLGVSESRVSQLHSQCAARLRGRLGEWRAR
Psyr_3966	Psyr_3966	CDS	CP000075.1:4713937-4714915	OX-yedQ	Wild-type	OK	2.75558	12.9018	2.22714	3.56141	0.00045	0.00700389	yes	hypothetical protein	YP_237034.1	66047193	978	6.3	34962.9	-0.001	-1.37	326	ATGAAATTTTCCCTGCGCCATATAGCCGCCACCGCTGGGTGCATGCTGATTGCCAGCCAGTTGCTTGCCGAACCCAAACGTCCGGAATGCATTGCCCCTGCCTCGCCCGGTGGCGGGTTCGACCTGACCTGCAAACTGGTGCAGAGCGCACTGATCAACGAGAAGATTCTGAACTCGCCGATGCGCGTCACTTACATGCCAGGCGGTGTCGGCGCGGTGGCCTACAACGCAGTCGTCGCGCAGCGCCCCGCCGATGCCGGCACACTGGTCGCGTGGTCCAGCGGTTCGCTGCTCAATCTGGCACAGGGCAAATTCGGTCGTTTCGATGAAAACGCAGTGCGCTGGCTCGCCGCTGTGGGCACCAGCTATGGCGCCATCGCCGTGAAGAGCGACTCGCCC…	MKFSLRHIAATAGCMLIASQLLAEPKRPECIAPASPGGGFDLTCKLVQSALINEKILNSPMRVTYMPGGVGAVAYNAVVAQRPADAGTLVAWSSGSLLNLAQGKFGRFDENAVRWLAAVGTSYGAIAVKSDSPYKNLDDLVQALKADPSKVVIGSGGTVGSQDWMQTALIAKAAGINPRALRYVALEGGGEIATALLGGHIQVGSTDISDSMPHILSGDMRLLAVFAEKRIDEPEMKDIPTAKEQGYDIVWPVVRGFYLGPKVSDEDYNWWKASFDKILASEDFAKLRDQRELFPFAMSGAELDTYVKKQVADYKVMAKEFGLIQ
Psyr_5122	Psyr_5122	CDS	CP000075.1:6078988-6079849	OX-yedQ	Wild-type	OK	150.483	101.351	-0.570241	-2.50449	0.00045	0.00700389	yes	F0F1 ATP synthase subunit gamma	YP_238187.1	66048346	861	8.95	31.4	-0.114	4.14	287	TTAAACCGCGGCAGCGCCGCCGACGATTTCCGAGATCTCTTGGGTGATCGCTGCCTGACGCGCCTTGTTGTAGATCAGCTGCAAATCGCTGATCAAATCACCGGCGTTGTCTGTGGCGTTCTTCATCGCGATCATCCGCGCTGCTTGTTCAGCTGCGTTGTTCTCGACCACCGCCTGGTACACCTGCGATTCCACGTAGCGAACCATAAGGCCGTCTAGCAGCTCTTTGGCATCGGGTTCGTAGAGATAGTCCCAGTGGTGCTTGAGCCCTTGATCCGGGGTTGCCACCAGCGGAATCAATTGCTCCACTGTTGGTTGCTGGGTCATGGTGTTGATGAACTTGTTGGATACCACGGACAGGCGATCAATACGGCCATCCAGGTAGGCATCCAGCATCAC…	MAGAKEIRSKIASIKSTQKITSAMEKVAVSKMRKAQMRMAASRPYAERIRQVIGHLANANPEYRHPFMIERPVKRVGYVVVSSDRGLCGGLNTNLFKTLVKDMAVNRENGVEIDLCVVGSKGAAFFRNFGGNVVAAISHLGEEPSINDLIGSVKVMLDAYLDGRIDRLSVVSNKFINTMTQQPTVEQLIPLVATPDQGLKHHWDYLYEPDAKELLDGLMVRYVESQVYQAVVENNAAEQAARMIAMKNATDNAGDLISDLQLIYNKARQAAITQEISEIVGGAAAV
Psyr_3430	Psyr_3430	CDS	CP000075.1:4093150-4093939	OX-yedQ	Wild-type	OK	25.8295	46.1966	0.838771	2.66284	0.0005	0.00772201	yes	cobyrinic acid a,c-diamide synthase	YP_236500.1	66046659	789	9.87	28.5	0.017	5.43	263	TCAGGCCACCTGCGCATTGAGCTGCTCGGCGAGCATATGCTTGAGCAATGCCCGGTAAGCGATCACACCACGACTCTTGCTGTCGTTCTGCGATGGCGTAAGACCCAGACGGCTGGCATCGCGCAGTCGGGTATCGACCGGCACATAGGCTTGCCAGACATGCTCGGGGAAGCTGTCACGCAACAGTTTCAAGGTGCCCATCGAGGCCTGGGTACGGCGGTCGAACAAGGTCGGCACGATGGTGTAAGGCAGCGGCACCTTGCGCGAACGGTTGATCATGGTCAGCGTATTGACCATGCGCTCCAGACCTTTCACGGCCAGAAACTCGGTCTGCACCGGAATCGCCAGTTGCTGGCTGGCCGCCAGTGCATTGACCATGAGAACGCCCAGCAGCGGCGG…	MRVWAVANQKGGVGKTTTTIALAGLLADSGKRVVVVDLDPHGSMTSYFGHNPDELEHSAFDLFLHKGAVPDGLPGQLLLPTSDKRISLIPSSTALATLERQSPGQSGLGLVVAKSLAQLWQDFDYALIDSPPLLGVLMVNALAASQQLAIPVQTEFLAVKGLERMVNTLTMINRSRKVPLPYTIVPTLFDRRTQASMGTLKLLRDSFPEHVWQAYVPVDTRLRDASRLGLTPSQNDSKSRGVIAYRALLKHMLAEQLNAQVA
Psyr_4511	Psyr_4511	CDS	CP000075.1:5373469-5376594	OX-yedQ	Wild-type	OK	6.70129	23.1365	1.78766	3.20012	0.0005	0.00772201	yes	hypothetical protein	YP_237579.1	66047738	1089	9.11	41406.7	-0.284	4.92	363	GTGAAGATTTTGGGTTTCTCGATGATTAAATATATCCCGTTTTTGAAATTTAAACAAAATGAGATTCAAGGTGTTGCCCAGCTGGATTCAGGTATTAGAAGCCAGATAACACCATTGTATGATGTGCCGCGCTCACAAAACATAATGACCGAGATCGAAATTTTAAAGCGAATTAGGTTGGCGTCCGCTGAGCTAAAAAAGTCTAAAGATGCTGATTCTGAGTATTGGTTTTTTGTAGACAACCTTGATATCGATGAAAGTATAAATCTTGCAGGATCTTTCCAGTATCGGTATATACTTGACGCTCTCAAGGAGCACCGCTTGATGCCAGTAGTTGCTCTAGATCGCAGCCCTGATCACAACTCTGCAGCTTTCGACTTCATTCGAATAAAGCCAGGC…	MKILGFSMIKYIPFLKFKQNEIQGVAQLDSGIRSQITPLYDVPRSQNIMTEIEILKRIRLASAELKKSKDADSEYWFFVDNLDIDESINLAGSFQYRYILDALKEHRLMPVVALDRSPDHNSAAFDFIRIKPGTLGVRLQETDIESYGITKPRLNLLWNNIQAAQPAGIVLLIDLRIVDDHADSKRKVERFLSRFKLDFQVDATAVSGSVIPGNIATLIGTDVKKHVVREEYRLWRTLTSSPDYQNVLYGDYGVVSPEYSDLDLNPELLSGVSTPKVFYTHSDQFYISRGRRFKTHGYQQYFTISDDIVRQAFYRGAAYSYGDNYIHERSYLAVRRPPKGGSPSTWIKSLTAAHITFIVNNI
Psyr_1361	Psyr_1361	CDS	CP000075.1:1544353-1545985	OX-yedQ	Wild-type	OK	31.5781	47.6787	0.59442	2.44447	0.00055	0.00814815	yes	CTP synthetase	YP_234450.1	66044609	1632	5.69	59.7	-0.161	-13.58	544	ATGACGCGCTACATCTTCGTCACGGGCGGTGTTGTTTCTTCATTGGGGAAAGGCATTGCCTCGGCTTCATTGGCGGCCATCCTGGAGGCGCGGGGACTCAAGGTCACCATGCTCAAACTGGATCCCTACATCAACGTGGACCCAGGCACCATGAGCCCGTTCCAGCACGGTGAGGTGTTCGTCACTCACGACGGCGCCGAGACCGACCTGGACCTTGGTCACTATGAGCGGTTCATCCGCACCACCATGACCCAGAACAACAACTTCACCACCGGCCGTGTGTACGAGCACGTCCTGCGCAAAGAGCGCCGTGGTGATTACCTGGGCGCGACCATTCAGGTCATCCCGCACATCACCGATGAAATCAAGCGCCGCATCATCAAGGGTGCAGGCGATGCC…	MTRYIFVTGGVVSSLGKGIASASLAAILEARGLKVTMLKLDPYINVDPGTMSPFQHGEVFVTHDGAETDLDLGHYERFIRTTMTQNNNFTTGRVYEHVLRKERRGDYLGATIQVIPHITDEIKRRIIKGAGDADVALVEIGGTVGDIESQPFLEAIRQLRFEVGARRAMLMHLTLVPYIATAGETKTKPTQHSVKELRSIGLQPDVLVCRSDHPIDVSSRRKIAQFTNVEERAVIALEDADTIYKIPGILHSQGLDDFVVERFGLQCGGADLSEWDKVVDAKLNPEHEVTIAMVGKYMELLDAYKSLIEAMSHAGITNRTKVNLRYIDSEDIENQGTGLLEGVDAILVPGGFGLRGVEGKITAVQFARENKVPYLGICLGMQVAVIEFARNVLGWKDAN…
Psyr_2497	Psyr_2497	CDS	CP000075.1:2909157-2909859	OX-yedQ	Wild-type	OK	26.172	46.6333	0.833337	2.50968	0.00055	0.00814815	yes	lipoprotein	YP_235574.1	66045733	702	7.66	25.4	-0.321	0.93	234	ATGAAGTCCCTTTTCCGTCCAGCTTTGCTGCTGGCTGTCGCTTTACCCCTGTTCCTGGCCGGCTGCGGAGACAAGGAGCCCGAGCAGCGCACTGCGTTCACTCAGTTCCTGCAAACCCGAATTGTCGACAAGCCGGGCGTGCATGTGCCCAAGCTGACGGATGAAGAAAAGAAAACCTTTGGTGACTACACCTCGCACTATGCGGTCATCTCCGACTTCGGCGCAGGCATGGACTCTGCTGTCCAGCCGCTCGCCGGCTTGATGCAGAAAGGCTCCTTTCATTCGGTCGGCGATGTCATTCAACGTCGCGCTGACCTGGCTGCCGTGCAGACAGGCCTCGATGAAGTGGGCGAAAAGCTGACCATCGAGCAGGGCAAGGCAGACGCCGCCCGCGCGAAA…	MKSLFRPALLLAVALPLFLAGCGDKEPEQRTAFTQFLQTRIVDKPGVHVPKLTDEEKKTFGDYTSHYAVISDFGAGMDSAVQPLAGLMQKGSFHSVGDVIQRRADLAAVQTGLDEVGEKLTIEQGKADAARAKLKQPEDLKVVYDKAYDRTVSVPANTFREVLPQIKGTFSSGLKVADYVDAHKSQIDISGSTITVKDPVVQTELNKLLQELNEQGKNAQQAQSKLQSLMTGR
Psyr_2606	Psyr_2606	CDS	CP000075.1:3060224-3062470	OX-yedQ	Wild-type	OK	1.15256	8.44369	2.87303	3.70155	0.00055	0.00814815	yes	RND efflux system, outer membrane lipoprotein, NodT	YP_235683.1	66045842	1437	7.48	51974.6	-0.243	0.45	479	TCACAAAGGTGTTGATGTACGCTCTGTCCAACCGCCGCCCAGCGCCTTGTAGAGATTGACTTCGGCGGTCAGTTGCGACAGTCGGTCGGTGATCAGGGTTTGTTGAGCGCTGAATAAAGAGCGTTGGGCGTCGAGGAGTGTCAGGCTGCTGTCGACGCCAATGCGGTAACGTCGTTCGGCAAGGCGGTAATACTCCTGGTTGGCCTGTACAAGATCGCTCTGCGCCTTCAGCTGATGCTTGTAGGTCTGACGCGCTGCCAGACCATCGGCGACCTCCTGAAAGGCGGTCTGTATCGATTTTTCGTACTTAGAAACGCTTATATCCTTCTGGATTTTCGAATAATCCAGGCTCGCTCGCAGACTGCCGGCGTTGAAAATCGGGATATCGATCTGCGGTGA…	MDDRRRMNRSIGPWLFTALSLSGCSLIPDYQRPAAPVAAHYPQSSAYAPALSGPLAADMGWRDLFRDPTLQQLIESALLNNRDLRVAALNVEAYQAQYRIQRADLFPAISATGSGTRQRQPASITQTGGPVTSGTYSATLGISSYELDLFGRIRSLSDQASLTYLSSEEARRSTLLSLVASVATAYLTWRADQELLALTQDTLMSYEKSLKLTTRSQQVGASSSLDLAQSRTSVESARASLATFQRQAAQDLNNLTLLVGTEVADSAPSRPLSSEWLAEVPAGLPSDLLQRRPDILEAEYQLQSANASIGAARAAFFPSITLTANAGTSSTELSGLFKGGSGGWVFSPQIDIPIFNAGSLRASLDYSKIQKDISVSKYEKSIQTAFQEVADGLAARQTY…
Psyr_2854	Psyr_2854	CDS	CP000075.1:3425750-3426734	OX-yedQ	Wild-type	OK	11.7613	22.9255	0.962909	2.58546	0.00055	0.00814815	yes	hypothetical protein	YP_235928.1	66046087	984	6.43	37790.9	-0.62	-2.9	328	ATGAAAAAAGAATTCACATTTTCTGTCAAGTTCACTCGTTTTGATGAGAATTATTCACCCTCAGACACGACACGAGTCACGACGAATTTTGCGAACCTGGCCAGGGGGGAAAGTCGCCAGGAGAATGTGCGTAATACGTTGACGATGATCGACAATCGCTTCAATGCGTTGGTGCACTGGGACAACCCCAAAGGAGATCGTTATACGGTGGATCTGAATATTGTCTCTGCAGAAATGCATATCGATACTGAAGGCAATCACCCTGCTATTCCATTAATTGAGATTTTAAAAACCACGATCATTGATCGAAAAACCGATGAGCGCATTAATGGAATGGCAGGAAATAATTTTTCCTCTTATGTGCGAGACTATGATTTCAGTGTGCGATTGCTGCAGCAC…	MKKEFTFSVKFTRFDENYSPSDTTRVTTNFANLARGESRQENVRNTLTMIDNRFNALVHWDNPKGDRYTVDLNIVSAEMHIDTEGNHPAIPLIEILKTTIIDRKTDERINGMAGNNFSSYVRDYDFSVRLLQHNKSQSGLSTPENFGDLHGKLYKCFVNSSSYKAHFDKPPVICLSVSSARTYHRTGNQHPVLGFEYQQDEYSLTDEYFRKMGLKVRYFMPPNSVAPLAFYFSNDLLGDYTPLELISTISTMDTFQKIYRPEIYNANSTAGKLYQPSLQNQDYSLTRIVYDREERSQLAIEQGKFAEEHFIKPYQTVLDQWSASDAL
Psyr_2861	Psyr_2861	CDS	CP000075.1:3431794-3432085	OX-yedQ	Wild-type	OK	27.1654	77.6234	1.51472	2.94698	0.00055	0.00814815	yes	hypothetical protein	YP_235935.1	66046094	291	9.56	11	-0.539	4.61	97	TCAGGAAAGCTTGAAGGCCTTCAGCGCCTGCTTGGCATTCGCGATCAGGTCAGGCGTCATTGGCTTGCCCTGCCTGTCCAGAAGTACCGGGGTGCATGCGCATCGACAGCGCACGCGGTTATCCCCCTCTGCCCACCAATCGAGCATCTGCTGCCCCGTGAACAACTCGCCATGTCGTTCGATATGCTGCTCCCGACTGGTGGGCGTCAGGGCGGACAGGTGCATGAATTTCACCTGCATCCCGAGGCGCTCTGAATCAGCGATGTCGTTCTGCAACTTGCGAATCCGCAT	MRIRKLQNDIADSERLGMQVKFMHLSALTPTSREQHIERHGELFTGQQMLDWWAEGDNRVRCRCACTPVLLDRQGKPMTPDLIANAKQALKAFKLS
Psyr_3308	Psyr_3308	CDS	CP000075.1:3958097-3962639	OX-yedQ	Wild-type	OK	5.67984	17.3923	1.61452	2.86116	0.00055	0.00814815	yes	group 1 glycosyl transferase	YP_236378.1	66046537	1101	8.25	41110.8	-0.209	3.59	367	ATGCGTATAGGACTCGACTACCGCGCGGCAGCCGGTTACCCCATCAGCGGCATCGGACGCCAGAACCTGGCACTGGAACAGGCGTTTCGTGAACATCCGGATGTGCAATTGCAGCTGTTCGGCGTGGCCCCCTACGATCATCCGGTACGCCGCGTGATGCATGCCCCGCGCTGGGCCGCCCCCTTGAATTCGGTGCATCGGCTACCGGATCGCCTGCGCTTCGAAGGCCAGTTCCTGCCTGCAGCACTGCGCGACGCCGGTATCCAGATCTACGTGGCCAATATCAACATGGGCCTGCCGCTGGGGCGCAAACCGGCCGATATACGCTACGTATTGCAACTGCACGATCTGTTTCAGCTCACGCAGCACAACAGTCACGGTTCGCGACTCAAAGCCAGG…	MRIGLDYRAAAGYPISGIGRQNLALEQAFREHPDVQLQLFGVAPYDHPVRRVMHAPRWAAPLNSVHRLPDRLRFEGQFLPAALRDAGIQIYVANINMGLPLGRKPADIRYVLQLHDLFQLTQHNSHGSRLKARIYRMTDYLSIAWSLKVADQIWVPSQFTANEAARMFPRIKAKLRVIPLLVEAFKGEPADIAQLHLPLRYWLCVGTREPRKNIKWFVDAWQTARMQFVDTPELVLVGGDDPLTEAQRQLPGLHVLSGLSDAELHAVYKNAERLWQPSTSEGFGLPVIEALNSGTSVAVATGSSLDEVAPPDSPRFSPLDSGNLIRLMGTLSQAPEEDPAIATEWTQRYQLKAFCERVHAALEELR
Psyr_3851	Psyr_3851	CDS	CP000075.1:4589758-4591372	OX-yedQ	Wild-type	OK	21.2436	12.4083	-0.775717	-2.56882	0.00055	0.00814815	yes	hypothetical protein	YP_236919.1	66047078	1614	7.11	58.4	-0.154	0.75	538	ATGTTACGAATCACCGAACTCAAGCTGCCGATCGATCATCCGGAAGAAGACCTGCGCGTTGCGCTCTTGAAGCACCTGGGTATCGACAGCGGCGAACTGCTGGACTTTACCCTCTTCAAACGCAGTTACGACGCGCGCAAAAAGTCTTCCGAGCTGTGCTTCATCTACACCATCGACTTCCAGGTCAAGGATGAAGAGGCACTGTTGCGCAAGCTGGCCAACGACCGCCACGTCGGCCCGGCACCTGATGTCAGCTACAAAGTCGTCGGTCACGCTCCCGAGGGGCTGACAGAGCGCCCGATCGTCGTAGGTTTCGGGCCCTGCGGTATCTTTGCCGGGCTGCTGCTGGCGCAGATGGGCTTCAAGCCGATCATCCTCGAGCGCGGCACCGAAGTTCGT…	MLRITELKLPIDHPEEDLRVALLKHLGIDSGELLDFTLFKRSYDARKKSSELCFIYTIDFQVKDEEALLRKLANDRHVGPAPDVSYKVVGHAPEGLTERPIVVGFGPCGIFAGLLLAQMGFKPIILERGTEVRQRTKDTWALWRKNVLNPESNVQFGEGGAGTFSDGKLYSQIKDPKFIGRKVLHEFVKAGAPEEILYVSKPHIGTFRLTGVVENMRHQIEALGGEVRFQQRVTDVMIEDGQLLGVQLDSGEQLESRHVILALGHSARDTFRMLHGRGVFMEAKPFSVGFRIEHPQSLIDRARLGKYAGHPKLGAADYKLVHHASNGRSVYSFCMCPGGTVVAATSEPGRVVTNGMSQYSRNERNANSGIVVGISPEQDYPGSPLAGIELQERLESHAY…
Psyr_RNA78	Psyr_RNA78	rRNA	CP000075.1:5947730-5947845	OX-yedQ	Wild-type	OK	166330	116086	-0.518861	-3.49522	0.00055	0.00814815	yes	5S ribosomal RNA			115						CTTGACGATGACCTACTCTCACATGGGGAAACCCCACACTACCATCGGCGATACACCGTTTCACTGCTGAGTTCGGGATGGGATCAGGTGGTTCCAATGCTCTATGGTCGTCAAG
Psyr_5112	Psyr_5112	CDS	CP000075.1:6063868-6064690	OX-yedQ	Wild-type	OK	8.78206	20.6301	1.23212	2.76401	0.00055	0.00814815	yes	hypothetical protein	YP_238177.1	66048336	822	4.95	28611.3	0.216	-7.62	274	ATGAAATCACTGGACGATATTTTTCATGAGTTACACAACCATGGTCTTTTGATCCTGGCCAATGTCAGCGATGCAGGCGGGGCAAAAGTCTTAGAGTCATTGGGTGCCACCGCGATCGCCACCAGCAGTGCAGGCATGGCGTGGGCGCACGGTTACGCCGATGGCAACCAGCTCCCCCTTACGCGGCTGGCAGCCAGCGTTGAATCTATGACGCGAATACTGCGCGTGCCCCTGACCGTAGACATTGAGGCCGGTTACTCCGAGGATCTTCAACATGTCGCCAGCGTTGTCGAAGCGGTTGTCGCCGCAGGTGCCGTGGGTATCAACATCGAAGACGGTACCGCACCACCGGAAGTACTTGTGCAGAAAATCGAAGTTGCCCGAGAAGTCGCCGACAAG…	MKSLDDIFHELHNHGLLILANVSDAGGAKVLESLGATAIATSSAGMAWAHGYADGNQLPLTRLAASVESMTRILRVPLTVDIEAGYSEDLQHVASVVEAVVAAGAVGINIEDGTAPPEVLVQKIEVAREVADKHGINLFINARSDVYLKSLVPPVQRLDEIIRRAALYAQAGANGLFAAGMVTPAEISTLCNNCTLPVNLLARDGLSAPGDLERLGVRRLSAGSSIAEFLYGAMEGLARSFIERGQLDTQALTGFTYAKLNGLIGSVDKATGP
Psyr_5121	Psyr_5121	CDS	CP000075.1:6077581-6078961	OX-yedQ	Wild-type	OK	205.785	145.56	-0.499526	-2.37795	0.00055	0.00814815	yes	F0F1 ATP synthase subunit beta	YP_238186.1	66048345	1380	4.66	49.5	-0.086	-15.57	460	TTACAGTTTCTTGGCTTTCTCGATCGCTTCTTCGATGCCGCCGACCATGTAGAACGCTTGTTCTGGCAGGTGGTCGTAGTCACCGTTGAGGATGCCTTTGAAGCCAGCAATGGTGTCTTTCAGGGAAACGTATTTACCCGAAGCACCGGTGAAGACTTCTGCCACGAAGAAAGGCTGGGACAGGAAGCGCTGGATCTTACGAGCACGGTTAACCAACTGCTTGTCGGTCTCCGACAACTCGTCCATACCCAGGATCGCGATGATGTCTTTCAGCTCTTTGTAGCGCTGCAACACATACTGAACGCCGCGAGCGGTGTCGTAGTGTTCCTGGCCAATGACGTTCGGGTCCAGCTGGCGCGAAGTCGAGTCCAGTGGATCTACCGCCGGGTAGATACCCAG…	MSSGRIVQIIGAVIDVEFPRDSVPSIYNALEVQSAAGTTLEVQQQLGDGVVRTIAMGSTEGLKRGLEVTDSGAAISVPVGKATLGRIMDVLGNPIDEAGPIATEERWGIHRPAPSFAEQAGGNDLLETGIKVIDLVCPFAKGGKVGLFGGAGVGKTVNMMELIRNIAIEHSGYSVFAGVGERTREGNDFYHEMKDSNVLDKVALVYGQMNEPPGNRLRVALTGLTMAEKFRDEGNDVLLFVDNIYRYTLAGTEVSALLGRMPSAVGYQPTLAEEMGTLQERITSTKNGSITSIQAVYVPADDLTDPSPATTFAHLDATVVLSRDIASLGIYPAVDPLDSTSRQLDPNVIGQEHYDTARGVQYVLQRYKELKDIIAILGMDELSETDKQLVNRARKIQRF…
Psyr_0088	Psyr_0088	CDS	CP000075.1:95184-96192	OX-yedQ	Wild-type	OK	7.2367	16.494	1.18854	2.74395	0.00055	0.00814815	yes	PAS:GGDEF	YP_233200.1	66043359	1008	4.62	37696.1	-0.312	-13.87	336	ATGGTTCTTATGGAAAAGCAGCCTCCCACCTCCCTACCCGGCACACCGATCACTGATATGCCCGCAGCCGCAGAAACCCTGTTAGCCCTGATGCACGCTCAGGCAGAAGTCGCACGCCTGAGCGAGCGTGAACAATTGTTCAGCTCGTTGCTGGTGAGTGTGAACGCTGTTTTGTGGGCGTTCGACTGGGAAACCCAGCACATGATCTATGTCAGCCCGGCCTACGAGCGCATCTTCGGTCGTTCGGCGGGCCTGCTGCTGGCTGACTACAGTGAGTGGCGCGACAGCATCTACCCCGATGACCTGAACTACGCCGAGCGCAGCCTCAACGAGGTCATCGAGAAAGGCTCGATCGAGGATCGCGAGTACCGGATCATTCGTGCGGACGGCGAAGTGCGC…	MVLMEKQPPTSLPGTPITDMPAAAETLLALMHAQAEVARLSEREQLFSSLLVSVNAVLWAFDWETQHMIYVSPAYERIFGRSAGLLLADYSEWRDSIYPDDLNYAERSLNEVIEKGSIEDREYRIIRADGEVRWLSDKCFVSHRADASQRLIVVGIAEDITEKKQLENELQRLATTDVLTQSSNRRHFFECAQREFELARLNGTPLAFLLLDIDDFKLVNDTYGHQEGDTVLQRIAESGRSALRRGDLFGRIGGEEFAAVFPGCAPDMAMQIAERLQREIQRQNFQSAGTTFSITASQGLTNLGPDDPSLETLYGRADAAMYQAKRQGKNQIVLV
Psyr_1230	Psyr_1230	CDS	CP000075.1:1388000-1389869	OX-yedQ	Wild-type	OK	26.5388	16.9142	-0.649866	-2.36653	0.0006	0.00875912	yes	preprotein translocase subunit SecD	YP_234319.1	66044478	1869	9.21	67.4	0.13	3.75	623	ATGCTGAACAAATACCCTCTGTGGAAATACGTACTGATCCTGGCGGTGCTGGTGGTCGGTTTTATTTATTCCGCACCCAATCTCTACCCTGATGATTCTGCCATCCAGATCAGCGGCGCAAGCACTGCGCTGCAAGTCAATCAGGCGGACGTGGATCGTGCAGCCAAGGCGCTTGCCGATGCCGGCATCTCGGTCAAGGCTTCTTCTCTGGCCGAGAATGGCAAGGGCGGTTTGTTGCGTCTGAGCAAGCAGGAAGACCAGTTGCCAGCCAAGGATGTCGTGCGCAAGGCGTTGGGTGACGACTATGTCGTTGCACTGAACCTGGCGCGTACCACGCCGACCTGGTTGCGTAACCTGGGTGCAAGCCCGATGAAGCTCGGTCTCGACCTGTCCGGCGGT…	MLNKYPLWKYVLILAVLVVGFIYSAPNLYPDDSAIQISGASTALQVNQADVDRAAKALADAGISVKASSLAENGKGGLLRLSKQEDQLPAKDVVRKALGDDYVVALNLARTTPTWLRNLGASPMKLGLDLSGGVHFLLEVDMDKAIDARLKVYEGEVKSLLRKEKVRYRSLPQLGNVIQLGFTDDAEREQARALVRKSFTDFEITPAELNGIPVLRMALTPAKLAEIREYSIKQNLTTVRNRVNELGVAEPLVQRQGANRIVVELPGVQDTAEAKRILGKTANLEFRLGAGPDDSKGTTEMFEFREGGRPAAAVERGLIITGDQVTDAKASFDEHGRPQVNINLDGHGGELMSRATRSNVGRSMAVIFIEQRPTTTYTRQMVDGVEKDVPVQTFKEDKK…
Psyr_RNA25	Psyr_RNA25	tRNA	CP000075.1:1744949-1745039	OX-yedQ	Wild-type	OK	36875.7	19448.2	-0.923036	-2.72436	0.0006	0.00875912	yes	tRNA-Ser			90						GGAGAGATGCCAGAGTGGCCGAATGGGACGGATTCGAAATCCGTTGTACCTTCACCGGTACCTAGGGTTCGAATCCCTATCTCTCCGCCA
Psyr_2239	Psyr_2239	CDS	CP000075.1:2602453-2603398	OX-yedQ	Wild-type	OK	3.73677	12.9133	1.78899	3.25925	0.0006	0.00875912	yes	DNA/RNA non-specific endonuclease	YP_235320.1	66045479	945	6.32	35.5	-0.533	-1.3	315	TCAGACTCGAATATCCTGCGGTCCGCGGATCTGGGCTTCGATGCGTGTGCCGGTCAGGCGTTCTTCGTTGGAGAAGCCGTCGTAGCTGGACAGGTCGCCAAAGCGGATGCCGGTGAGTTGTTCGATCTGCGCGACGCTGCGTTGCCAGGTTTTGAGTGGGCCGAACATGATGTCCAGCTTACCCAGCTCGCGGGTCTGGTCGATCATGTAGGCGCTGGCCGAAGGCTTGCCGTCATCACCGAGAAAGGCTACGACCTTCCAGAATGCAGAAGGGATTTTGACGTTGCGGTAGCTGCGGTCGTCGTCGCGCAGCACCGGGCCGGTGAACACCGTTACCCGTGATTTCCAGCGTCGTGTGTTGTCGAGAATGTAGTCCTCGAGTTCCAGCCAGGTCTTCTG…	MPDKKFAIDLAYRPRLADLKPLTSTTPLLEPQALAAGRTTPASDLKKRTGYAENFLGDFIVPWPTADEELAPDVYPLKNAGDRLDYTHFSITMSRSRRLALYVGVNIDGANSVEVKRSKDSWAFDGRLPAEAQIGESVYADNLLDRGHLVRRQDPNWGKEAEVANSDTFHFTNCSPQMGAFNQKTWLELEDYILDNTRRWKSRVTVFTGPVLRDDDRSYRNVKIPSAFWKVVAFLGDDGKPSASAYMIDQTRELGKLDIMFGPLKTWQRSVAQIEQLTGIRFGDLSSYDGFSNEERLTGTRIEAQIRGPQDIRV
Psyr_0065	Psyr_0065	CDS	CP000075.1:64604-65999	OX-yedQ	Wild-type	OK	27.513	16.2687	-0.758019	-2.53991	0.0006	0.00875912	yes	argininosuccinate lyase	YP_233177.1	66043336	1395	5.36	51.8	-0.229	-11.23	465	ATGAGCACCGACAAGACCAACCAGTCCTGGGGCGGCCGCTTCAGTGAACCCGTCGACGCGTTTGTCGCGCGTTTCACCGCCTCCGTCACCTTCGATCAACGCCTTTATCGCCACGACATCATGGGCTCCATCGCCCACGCCACAATGCTGGCCAAGGTGGGCGTACTGACCGACGCCGAGCGCGATACCATCGTTGACGGCCTGAACACCATCCAGGCCGAGATCGAGGCTGGCCAGTTCGACTGGCGCGTCGATCTGGAAGACGTGCACATGAACATTGAAGCACGCCTGACCGACCGCATCGGTATCACCGGCAAGAAACTGCACACCGGTCGCAGCCGCAACGATCAGGTCGCCACCGATATCCGTCTGTGGCTGCGCGACGAAATCGACCTGATC…	MSTDKTNQSWGGRFSEPVDAFVARFTASVTFDQRLYRHDIMGSIAHATMLAKVGVLTDAERDTIVDGLNTIQAEIEAGQFDWRVDLEDVHMNIEARLTDRIGITGKKLHTGRSRNDQVATDIRLWLRDEIDLILSEITRLQQGLLGQAEREAETIMPGFTHLQTAQPVTFGHHMLAWFEMLSRDYERLVDCRKRLNRMPLGSAALAGTTYPIDRELTCTLLGFEVVGGNSLDGVSDRDFAIEFCSAASIAMMHLSRFSEELVLWTSAQFQFIDLPDRFCTGSSIMPQKKNPDVPELVRGKSGRVFGALMGLLTLMKGQPLAYNKDNQEDKEPLFDAADTLRDSLRAFADMIPAIKPRHAMMREAALRGFSTATDLADYLVRRGLPFRDCHEIVGHAVKY…
Psyr_1249	Psyr_1249	CDS	CP000075.1:1404476-1405766	OX-yedQ	Wild-type	OK	40.7042	25.7372	-0.661323	-2.42868	0.00065	0.009319	yes	histidyl-tRNA synthetase	YP_234338.1	66044497	1290	5.39	47.8	-0.222	-7.42	430	GTGAGTAAGTCTCTACAAGCCATTCGTGGCATGAACGACATTCTGCCCGAGCAGACGCCGCTGTGGCGTCACTTCGAAGGCACCGTTGCCCGTCTGCTGGATAACTACGGTTACCGGCAGATTCGTATGCCTATCGTCGAATTCACCGAGCTGTTCAAGCGCTCCATCGGTGAAGTGACCGACATCGTCGAGAAAGAGATGTACACCTTCGCCGACCGCAACGGCGACTCTCTGACCCTGCGCCCTGAAGGCACTGCCGCGTGCGTGCGTGCGGTCCTCGAGCACGGCATCACTGGCGGCGGCCAGGTTCAGAAACTGTGGTACATCGGTCCGATGTTCCGTCACGAGCGTCCGCAGAAAGGCCGTTATCGTCAGTTTCACCAGATCGGTGTCGAGGTC…	MSKSLQAIRGMNDILPEQTPLWRHFEGTVARLLDNYGYRQIRMPIVEFTELFKRSIGEVTDIVEKEMYTFADRNGDSLTLRPEGTAACVRAVLEHGITGGGQVQKLWYIGPMFRHERPQKGRYRQFHQIGVEVFNLDGPDIDAELIVMTWRLWGLLGIRDAVKLELNSLGTSEARARYREALVEYLSARLDQLDEDSQRRLKTNPLRVLDTKHPETQAVLVDAPKLADYLDDESRVHFEGLKARLDAAGIPYVINPKLVRGLDYYSKTVFEWVTDQLGAQGTVCAGGRYDGLVEQMGGKPTAGVGFAMGIERLVLLLETLEQVPEEIARQVDVYLCAFGEAAELAALALTEKVRDQLPTLRLQVNAGAGSFKSQFKKADKSGALYALILGEEELAAKVI…
Psyr_2119	Psyr_2119	CDS	CP000075.1:2477477-2478548	OX-yedQ	Wild-type	OK	3.82455	12.8493	1.74833	3.13346	0.00065	0.009319	yes	acyltransferase 3	YP_235200.1	66045359	1071	9.54	40.2	0.824	7.63	357	ATGGAGCGGCTGTATTCCCTGCAGGGGCTCAGGGGCGTAGCGGTCCTTGGCGTTGTGTTGTTTCACATGATGTCGGTAGAGAGCAAGTTTTCCGGTGGCGATATCCTTCTGCCGCCCTGGCTCGATTTTTTTCAGCTGGGCGTCGATCTGTTTTTCGTCATCAGCGGATTCGTCATGGTGATTGTCAGCCGTGGACGTTTTCAGAGCGCAATCGAGGCTCAGCGCTTTCTGTTCAATCGAGTATCGCGGATCTATCCCACGTACTGGCTGTACTTTTTCATCACCCTGGCGGTTTATCTGGTGCAGCCGGGCATGGTCAACAGCGGGCATGGCTCGTCCAACCTGATCATGTCGTTCCTGTTGTTGCCCAACGACAAGGTGCTGCTGGTGATGGTCGCC…	MERLYSLQGLRGVAVLGVVLFHMMSVESKFSGGDILLPPWLDFFQLGVDLFFVISGFVMVIVSRGRFQSAIEAQRFLFNRVSRIYPTYWLYFFITLAVYLVQPGMVNSGHGSSNLIMSFLLLPNDKVLLVMVAWSLLFELWFYVVFSGFLLFRERSLPFLLGGWGVIIVVFNTLADWQDYSSAVKIILHPYALEFMLGAALALFFYGRHSARVPTAAVWLLLGVALLAAVPLIGYYRLYESQGLLRMLMVGGSFGVLVLTLALLERRRHLLVPGFLVAVGDMSYTIYLSHLLVLGVIGRVWSLVGAWPESYLDNLFFALLMLAATVCYGWVGYRYFEKPVLDRANAFSKAHFRVST
Psyr_2215	Psyr_2215	CDS	CP000075.1:2573304-2576912	OX-yedQ	Wild-type	OK	6.9948	16.6176	1.24836	2.43386	0.00065	0.009319	yes	CheW-like protein	YP_235296.1	66045455	1479	5.06	53236.7	0.081	-11.88	493	ATGAGCAGCCTGAATGCCTATGGCGTCGTGCAGATCAATGGCGTGTATCTGGCGGTGGTTGCCGATGCGTTGATGGAGGCCGTGCACTGGCCCGCTGATCTGAATCCCCATCCGTTGACCCGGGGAGCGCTGCGCGGGGTGTTTACCTTGCGTGGCAAACCGGTGCCATTGGTCGACCTGCGGGCTCAACTGGCGGAGGGCGGCGATATGTCTTCGCCGACGCCACTGGTCGCGATTCTCAAGTATGGCGGCGGTTACCTCGGGCTGGCGATCGATGCGGTGTGCGACATTCTCAAGGCCCGTGATTCTCAGTTCAGCCCACTGGGGCCCGAGGGCAGCGCTGTCGGGCTGCTGCCCTCTCTGCTGCTCGGCTCTGAAGAGTCGCGGATGATCTACAAG…	MSSLNAYGVVQINGVYLAVVADALMEAVHWPADLNPHPLTRGALRGVFTLRGKPVPLVDLRAQLAEGGDMSSPTPLVAILKYGGGYLGLAIDAVCDILKARDSQFSPLGPEGSAVGLLPSLLLGSEESRMIYKLDLAFMSGLPGVLFAADPNAQVLKDEALAAKNRLLHYLVFECDGRNFCIDASVVTELVDEPEITASDFASDCCFGVTSVRGTKVPALNLSEVLGLDHQRQTSKPQLLLLTAPDGRVCGFGYDRMVAIQRQDPDSLLAAPGYGLPHPELLAGVMNLEEGQQALLLDHPMLLQRPEVKSYTQVYQHDVKPAQASHDVTKAMLRHACLLFDAPTRFVAPLSQIVEIMSMPQQLIGLSQPETHLLGQFNLRGEQVPLICLSSLLGEGAQV…
Psyr_2994	Psyr_2994	CDS	CP000075.1:3585282-3591945	OX-yedQ	Wild-type	OK	15.8575	31.6274	0.996014	2.51672	0.00065	0.009319	yes	glycoside hydrolase family protein	YP_236066.1	66046225	2079	5.01	76052.2	-0.359	-25.5	693	ATGAACAATGAGCAACTGGAGAGGCTTGCGACCGAGGCAGGATTGTCGGTGCACTGGGTCGATGCCAACGCTCGGCCGCAGACCGTCAGCCCTGATGTGCTGCGCAAGGTACTGGAGGCGCTGGGCTATCCTGCTGAAAACGGCGAGGCTATCGATGCCAGCCTGCTGCGCCTGCAAAAAGCCAGTCACGGTGCCAGTGCCCCGCCACTGCTGACGGTTGATGTGGAAAGCAACCTGGACCTGTCTCAGTGGTTTGCTCCACAAACGCCATTCACGCTACACCTCGAAGACGGTTCTTCGCTGGATGCCAGACTCACCTCGAATGCAGAGCTCCCGGCACTGGCCCCGCCCGGCTATCAACAGCTGGAAATTGCCGGCCAGCACCTGACCATCGCGGTC…	MNNEQLERLATEAGLSVHWVDANARPQTVSPDVLRKVLEALGYPAENGEAIDASLLRLQKASHGASAPPLLTVDVESNLDLSQWFAPQTPFTLHLEDGSSLDARLTSNAELPALAPPGYQQLEIAGQHLTIAVAPKTCFSMAMATDTSKPHGWGLTAQLYSLRREGDGGFGDTEALEKVLRSAGERGADALGISPIHAMFANDPHRYSPYSPSSRLFLNSLYASPGAILGESAWRQAIEDARVGDEMKRLETQTLIDWPAAANAKWKALHALYEGFSAGDHPLHEDFNSFRHSGGEALENHCRFEALCAESETLNIGNNWHEWPEQFKDPRSDAVAAFAKSHREQISFHAFAQWLIARGLERAQVAARSSGMRVGLIADLAVGADGAGSQAWSRQDELL…
Psyr_3153	Psyr_3153	CDS	CP000075.1:3777675-3780417	OX-yedQ	Wild-type	OK	28.707	19.3532	-0.568833	-2.35335	0.00065	0.009319	yes	Beta-glucosidase	YP_236223.1	66046382	2742	7.42	98950.8	-0.387	1.85	914	ATGAACAAGCGAAAGATGATGGGCGCGCACTCGGCGCTGGCCTTGCTGGCATTGGCAGTATCCCAGGTGCACGCCGCTGACCCTACCGTACAACAAGGGCGTGAAGATCGCGCCGAAAAAGCCGCACAGAAAACCCTGGCCAAGATGACCATGGAAGAAAAGCTGGCCTACATTGGCGGCACCGGCGGCTGGGACGTCAAGCCACTGACCAATTACGGCGTCCCGCAGATCCACGGCGCTGACGGCGGTGTGGGCGTGCGCTACACCAGCGAAGGCAACGATCAGGGTGTTGTCTACCCGTCCGGCCCTAACCTGGCCGCCACCTTCAACCCGCGTCGTGCCATCGACCTCGGCCGTGCGCTGGGTTATGACACTGCCGTCGGCGGCTACCAGTTCATC…	MNKRKMMGAHSALALLALAVSQVHAADPTVQQGREDRAEKAAQKTLAKMTMEEKLAYIGGTGGWDVKPLTNYGVPQIHGADGGVGVRYTSEGNDQGVVYPSGPNLAATFNPRRAIDLGRALGYDTAVGGYQFITGPGVNLYRMPYGGRAFEYLSGEDPFLGASLAPGVINGIQSRGVWANAKHYAANDQESNRFNLNQTMPERVLREMSLPAFESSSKNGNVAMMMCAFQKVNGDFACESDHLIAQILKKEWGFKGFVQSDYNAVVHGFNAARAGTDLDMMGYQMNSSVLKPHLDAGDLSAATIDDKVRRILKQIYLYKFDSKTPLTTHNMNSSTSNKVALNAAREGIVLLKNQDNLLPLDKQKVKKIAVVGTLAKYSPPTGFGSANVMASHYVSELSG…
Psyr_1947	Psyr_1947	CDS	CP000075.1:2232439-2232658	OX-yedQ	Wild-type	OK	0	15.7006	inf	#NAME?	0.0007	0.00989399	yes	MbtH-like protein	YP_235028.1	66045187	219	5.03	8.5	-0.503	-1.81	73	ATGACTTCAGTATTCGATCGGGAAGACATCGTCTTTCAAGTTGTAGTCAACCACGAAGAACAGTATTCCATCTGGCCCGACTACAAGGCGATCCCCAATGGCTGGCGCACCGTGGGCAAGAGCGGCTTCAAGAAAGAATGCCTGGCCTACATCGAAGAAGTCTGGACCGACATGCGCCCCCTGAGCCTGCGCCAGAAAATGGAAGCGCAGACGGCCTGA	MTSVFDREDIVFQVVVNHEEQYSIWPDYKAIPNGWRTVGKSGFKKECLAYIEEVWTDMRPLSLRQKMEAQTA
Psyr_0362	Psyr_0362	CDS	CP000075.1:386577-387848	OX-yedQ	Wild-type	OK	7.3744	25.4476	1.78693	2.92241	0.0007	0.00989399	yes	RNA polymerase sigma factor	YP_233472.1	66043631	567	6.51	21.3	-0.454	-2.2	189	TCATCCCATGCACTCCCGCAAAGCCGTCAGGCTGCGCTTGATCCAGGCTTTGACCGTACCCAATGGCGCGCCAATTTTCTGCGCGATTTCCTGATGCGAATAACCGTCTACGTAAGCGTGAAAAATACAGTTGCGTCTTACCGGCTCCAGTTGCTCCAGGCATGACGTGATCCGTCCTGGATTGACCTGCCAATCGAAGGCATCGCCGATTTCCTGCCAGCCTTCCAGTGTCGCCTGTTCATGATGATCTTCACTGCCGTCGTCTTCGACACGCACCTCGCGAGTCGTGTTGCGCAACGTGTTGAGCGCCAGGTGGCGAGTCACGCTGAAGATCCAGCCACGTGCCGAACCACGCGAGGCATCGAAGCTGGCCGCGTGGGACCAGATTTTCAGGAACGC…	MSSHESLFDYEATLQACARGEKQALQRLYQQESARLLGVAQRLVRDRALAEDIVHDAFLKIWSHAASFDASRGSARGWIFSVTRHLALNTLRNTTREVRVEDDGSEDHHEQATLEGWQEIGDAFDWQVNPGRITSCLEQLEPVRRNCIFHAYVDGYSHQEIAQKIGAPLGTVKAWIKRSLTALRECMG
Psyr_4185	Psyr_4185	CDS	CP000075.1:4977759-4979103	OX-yedQ	Wild-type	OK	44.5886	28.1514	-0.663471	-2.54502	0.0007	0.00989399	yes	phosphoglucosamine mutase	YP_237253.1	66047412	1344	5.81	48	0.066	-7.58	448	TCAGGCGCAAACTTCAGTAACCAGTTTTGCGAGTTCTTCGGCGTACGCCCTGACCTGCGTTTCGTCCTCGCCTTCGACCATGACGCGCACCAACGGCTCGGTACCCGATTTGCGCAGCAGCACCCTGCCACGCCCGGCCATCTGCTCGGTGACACGGGCGCAGGCTTCCTTGACCGACGGATGCGAAACCGGGTCAACACCCGACCCGGCGAAGCGGACGTTGATCAGGATTTGCGGGCACTTGCGCAATTTCAGACGCGCTTCGGCCAGGCTTACACCACTGCGACGCAGGGCCAGTATCACCTGCAATGAGGCGATAATCGCGTCACCGGTGGTAGCGTGCTGGAAACAGACTATATGACCGGAGTTTTCACCGCCAATCTGCCAGTTGCGCTCGAG…	MTSRKYFGTDGIRGRVGQFPITPEFMLKLGWAAGMAFRKMGACRILVGKDTRISGYMFESALEAGLSAAGADVLLLGPMPTPAIAYLTRTFHAEAGIVISASHNPHYDNGIKFFSGQGTKLPDEIEMMIEELLDAPMTVAESENLGKVSRINDAAGRYIEFCKSSVPTSTDFAGLKVVIDCAHGATYKVAPNVFRELGAQVVVLSAQPDGLNINKDCGSTHMEALQAAVLAEHADMGIGFDGDGDRVLMVDHTGTIVDGDELLYIIARDLHERGRLQGGVVGTLMSNLGLELALAEQGIPFVRANVGDRYVIAELLERNWQIGGENSGHIVCFQHATTGDAIIASLQVILALRRSGVSLAEARLKLRKCPQILINVRFAGSGVDPVSHPSVKEACARVT…
Psyr_0754	Psyr_0754	CDS	CP000075.1:858094-859390	OX-yedQ	Wild-type	OK	93.3828	136.012	0.542501	2.4977	0.0007	0.00989399	yes	levansucrase	YP_233850.1	66044009	1296	4.65	47.7	-0.373	-16.95	432	TCAGCTCAGTTGCACGTCTTTCATCGCAGGAATGTAACCGTAGTCATATTCTTCCTGCACGAACGAGCGATCCCCCTTCAACAGGATTCTCACCGTCGGCGCCTCGGTGCCGCCGATACGATAATCCTCACCTTCGGTGGGCACGCTGTCGATGAATGAAGTCACCAGGCCGTTCGGCATGACGCAGTGGGAATACGTCTGGAAAGGCTGCTCGGGCGGATTGCCGAGCACCAGGCCGGAAGCGTTCATTGGCCGGTACGGGCCGAACAAATGTTCGCCGACAAAACCGTAGACACCGTCTGGTCCTGTAATACCATCGGCATACGTAAACTTGTGACTGATGGTGAACAAGTAATACTTGCCGTCCTGAAAGACATAGTGCGGACGCTCGGTCTGATC…	MSTSSSAVSQLKNSPLAGHINYAPTVWSRADALKVNENDPTTTQPLVSADFPVMSDTVFIWDTMPLRELDGTVVSVNGWSVILTLTADRHPNDPQYLDANGRYDIKRDWEDRHGRARMCYWYSRTGKDWIFGGRVMAEGVSPTTREWAGTPILLNDKGDIDLYYTCVTPGAAIAKVRGRIVTSDQGVELKDFTQVKKLFEADGTYYQTEAQNSSWNFRDPSPFIDPRDGKLYMVFEGNVAGERGSHTVGSVELGPVPPGHEDVGGARFQVGCIGLAVAKDLTGEEWEILPPLVTAVGVNDQTERPHYVFQDGKYYLFTISHKFTYADGITGPDGVYGFVGEHLFGPYRPMNASGLVLGNPPEQPFQTYSHCVMPNGLVTSFIDSVPTEGEDYRIGGTEA…
Psyr_1231	Psyr_1231	CDS	CP000075.1:1389878-1390790	OX-yedQ	Wild-type	OK	39.2035	22.7632	-0.784283	-2.47278	0.00075	0.010274	yes	preprotein translocase subunit SecF	YP_234320.1	66044479	912	4.79	33	0.628	-6.28	304	ATGTTACGTACCATCAACTTCATGGGCGTTCGCAATGTTGCGTTCGCCATCACGATGCTCCTTACCGCACTGGCGTTGTTCAGCTGGTTCCATAAAGGGCTCAACTTTGGTCTGGACTTCACCGGCGGTACGCTCATCGAGCTGACCTACGAACGTCCCGCCGACCTGGGCAAGGTCCGTCAGGAGCTGGTTTCGGCGGGCTATCACGAAGCCGTTGTACAGAGCTTTGGCGCCACCACTGACTTGCTGGTGCGCATGCCGGGTGAAGACCCTCAACTGGGCACTCAGGTTGCCGAGGCGCTGCGCAAGGCCGGTGCCGATAACCCGGCAGTGGTCAAGCGTGTCGAATTCGTCGGCCCGCAGGTGGGTGAAGAGCTGCGCGATCAGGGCGGCCTCGGC…	MLRTINFMGVRNVAFAITMLLTALALFSWFHKGLNFGLDFTGGTLIELTYERPADLGKVRQELVSAGYHEAVVQSFGATTDLLVRMPGEDPQLGTQVAEALRKAGADNPAVVKRVEFVGPQVGEELRDQGGLGMLMALGGVLIYLAFRFQWKFAVGAIISLIHDVVVTMGILSFFQITFDLTVLAAVLAIIGYSLNDTIVVFDRVRENFRLLRKASLIENINISTTQTLLRTIATSVSTLLAIVALWAFGGDSLEGFSIALFIGVLAGTYSSIYIANVVLIWLNLTTEDLIPPVVVEKADDLP
Psyr_1307	Psyr_1307	CDS	CP000075.1:1480080-1485956	OX-yedQ	Wild-type	OK	11.1954	20.6556	0.883631	2.44986	0.00075	0.010274	yes	response regulator receiver:CheW-like protein:ATP-binding region, ATPase-like:Hpt	YP_234396.1	66044555	2370	4.67	86.4	-0.168	-31.88	790	ATGACGCCAGATCAAATGCGTGACGCCTCGCTGTTCGAACTGTTCACGCTGGAAGCCGATGCGCAGACCCAGGTACTGAGTGCCGGCCTGCTGGCACTCGAACGTAACCCGACCCAGGCGGATCAGCTGGAAGCCTGCATGCGTGCCGCTCATTCGCTCAAGGGCGCAGCGCGGATTGTCGGCGTCGATTTCGGCGTGAGCGTCGCGCATGTGATGGAAGATTGTCTGGTCAGCGCGCAGGAAGGGCGTCTGCTGCTTCAGGCCGAGCATATCGATGCGCTGCTGTCGGGGACCGACCTGTTGATGCGTATCGCCACGCCTGGCGGCGACAGCGTTGGTCAGCCTGATATCGACAGTTATGTCGAAAGGCTCAATACGTTGCTGGCTTCCGGTGCTGGC…	MTPDQMRDASLFELFTLEADAQTQVLSAGLLALERNPTQADQLEACMRAAHSLKGAARIVGVDFGVSVAHVMEDCLVSAQEGRLLLQAEHIDALLSGTDLLMRIATPGGDSVGQPDIDSYVERLNTLLASGAGAARTVSTPLPDPASDALLASAMLQFETPSAAVVPESVPEPLAADLPASANPAAMPAAEPEAPFTPLRERRVAEGGERVLRVTAERLNGLLDMSSKSLVETQRLKPLLAGMQRLKRLQSSSDRALEVLGASFGEEGPSADVQKALEDARSLLSQAQQVLVRHTAELDEFGWQSAQRAQLLYDTALACRMRPFADVLNGQARMVRDLGRELGKQVRLQIEGEKTQVDRDVLEKLDAPLTHLLRNAVDHGIESPEKRVASGKDPEGLIR…
Psyr_1673	Psyr_1673	CDS	CP000075.1:1880083-1881124	OX-yedQ	Wild-type	OK	12.1287	4.38613	-1.4674	-2.8513	0.00075	0.010274	yes	AraC family transcriptional regulator	YP_234759.1	66044918	1041	8.06	38796.5	-0.31	2.11	347	TCATGCGCTTTGACGCTGGCTGCGGCGGAACTCTCCCGGAGTCTGCCCGTTCCAGCGTTTGAAGGCGCGTTGAAAGGCTTCGGCAGAAGCGAATCCCAGCAGGTAGGCGATCTCCCCGAACGCCAGTTCAGTGTCGCGAATGTACGTCATTGCCAGGTCGCGCCGCGTGTCATTGAGCACTGCGCGAAAGCATGTACCTTCCTCAGCCAGCTTGCGACGCAGCGTCCAGGTCGGCAGTTTGAGCCTTGCTGCCACTTCCTCCAGATCCGGTTCACTTCCGCCGTTCAATAACGGCCCCAGCAATTGAATGATGCGTTCACGCAGGCTGCGGGTGCGGGTCTGTTGTTCCAGTTCGCTTTCGCACAGCTGCAACAGGTGCCGCCAGGTACTTGGGCAATG…	MPTLTLRLGDLSVGFIQSLSDAVNSFDRNPDALLEQYGLDPIRLSQARARLSIPRYMRLGHAAIQLTGQPGLGLRMGQLSRFAQAGLAGITAAQAPNVREAARTLIRFEPLYGSNYRGQSSFHEDADGAWMRFYSISPYNAYNRFVVDSILAGWLAQLSTLAGTELRAQRVEIEFEAPDYAAQYAVLSDNPMVFGAATNQLHLDQTSLALRNPDHCPSTWRHLLQLCESELEQQTRTRSLRERIIQLLGPLLNGGSEPDLEEVAARLKLPTWTLRRKLAEEGTCFRAVLNDTRRDLAMTYIRDTELAFGEIAYLLGFASAEAFQRAFKRWNGQTPGEFRRSQRQSA
Psyr_2711	Psyr_2711	CDS	CP000075.1:3291983-3293954	OX-yedQ	Wild-type	OK	1.9796	6.15572	1.63672	3.07622	0.00075	0.010274	yes	diguanylate cyclase	YP_235788.1	66045947	1971	6.03	71.9	0.299	-9.99	657	TCAGAGGGGGCACGAAGCGGCGTAACCGAAGGTGCGCTCTTCATCGGGTATTTCAATCCATGCCAGCGTCTCTGCAAAACTGATCGGCGGGCTGTAGAAGTAACCCTGCACCATCGTACAACCCAGGGTGGTCAATGCATTCAACTCATCCTGTGTTTCGACGCCTTCGATCACGCAACCCAGCGACATGTCCAGACTCAAGGCAACCAGCGATTTGACGATCTTGTAACTGGCCGGGTTGTTATGCACCCCGGTGACAAAGCTGCGGTCGATCTTCAGCTTGGTCAGCGCCAGCGCGTGCAGTTGACTGAGGCTGGAGAAGCCGGTGCCGAAGTCGTCCAGCGAGATGCCGCAACCCAGCTTGCGGAACTGGGTAATGGCCTGCTGCACCTGGGCGAT…	MLKKLPGALRALMSVPADNPRLLQAQYVALSRQLPLMYFVLLVNTWALAFTHWRTAPVWLTLLVPALLTVICGVRASKWLRTVNRPPPAPAIILATLRGTHGLAGVIAAGFAAWSLSLYPYGDAYSQAHVAFFMGITVIVCIFCMMHLRPAALTTALVVNTAFVIFFASTYNITFIATAVNIVLVSIGMLIILHYQYRDFTSLVNVQVKTEQLSNENLLLANQDSLTGLPNRRQFFQTLDTAMTEAMAQRSGLAVGVLDLDGFKPVNDLYGHRIGDRLLMLVAERLTSASSDKVHVSRLGGDEFALVIKGDIDSEALQAFGKHLCDLMHESFELSDMPIQIGATLGLATYPATADNATQLFEFADYALYQGKNHNPGTTCLFSASHREQLHADGVTEQA…
Psyr_3041	Psyr_3041	CDS	CP000075.1:3639885-3640956	OX-yedQ	Wild-type	OK	17.8195	30.8493	0.791777	2.53412	0.00075	0.010274	yes	bacillolysin	YP_236113.1	66046272	1071	6	38.6	-0.375	-5.68	357	ATGTGCGACGACCGAAATCCCCTGCATTGCTTCATTCCGCCTTACATGCTCGAGCGTATGGCGCAATCCCCCAAGAATCTGGTCAGCGCCCGGGCCATCGCCAACCTGACGAGTAGCTCGGCGTTTCTCGCGTCCCGCCTCTCTGCGCGAACCATGCCATCCATGCACGCGATCAAATCGCCAGACGGACGAAAGCATCGCGTGATTCATGATGCCAAGGGCACTGACGATCTGCCCGGCGCCGTGGTGCGCAAGGAAGGCCAGGCAGCGACGGGCGACAAGGCAACCGATGAAGCCTACGATGGCTCAGGCGACGTCTACGATTTCTATGCGCAACTGTTCGAACGCAACTCGCTGGACGACAGCGGCATGTCGCTGGTCTCGACCGTGCACGTCGCC…	MCDDRNPLHCFIPPYMLERMAQSPKNLVSARAIANLTSSSAFLASRLSARTMPSMHAIKSPDGRKHRVIHDAKGTDDLPGAVVRKEGQAATGDKATDEAYDGSGDVYDFYAQLFERNSLDDSGMSLVSTVHVAEVDFNGDHVPLSNAYWNGSQMAYGDGDDLVFKRFTGSLEVIGHELTHGVQSFTSNLDYRGQSGALNEHFADVFGMLVRQWKQGTSAAESDWVVGKELLVPAPTRRGIRDMEKPGTAYSNDPDLGDDPQPATMADLYTGAKDRGGVHINSGIPNRAFVLVAKALGGNAWEVAGRIWYETMLELASDSQFIDCAKASIKVASDPRFGPKAKKAVQAAWKEVGLKV
Psyr_3823	Psyr_3823	CDS	CP000075.1:4547782-4552615	OX-yedQ	Wild-type	OK	3.68527	1.79451	-1.03819	-2.74797	0.00075	0.010274	yes	hemolysin-type calcium-binding region	YP_236891.1	66047050	4833	3.82	166427	-0.212	-147.6	1611	ATGATATTCAACACAAAAGACTTCGGAGCACTGGGCGACGGCGTCACTGACGATACGGCAGCCATTCAGGCCGCGATCGACGCAGCCGCTGCGGCAGGCGGCGGTGAAGTGGTCATGGGCGCCGGAACCTACGTCGTGTCCGGTGGCGAGGAGCCTTCGGATGGCTGCCTGATGCTCAAGAGCAATGTAACCCTGTCGGGCGCAGGCATGGGCGAGACGATCATCAAGCTCGCGGATGGCTCGGACACCAAGGTGACCGGCATCGTGCGCTCGGCCTATGGCGAAGAAACCCACGACTTCGGCATGAAAAACCTGACGCTGGACGGTAACCGGGACGCCACCACCGGCAAGGTGGACGGCTGGTTCAACGGTTACATTCCAGGCTCTGACGGCAAGGAT…	MIFNTKDFGALGDGVTDDTAAIQAAIDAAAAAGGGEVVMGAGTYVVSGGEEPSDGCLMLKSNVTLSGAGMGETIIKLADGSDTKVTGIVRSAYGEETHDFGMKNLTLDGNRDATTGKVDGWFNGYIPGSDGKDSNVTLDSVEIKDCSGYGFDPHEQTVNMVIKNSVSHGNGLDGFVADYLSDSVFENNVAYDNDRHGFNVVTSTHDFTLSNNVAYGNGSTGIVVQRGSENIPSPANITITGGAVYGNAAEGVLIKLSSQVSVSGVDIHDNGNAGVRIYGSSGVDIFDNTLSNNALGSAVPEIIIQSYDDTTGVSGKFFSGSDNLIRGNTITGSDNSTYGVAERNEDGTDRNSIVGNTISHTSKGLTLVYGDGSFAGDAFPLVTVNGTEGNDVITGGAAH…
Psyr_4958	Psyr_4958	CDS	CP000075.1:5873394-5879343	OX-yedQ	Wild-type	OK	11.1335	19.1932	0.785687	2.43533	0.00075	0.010274	yes	ATPase AAA	YP_238023.1	66048182	2604	5.31	95.2	-0.251	-19.5	868	GTGAACCTGAAGTCCCTGTTCGCCAAGCTGAACGAAACGAGCCGCACTGCCACTGAAAGCGCTGCTGCGCTGTGCCTGTCGGAGAACCATTACGACGTTGAAGTCGAGCACTTGCTGCTGCAACTGCTCGATAACAACGACAACGATCTGCCAGTGATCCTGCGCCACTACGATGTGGTGCCTGATCGCCTGCAGGCACAGTTGGTCACTGCGCTGGGGACGTTCAAGAAAGGCAACACGCGGACGCCTGCGCTCTCGCCGCACATCACGCGCATGATCGAGCAGGCTTGGGTGCTGGCATCGATCGAGTTCGGTCAGTCACAGATCCGTACCGGCCATCTTGTGCAGGCCTTGCTGGATGACGATGCACTGCGTCGCGTGGTCATCGGCTCGGCGCCG…	MNLKSLFAKLNETSRTATESAAALCLSENHYDVEVEHLLLQLLDNNDNDLPVILRHYDVVPDRLQAQLVTALGTFKKGNTRTPALSPHITRMIEQAWVLASIEFGQSQIRTGHLVQALLDDDALRRVVIGSAPELEKINADDLRLNMSALVEGSPETKLSKPLANADASTGATTKGNGKTPALDQYTVNLTQSARDGRIDPVLGREFEVRQMVDILTRRRQNNPILTGEAGVGKTAVVEGLALRIVQGDVPSVLKGVAIHTLDLGLLQAGAGVKGEFENRLKSVIEETKRSLHPIILFIDEAHTLIGSGGQAGQNDAANLLKPALARGELRTIAATTWAEYKKYFEKDAALARRFQVVKVEEPDEDKAIHMLRGLLAKMQEHHKVTVMDEALVQAVRLS…
Psyr_0648	Psyr_0648	CDS	CP000075.1:735982-737011	OX-yedQ	Wild-type	OK	20.5939	35.2308	0.774619	2.47228	0.00075	0.010274	yes	transporter	YP_233756.1	66043915	1029	9.9	36.8	0.859	12.72	343	TCACGCGGCTTGAGCTTCTTCCAGGGCGGCGGCCGAAAGCTGCTGGCGATGACGACTGGCGTAGCTCTCGGCGATGATCGAGCACACGATCAGCTGCATCGGGTGGTAGATCATGATCGGCAACAGAATCAGGCCAAGCCCCGGATTGCTGCCGAAAATCAGCGCAGCCATCGGCGCGCCTGCAGCAAGGGACTTCTTGGTGGCGCAGAACACCGCCGCGACCTTGTCGGCATGATCGAACTTGAGCACCCGCGCCGTGCGGGTGGTCATCAACAGGATCACCGCCAGCAACAGCGCGGTGCCGATGAACGCGGTCAGGATCACGCTGTTGCCCTGGCTTTGCCACATGCCGGAGATCATCGAGTTGCAGAACGCCGCATACACCAGCAGCAGAATCAC…	MQSLKHFKRVATDWFLWGMVLATVLAYFFPRFGATGGSMHAEYVIKVGVFVVFFLHGVNLSSEQIKKGLTNWRLHVMIQVFTFVVFPLIWLACNKLLGSQVPALLMLGFLYLCALPSTISSSVALTGSAGGNVPAAILNASMSSVIGIFITPWLVSLVVGTGAGGIDLGDTLLDLCAMLLLPLVLGQLMRPLLGKFFARHKKYTNLIDKLVILLLVYAAFCNSMISGMWQSQGNSVILTAFIGTALLLAVILLMTTRTARVLKFDHADKVAAVFCATKKSLAAGAPMAALIFGSNPGLGLILLPIMIYHPMQLIVCSIIAESYASRHRQQLSAAALEEAQAA
Psyr_0691	Psyr_0691	CDS	CP000075.1:795236-796964	OX-yedQ	Wild-type	OK	10.5468	18.279	0.793381	2.55398	0.00075	0.010274	yes	gamma-glutamyltranspeptidase	YP_233799.1	66043958	1728	6.66	61	-0.077	-2.17	576	ATGAAGTTCGAACCCCTCGCCAGATCGTTGATCGCGACGGCATTGATTGTCGCGTATTCCCCCACATTCGCCGCGTCACAAGCCCCGGTCGCCGCCGAAAACGGCATGGTCGTCACGGCTCAGCACCTGGCTACCCACGTGGGTGTCGATGTACTCAAGGCTGGTGGTAATGCGGTCGATGCGGCCGTAGCGGTTGGCTACGCGCTGGCGGTGGTCTATCCCGCTGCCGGCAACCTCGGCGGTGGCGGGTTCATGACCATTCAGCTGGCCGACGGGCGCAAGACCTTCCTCGACTTCCGTGAAAAGGCGCCGTTGGCCGCGACTGCGAACATGTACCTGGACAAGGACGGCAAAGTCATCCCTGATCTGAGTGCCAAGGGCCATCTGGCCGTCGGCGTG…	MKFEPLARSLIATALIVAYSPTFAASQAPVAAENGMVVTAQHLATHVGVDVLKAGGNAVDAAVAVGYALAVVYPAAGNLGGGGFMTIQLADGRKTFLDFREKAPLAATANMYLDKDGKVIPDLSAKGHLAVGVPGTVSGMEMALSKYGTRKREEVIAPAIKLAEDGFVLGQGDVDMLSSATDVFKADMADSGSIFLDKGEPMQVGQKLVQKDLAKTLKEVSEKGSDGFYKGWVAKALVDSSQAGKGIITQADLDHYKTRELAPVECDYRGYHVVSAPPPSSGGVVICQILNILEGYPMKELGFRSAQGMHYQIEAMRHAYADRNSYLGDPDFVKNPVEHLLDVKYAAKLRAAIDPQKAGDSNKIKPGVAPHEGSNTTHYSIVDKWGNAVSVTYTLNNWF…
Psyr_1798	Psyr_1798	CDS	CP000075.1:2070522-2072568	OX-yedQ	Wild-type	OK	4.12895	8.56718	1.05304	2.62355	0.0008	0.0108475	yes	histidine kinase, HAMP region: chemotaxis sensory transducer	YP_234883.1	66045042	2046	5.33	72300.5	-0.012	-7.55	682	ATGGGGTGTGAGGTCCTCTCTCTCGACCGGTCCGTTATTCCAGACACATTAACTATCAAGTTAACTCTTTCAGCGCCGACTCACGGGTATTCCGGAAAAATTAAAGGCACACACGTAATGAGCGCAAAATGGTTGGACAATCTGAAAGTCAGCAAGAAGCTCGGGCTGGGCTTTGCCGCTATTTTGCTCGGGGTACTGACCGTTACCGTGATCGGTTACTCCAGCACCAACCTGCTGATCGAGCGCATGGGCAAAAGCAGCAAGGTCGCCGAGATCAAGGCTGACGTTCTGAATGCCCGGATCGCTGCGCAAGCCTATGCGACCGGCCCTACCGCCGCAGGTGTGCAGAATTACGCCAGCGCGCTGGATACCTTGAGCCGCAGTGTCGATCAGGGCCTG…	MGCEVLSLDRSVIPDTLTIKLTLSAPTHGYSGKIKGTHVMSAKWLDNLKVSKKLGLGFAAILLGVLTVTVIGYSSTNLLIERMGKSSKVAEIKADVLNARIAAQAYATGPTAAGVQNYASALDTLSRSVDQGLQVFVISSNLAKLREIKEQVGGLKQTFDQLVGINQKVDEALKPIIKVSDDVSATFENLLNKTIDDTLRAPNETGIRQVKIAGDLRNGMTNFRLVFRRYLSVPNADNRQATYKAADALIAQVDAARSQLPVEANAAVDAALVALKQYKVLMTSISDMLQQTEQIRNDLQQQSVATAARADDLAALQVISAKKEQQTAVVQLLSVALVVLLVGIFAAFLITRQITVPLNSTVIAARRIADGDLTHDSSTTRQDELGLLQNTMQHMTVSL…
Psyr_2059	Psyr_2059	CDS	CP000075.1:2405241-2406717	OX-yedQ	Wild-type	OK	45.6651	67.4487	0.562697	2.38688	0.0008	0.0108475	yes	histidine kinase, HAMP region: chemotaxis sensory transducer	YP_235140.1	66045299	1476	5.29	52758.6	0.023	-8.88	492	TTACAGCTTGAGCTGGCCAATGGCGGCATTCAGTTCGCCTGCCAGCGTAGCCAGCTCGTCACTGGTGCTGGCCGAGTCAACCGTCTGGATCACCGTGCGTTCGGTGACATCGCGGATACTCACCACCGCACGGTTCATCTCCTCGGCGACCTGGCTTTGCTGCTGGGCCGCCACGGCGATCTGCGTATTGCTTTCGCGCATCTGTGCCACGGCACCGGCAATCGCCGCCAGCGCATCACCCGCTTCCCGCGCCTGCTGCAGGCATTCTTCAGCCTTGTGCGAGCTTTCCTGCATGAAATCCACGGCATCGCGGGTGCCGCTTTGCAGGGTCGAGACCATCGTGGTGATTTCATCGGTGGAGGTCTGCACCCGCTTCGCCAGATTGCGTACCTCATCGGC…	MASWLGNLSLKYKFWAVNAVAFVTTLLLVLYAMQTEQQARTDVSRQAAQAQARLLAAWPVDAALPSSDTILTYRQGQTPVVDGLALPELADARNWVALDKPVGDRWLSGAQIITRGAEQRIALLAFTPTFMHILLDRFTHYAVAVFVLMLLMLCASQLLIRFLLSQLNALKDVMLHVEKSGDLAARVPNRSDDEVGQMAKAFNAMQAGYQRVVNTVSQTAGRLDQGAAHLAAGMKEVRQGMLGQQSETDQVATAINEMTATVHHIAQHATATRDQSQTADALAGSGKVVVDRVQVSIAGLSSGVQQTAEMIQRMAEDSQKINGVVNVIHSIAEQTNLLALNAAIEAARAGEMGRGFAVVADEVRNLAKRVQTSTDEITTMVSTLQSGTRDAVDFMQESS…
Psyr_0071	Psyr_0071	CDS	CP000075.1:72226-74972	OX-yedQ	Wild-type	OK	4.61659	10.0205	1.11805	2.78475	0.0008	0.0108475	yes	histidine kinase, HAMP region: chemotaxis sensory transducer	YP_233183.1	66043342	1977	5.03	70200.2	-0.09	-10.52	659	TCAACGGAACCGGTCAACCTCGTGACGCAGTTCTGTCGCCAGGCCATTCAGCTCCTGGGCGGTGATGGCCAGGTTGGACATGACCTGGCGCTGTTCACTGTTGGCCATGGCGATGCTTTGCAGGTTGCTGCTGAGCATGGTCGCAGTGCTGCTTTGTTCCTGGGTGGCGGTGGTGATGGCGGCGAACTGGTGACCGGCCGAGCGACTTTGCTCGTCGATCTGGGCCAGCGCGGAGGCCACTTTGGCGTTGAGCGACAGGCCTTCCTGCATCAGTGTATTGCCCTGCTGCATGGTGCTGATGGCGTTGCCGGTTTCCTGCTGGATGCTGGCGATCATGCCGGAAATCTCATCGGTGGCTTCACGGGTGCGCGAGGCCAGGCTGCGGACTTCGTCAGCCAC…	MSKPRTRIASQLGIALAVILAVVISGSTLFALRSLDASNLVIREEHMSSEARLLADQLNTFHSTLRDSTQRLSGLFEKRFAAGLSLQADKPVTVAGTSTPGLFLRDAALNNDFTEVDEFRSMTAGVATIFVRSGDDFIRISTSLSKQDGTRAIGTVLDRKGAAYERLIAGQSYVGKAVLFDRYYMTQYSPVRDSSGKIIAALFVGFDYTDAQKTQFDNLKSFRIGSTGSLALLDDKGTWLVPPAGVKSLEGAAKSVAELASKPGKAQFWDDGDDNYYSVGQPFAGGPWTVIASMPRKEISEVTWHVGTQLAIGSLLAMLIAVISAIWLLRSKLRPLSELVRQADALGAGDLSVRLNVTSNDEIGQLSGSFNKMSEALSSMVSHIRTAAQEVSTRANVLS…
Psyr_2106	Psyr_2106	CDS	CP000075.1:2458191-2459223	OX-yedQ	Wild-type	OK	14.6312	26.3916	0.851032	2.50351	0.00085	0.0113333	yes	dihydroorotate dehydrogenase 2	YP_235187.1	66045346	1032	9.52	36.2	0.072	5.41	344	ATGTATAACCTGGCCCGCCAGTTACTGTTCAAACTTTCCCCGGAAACCTCTCATGACCTGTCGCTGGACCTGATCGGTGCAGGCGGACGGCTGGGCCTCAACGGCCTGCTGAGCAAGTCCCCGGCGAAGTTGCCGGTCAGTGTGATGGGCCTTGAGTTTCCCAACCCCGTGGGGCTGGCAGCCGGCCTGGACAAGAATGGTGCGGCCATCGATGGCTTCGCGCAACTGGGCTTCGGTTTCGTCGAGATCGGCACGGTGACGCCACGTGCGCAGCCGGGCAATCCCAAGCCGCGTATTTTCCGCCTGCCCAACGCCGAGGCGATCATCAATCGCATGGGCTTCAACAATCTGGGTGTCGACAACCTGGTGTCCCGTGTCGAAGCGGCAAAGTATCGCGGC…	MYNLARQLLFKLSPETSHDLSLDLIGAGGRLGLNGLLSKSPAKLPVSVMGLEFPNPVGLAAGLDKNGAAIDGFAQLGFGFVEIGTVTPRAQPGNPKPRIFRLPNAEAIINRMGFNNLGVDNLVSRVEAAKYRGVLGINIGKNFDTPVERAVDDYLICLDKVYAHASYVTVNVSSPNTPGLRSLQFGDSLKQLLQALSLRQQELTQRHGRRVPLAIKIAPDMTDEETVLVAAALIESGMDAVIATNTTLSRQGVEGLPHADQAGGLSGAPVREKSTHIVKVLAGELAGRLPIIAAGGITEGRHAAEKIAAGASLVQIYSGFIYKGPALIRESVDAIAAMPRAAR
Psyr_3311	Psyr_3311	CDS	CP000075.1:3962654-3964957	OX-yedQ	Wild-type	OK	2.10812	8.26148	1.97045	3.08893	0.00085	0.0113333	yes	virulence factor MVIN-like	YP_236381.1	66046540	1416	9.93	49505.2	0.788	11	472	ATGCTGGGTTCGACACTTTGGCTGACACTGGCCACCCTCACCGGTCTGGCTGCCGGATTTGCCCGCGAATGGCTGTTGGTGGCGGCCTGGGGTGCCGGAGGCCAGAGCGACGCGTTTCTGGTTTCGATGTTCCTGCCCGAGGCGCTGCGCATGTCACTGGCGGCGGGCTTGCTCAGCGCCGCCGCCCTGCCCCTTTATCAGCAGCGTACCGCTGAACGGCAACAGCGCTGGCTGGGAGGCATGGCACCGCGTCTGTTACTGACCGGGCTGGCAGTGAGCGTCGTTCTGCTGTTGAGCGCCGGTGGGCTGGTGCGCCTGATCGGTCCAGGGCTGGATGCCGACGGCTACGCGCAGGCCGCCAGCGGCCTGCGCTGGCTGGCCTGGTGCGCACCGGGCTTC…	MLGSTLWLTLATLTGLAAGFAREWLLVAAWGAGGQSDAFLVSMFLPEALRMSLAAGLLSAAALPLYQQRTAERQQRWLGGMAPRLLLTGLAVSVVLLLSAGGLVRLIGPGLDADGYAQAASGLRWLAWCAPGFMLHALFCVPLQARSRFVLAGLGSLLFNLPPVIYLATFSHASTSTGLASACVLGSVLMPGVLLPALYRSGWRPWQWQSEAGAMRELLQRIGPLLSSNLASQGLALLERMVASLLGEGAVTWVNLARKLINLPLIALMSLNQVLLGLMSGSAGDQRLSLLKRGLGSATLLTLPAVAGLIGAAGALVTLLLPNQTQGGPLPELLAWFAAPLMFGAWNALLARYAYAAGDTRLPLNCELIGSLCNALLLGALPFAFGLTGIALAALGGAL…
Psyr_0038	Psyr_0038	CDS	CP000075.1:41121-41346	OX-yedQ	Wild-type	OK	48.4625	132.318	1.44907	2.75086	0.00085	0.0113333	yes	hypothetical protein	YP_233150.1	66043309	225	8.2	7.7	0.024	0.92	75	ATGAAGAAGTTTTTGTTGGCTGTAGGCTTGCTGAGCATTGCAGGCACTGCCCTCGCGGCAGGCAAGCCATGTGAAGAGTTGAAAAGTGAACTCGACGCAAGACTCCAGGCGAAGGGCGTAACGTCCTACACGCTGGAAGTGGTCGAGAAAGGCAGCGCGGCCGACAAGCAAGTCGTCGGCACCTGCGAAGGCGGCACCAAGGAAATCGTTTACCAGCGCGGTTGA	MKKFLLAVGLLSIAGTALAAGKPCEELKSELDARLQAKGVTSYTLEVVEKGSAADKQVVGTCEGGTKEIVYQRG
Psyr_RNA62	rnpB	misc_RNA	CP000075.1:4902200-4902492	OX-yedQ	Wild-type	OK	17455.3	12237.6	-0.512339	-2.38405	0.00085	0.0113333	yes	RNA component of RNaseP			292						TAAGCCGGGTTCTGTCGAGAACAGTCATTCCTCTACGACGGCCATCACTGGACGTCTTTAGCAACCTACCCGGTTCCAGCGCGGGCCACGCCTAGGAACCCTATTTGGTCTTGCTCCGAGTGGGGTTTACCTTGCCACGAACTGTTACCAGACGTGCGGTGCGCTCTTACCGCACCTTTTCACCCTTACCGGCACCGAAGTGCTTAGGCGGTTATTTTCTGTGGCACTTTCCGTAGGCTCACGCCTCCCAGGCGTTACCTGGCACTCCGCCCTATGGAGCCCGGACTTTCCT
Psyr_4394	Psyr_4394	CDS	CP000075.1:5256439-5257324	OX-yedQ	Wild-type	OK	3.29708	13.5381	2.03776	3.25544	0.00085	0.0113333	yes	type II secretion system protein	YP_237462.1	66047621	885	10.29	32786.3	0.299	10.16	295	ATGAGTGCGTCTCTGGTACTGGGCCTGATCTCCTTGCTGCTGTTTATTGCGTCCATTCGCATGTTCTACCTGGCGCTCAATCAGGGAGCCAGTGAACGGGTCCGGCAGCGGCTAATGGCCGGGCAAGTGCAGCCCGTGGCTGAAAAGACCGGCTGGAGCTACCTGGATCGGGCCTTTTTGCGCGCCGGGCTGGGACAGCCGACCAAACGCATGGGCCTGGCCTTGTCGCTGTATGCGCTGCTGATACTGATCGGCTACGCAATGGCCGGCGTCGTCGGTGCGCTCAGCGTGCTGCTGGCGGTGCCTCTGACACTGCGTGTGTTCGTGTCGTGGCGCTATGAGGTGCGCGTGCGCCGCATGATCCAGCAGCTGCCGCAATTGCTCGACCATACCGTGCGC…	MSASLVLGLISLLLFIASIRMFYLALNQGASERVRQRLMAGQVQPVAEKTGWSYLDRAFLRAGLGQPTKRMGLALSLYALLILIGYAMAGVVGALSVLLAVPLTLRVFVSWRYEVRVRRMIQQLPQLLDHTVRSLKSGRTLADAVLHGIDATDQPLKDGMSRIERNVQLGVSLPDAARDFAELYERDEFHLFAIGLRVNHRYGGNASELMENLIKLIRDREQAGRQLRAMTGETRMTAVVLALLPISMAGYFLAVNPSYLLHMWDDESGKIMLSVAFALQVTGCVVLWRMLRSI
Psyr_1255	Psyr_1255	CDS	CP000075.1:1411351-1411789	OX-yedQ	Wild-type	OK	15.2451	47.7645	1.64759	3.20669	0.0009	0.0118033	yes	hypothetical protein	YP_234344.1	66044503	438	11.7	15504.8	0.297	9.82	146	TTAGCGATTAAACCTACCGAGGCTGAAACAGCCAAGGCCACTGCTGCTGCCGCCACCACGACTACCGAAACAGAGAAAAGCTCTGATCAGGCATCCACCGAAGGTGGCAAGGCCGGTGCGGCGGGTGGCGGCGGCAGCGTGGGTGGCTCCAGCGAGTCGTCTCTCAATCAGACCATCGAGCAAATAAAGCAGCAGATCAAGGACGCTCAGAAACAACTCGCCGAGCAGAAAGCGCAGTTGGCTGCCGCACAAAGCAGCAAAGGCACGGCGGAAGAAAAGGCCCAGAAATCCATGGCGATTCAGGGTCAGATAGCGAGCACCAGTGCCAACCTGCAGACCTTGCAGGCCTCGTTGTTGCAATTGGAGACTGAAGGTGGCGTGAACACCACTGCGTGATCC…	MGMMSVTSDAHQEGSRSGVHATFSLQLQQRGLQGLQVGTGARYLTLNRHGFLGLFFRRAFAALCGSQLRFLLGELFLSVLDLLLYLLDGLIERRLAGATHAAAATRRTGLATFGGCLIRAFLCFGSRGGGSSSGLGCFSLGRFNR
Psyr_1309	Psyr_1309	CDS	CP000075.1:1486001-1487006	OX-yedQ	Wild-type	OK	17.5978	30.2465	0.781375	2.42016	0.0009	0.0118033	yes	diguanylate cyclase	YP_234398.1	66044557	1005	5.93	37.1	-0.284	-4.37	335	ATGAATGACCTGCAAACGGATGAGCTCAAGACACCGGATGAAAACAGCGCAATGGTGCTTCTGGTGGATGATCAGGCCATGATTGGTGAAGCCGTACGGCGCGGCCTGGCCGGCCATGAGTCTATCGACTTTCATTTTTGTGCCGACCCGCATCAGGCGATCGCCCAGGCCGTGCAGATCAAGCCGACGGTGATTCTTCAGGACCTGGTGATGCCGGGCCTCGATGGGCTGACGCTGGTTCGCGAGTACCGCAGCAACCCGCTGACCCGCGATATCCCGATCATCGTGCTGTCCACCAAGGAAGACCCGCTGATAAAGAGCGCGGCGTTCACGGCCGGGGCCAACGACTATCTGGTCAAGCTGCCGGACAACATCGAGCTGGTGGCGCGCATTCGCTAT…	MNDLQTDELKTPDENSAMVLLVDDQAMIGEAVRRGLAGHESIDFHFCADPHQAIAQAVQIKPTVILQDLVMPGLDGLTLVREYRSNPLTRDIPIIVLSTKEDPLIKSAAFTAGANDYLVKLPDNIELVARIRYHSRSYMTLLQRDEAYRALRVSQQQLLDTNLVLQRLMNSDGLTGLSNRRHFDEYLELEWRRAIREQSQLSLLMIDVDYFKPYNDNFGHLEGDEALRQVAKAIRNSCSRPSDLPARYGGEEFAMVLPNTSPGGARLLAEKLRQSVSGMNIPHIAPAPGSSLTVSIGVATMTPQLGMPSRQLILDADKGLYQAKNNGRNQVAAG
Psyr_0305	Psyr_0305	CDS	CP000075.1:325018-326368	OX-yedQ	Wild-type	OK	14.7496	7.33929	-1.00696	-2.56634	0.0009	0.0118033	yes	sn-glycerol-3-phosphate transporter	YP_233416.1	66043575	1350	9.28	49.8	0.382	8.08	450	TCAGCCTTTGGTGTCGCGAGATGTGCTGGCGACCTGTTTGTGCCGCAGCGTCGGCGCAAGGAACACCATCGCCAGAATGCACGCGCCGATCAACAGCACGAAGCCGCCATCCCAGCCGAAGTGGTCAACCGTGTAGCCCATCGCTGCGCTGGCCGCGACCGACCCGCCCAGATAGCCGAACAGCCCGGTAAAGCCGGCGGCCGTGCCTGCTGCCTTCTTCGGTGCCAGTTCCAGCGCCTGCAGGCCGATCAGCATCACCGGTCCGTAGATCAGGAAACCGATGGACACCAGCGCGATCATGTCGACGGTCGGATTGCCTTCAGGGTTCAGCCAGTACACCAGCGTGGCGATGGTCACCAGAAACATGAACACCATGCCGGTCAGGCCGCGATTGCCCTT…	MFGFFRPARHQAPLPEEKVDSTYRRLRWQIFAGIFIGYAGYYLLRKNFSLAMPYLIDEGYTRGQLGVAMSAIAIAYGLSKFLMGIVSDRSNPRYFLPFGLLVSAGIMFIFGFAPWATSSVTIMFVLLFINGWAQGMGWPPSGRTMVHWWSQKERGGVVSVWNVAHNVGGGLIGPLFLLGMGWTNDWHAAFYVPAAVALLVAVFAFATMRDTPQSVGLPPIEHYKNDYPEGYDASHEEEFSAREIFVKYVLRNKFLWYIAMANVFVYLLRYGVLDWAPTYLKEAKHFTVDKTSWAYFLYEWAGIPGTLLCGWMSDKIFKGNRGLTGMVFMFLVTIATLVYWLNPEGNPTVDMIALVSIGFLIYGPVMLIGLQALELAPKKAAGTAAGFTGLFGYLGGSVA…
Psyr_4264	Psyr_4264	CDS	CP000075.1:5081415-5083080	OX-yedQ	Wild-type	OK	38.8478	25.7925	-0.59088	-2.33082	0.0009	0.0118033	yes	ABC transporter ATP-binding protein	YP_237332.1	66047491	1665	5.18	61.6	-0.42	-14.13	555	TCAGGCCAGCTTTTTGTGACGCACACGATGCGGCTGGGCAGCCGCTTCGCCCAGACGCTTCTTGCGATCGGCTTCATACTCGGTGTAGTTGCCTTCGAAGAAGATGGCTTGCGAATCGTCTTCGTACGCCAGGATGTGCGTGGCTACACGGTCAAGGAACCACCGATCGTGAGAGATCACAATGGCAGCGCCCGGGAAGTCCAGCAGCGCTTCCTCCAGTGAACGCAGGGTTTCCACGTCGAGGTCGTTGGACGGTTCGTCGAGCAGCAGCACGTTGCCGCCCTCTTTCAGGGTCAGCGCCAGGTGCAGACGACCACGCTCACCACCGGACAGGTCCTTGACGAACTTCTGCTGATCGCCGCCCTTGAAGTTGAAGCGACCGACGTAGGTACGCGACGG…	MAQYVYTMHRLSKVVPPKREILKNISLSFFPGAKIGVLGLNGSGKSTLLKIMAGVDTEFDGEARPMPELNVGYLPQEPQLDPNKTVREVVEEAVSVIKDAQARLDQVYAEYAEPDADFDKLAAEQAKLESILQASDGHNLERQLEVAADALRLPAWDAKVSVLSGGEKRRVALCRLLLSAPDMLLLDEPTNHLDADSVAWLEHFLHDFPGTVVAITHDRYFLDNVAGWILELDRGAGIPYEGNYSGWLEAKSDRLAQESKQQTAHEKAMKDELEWVRKGAKARQSKSKARLQRFEEMQSQEFQKRSETNEIYIPAGPRLGDKVIEFKNVTKGYGDRVLIDNLSFSMPKGAIVGVIGGNGAGKSTLFRMLMGKEQPDSGSIEVGETVQLACVDQSRDDLD…
Psyr_0589	Psyr_0589	CDS	CP000075.1:676491-679880	OX-yedQ	Wild-type	OK	3.69074	7.74034	1.06849	2.58991	0.0009	0.0118033	yes	hypothetical protein	YP_233697.1	66043856	2496	5.17	92835.9	-0.128	-19.8	832	ATGCCCGACCTGCTTGACCATTACCCGCTGTCCGAGGGTACTTACCACGAAATGCTCGACGCCGACGGAGCCGTTCGCCCGCACTGGCGTCGTCTGTACGAGCACATGCGGCGCAGCAGTGCAGCGCAACTGATCCAGCGTCAGGCCCTGCTGACCCGGCAGATTCAGGAAAACGGTGTCACCTACAACGTGTATGCCGACCCCAAGGGCGCTGATCGCCCGTGGGAGCTGGACCTGTTGCCGCACATCATTGCAGCGGATGAATGGCAGCACGTGGCGGCAGGAATTGCCCAGCGTGCGCGGCTGCTCAATGCAGTGCTCGCCGACCTTTACGGCCCGCAGACGCTGATCGCCAATGGCCTGTTGCCCGCCGAACTGGTGTTTGGCCACAACAACTTT…	MPDLLDHYPLSEGTYHEMLDADGAVRPHWRRLYEHMRRSSAAQLIQRQALLTRQIQENGVTYNVYADPKGADRPWELDLLPHIIAADEWQHVAAGIAQRARLLNAVLADLYGPQTLIANGLLPAELVFGHNNFLWPCQGVKPPEGTFLHMYAVDLARTPDGRWWVTADRTQAPSGAGYALENRQSVARALPETYRDLQVRHLSGFFDALQQTLARQAPTSNEAPLIVLLTPGRFNESYFEHLYLARQLGYPLVEGGDLTVRDATVYLKTLSGLRRVHAIMRRLDDDFCDPLELRTDSALGVPGLLEAVRQGNVLVANALGSGVLESPGLLGFLPKISQYLFGEDLILPSVATWWCGEPPVLAQALEKLPDLLIKPAFPSQHFAPVFGRDLNEEQRLALA…
Psyr_4488	Psyr_4488	CDS	CP000075.1:5349719-5352115	OX-yedQ	Wild-type	OK	15.7792	7.29104	-1.11383	-2.5298	0.00095	0.0123778	yes	L-fucose permease	YP_237556.1	66047715	1332	9.48	48257.8	0.698	13.42	444	ATGAATAAGCCTGCGCTGCAACAAACTCCGGACGGGTTCTACCTGAACCGCACGCCGTGGTTCGCCTTTCTCCTGCTCTGCAGCATATTTGCCCTGTGGGCGGCGGCCGCGAGCATGAACGACGTGCTGATCGCGCACTTCAAGAAGGCCTTCCTGCTCAGTGACTTCCAGACCGCTTTCGTGCAGTCGGCGTTTTACCTGGGTTACTTCTTCGTCGCCATTCCGGCGGCATTGGTGGTGCGCCGCTTCAGCTACAAGACCACTATCCTCATCGGCCTGATGCTGTACCTGTTCGGCTGCGCCCTGTTCTTTCCGGCGGCGTCGACTGCCAAGTACGGCATGTTCCTGATGGCGCTGTTCGTCATCGCCGCCGGCCTGTCGTTTCTCGAGACCGCGTGC…	MNKPALQQTPDGFYLNRTPWFAFLLLCSIFALWAAAASMNDVLIAHFKKAFLLSDFQTAFVQSAFYLGYFFVAIPAALVVRRFSYKTTILIGLMLYLFGCALFFPAASTAKYGMFLMALFVIAAGLSFLETACNTYSTLMGPRETGTRRLNISQTFHPFGAMTGVYVGSFVMFKDTDATREQLAQMSASEAAAQQLQMIQSTLLPYKWMIAVLILMFILIAITRFPACKGNGTVSESRSSIGQSLGRLRRNPRFCFGVLAQFLYVGAQVGVWSFTIRLAMQMGGMNERSASWFLLTTFAAYFIGKMIANLLMRKMHPAKVLAVYGVLCIVLLAYTILVPNITAVYAAVGVSVFLGPCWPTIYGLTIDGLGEDTGVGGSLLVMSIVGGGVMPIFQGLLSD…
Psyr_0562	Psyr_0562	CDS	CP000075.1:638844-639894	OX-yedQ	Wild-type	OK	4.12753	11.2632	1.44826	2.75777	0.00095	0.0123779	yes	flagellar motor protein MotB	YP_233670.1	66043829	1050	4.96	37.5	-0.345	-7.79	350	ATGGAAAATAATCAGCCGATTATCATCAAGCGCGTAAAGCGCTTTGGTGGCGGACATCACGGCGGTGCCTGGAAGATCGCATTTGCCGACTTCGCGACGGCGATGATGGCGTTCTTTCTGGTGCTGTGGCTGATGTCGTCTGCCACCCCCGAGCAGTTGCTCGCGGTCGCCGGTTATTTCAAGGACCCGGTCGGCTTCTCGGACAGCGGTTCGCCCTATGTGATCGATCTGGGCGGTTCGCCGGAGATGTCGCCGAACCAGACGCTGAACCCCGAGGTGCAGACCACGCCGTCGCCGGACACCGTGCCGCTTGAGGCGGAAAATGCCGAGACCAAGGCTGAAGCGGTGGAGCAGGAACGTCTGGAGATGCTGCTCCAGGAATTGCAGACCAAGGTCGAG…	MENNQPIIIKRVKRFGGGHHGGAWKIAFADFATAMMAFFLVLWLMSSATPEQLLAVAGYFKDPVGFSDSGSPYVIDLGGSPEMSPNQTLNPEVQTTPSPDTVPLEAENAETKAEAVEQERLEMLLQELQTKVEENPQLQKFKDQILFEITQDGLRIQIMDAENRPMFDSGSARLKPYFEDILLALADTIKSVPNKVSISGHTDATPFVGSGGFGNWELSANRANAARRALVAGTYPDSQVARVVGYASSALYDRQNPTNPINRRIDIVVLTKKAQHRIEGDQNSGGAPATPAAPTAPAPAVPAAPGAPAAPGASTAAPPDPQAYAQPHEIRQKLNIFDDGKLRVEPAQN
Psyr_4176	Psyr_4176	CDS	CP000075.1:4967357-4969463	OX-yedQ	Wild-type	OK	47.7967	32.9141	-0.538205	-2.30644	0.001	0.0128617	yes	polynucleotide phosphorylase/polyadenylase	YP_237244.1	66047403	2106	5	74941.3	-0.012	-15.14	702	TCAGACGCCCGACGCTTTCGCTGCGGCTACGTCCTTGATCGACAGCTTGATACGGCCGCGGTTGTCCACGTCCAGTACCAGTACTTCGACTTCCTGACCTTCTTTGAGGATGTCGGTCACTTTCTCTACGCGAGCATCGCTCAGCATCGAGATATGAACCAGACCGTCCTTACCCGGCAGGATGTTGACGAACGCGCCGAAATCGACGATGCGCTCAACCTTGCCGATGTAGATCTTGCCGATTTCCGCTTCTGCGGTGATGCCCAGAACGCGCTGACGTGCAGCCTCAGCCGCTTCCTTGGACTCGCCGAAGATCTTGATCGAGCCGTCGTCTTCGATGTCGATCGAAGCCTTGGTCTCTTCGCAGATGGCACGGATGGTTGCGCCACCCTTGCCGAT…	MNPVIKKFQFGQSTVTLETGRIARQASGAVLVTVDDDVSVLVTVVGAKQADAGKGFFPLSVHYQEKTYAAGKIPGGFFKREGRPSEKETLTSRLIDRPIRPLFPEGFMNEVQVVCTVVSTSKKIDPDIAAMIGTSAALAISGIPFDGPVGAARVAFHESTGYLLNPTYEQLQASSLDMVVAGTSEAVLMVESEAKELTEDQMLGAVLFAHDEFQVVINAIKELAAEAAKPTWDWQPKPEATALLGAIRAEFGDAISQAYTITVKADRYARLGELKDQVVAKLAVEDGSPSASEVKAAFGEIEYRTVRENIVNGKPRIDGRDTRTVRPLNIEVGVLPKTHGSALFTRGETQALVVATLGTARDAQLLDTLEGEKKDPFMLHYNFPPFSVGECGRMGGAGR…
Psyr_4281	Psyr_4281	CDS	CP000075.1:5104594-5105602	OX-yedQ	Wild-type	OK	88.9026	58.6807	-0.59934	-2.44803	0.001	0.0128617	yes	cytochrome bd ubiquinol oxidase subunit II	YP_237349.1	66047508	1008	7.14	37187	0.85	0.36	336	CTAGTGATAACCGTCTGCTGCCGTCACCTTGCCGCGGAACACGTAGTAGCTCCAGAAGGTGTAGCCCAGAATGAACGGAATGATGAACAGCGTGCCCACCAGCATGAAGCCCTGGCTCTGCGGCGGCGCGGCGGCTGTCCAGATCGATACCGAAGGCGGAATGATGTTTGGCCACAAACTGATGCCCAGACCGCTGTAACCCAGGAAGATCAGCAACAGGGTCAGTAGAAACGGCGTGTAGTGGGCATTGCGGGCCACCGCCTTGAACAGACTGTACATGGTCACCAGCACCAGAATCGGTACCGGCATGAACCAGAACAGGTTCGGCATGCTGAACCAGCGATGCGCGATATCAGCGTGGGCCAGCGGCGTCCACAGGCTGACCACGCCCATGACCGC…	MGIDLPLIWAIIIVFGIMMYVVMDGFDLGIGILFPFMKDSSDRDVMMNTVAPVWDGNETWLVLGGAALFGAFPLAYSVVLSALYLPLMFMLMGLIFRGVAFEFRFKATELKRHWWDKAFIGGSLAATFFQGVALGTYIEGIPVVDRQFAGGSLDWLSPFPMFCGLALIVAYALLGCTWLIMKTEGSLQKAMHDLARPLALAVLAVMGVVSLWTPLAHADIAHRWFSMPNLFWFMPVPILVLVTMYSLFKAVARNAHYTPFLLTLLLIFLGYSGLGISLWPNIIPPSVSIWTAAAPPQSQGFMLVGTLFIIPFILGYTFWSYYVFRGKVTAADGYH
Psyr_4374	Psyr_4374	CDS	CP000075.1:5230567-5231023	OX-yedQ	Wild-type	OK	7.56562	34.2062	2.17673	3.29596	0.001	0.0128617	yes	hypothetical protein	YP_237442.1	66047601	456	10.35	16.3	0.433	5.7	152	TCAAGGGACAAGTTGCAGACTCGCTTGTGCAGTCAGGTTGCTCGGCAGGCGCGGGACCTCACCAATGCCAGGGAGGGTCAACAAGGGCAGTACCTGAGCCAGTCGGGTCTTTGGGTACTGGATGGTCACGGTCAGAATGCCTGCGCTATAAGTCACGCTGGTATGGTTGACATTGAACCCCAGCGCAGGGGGTATCCACGACAACTGGTTCATGACCACACTTTGGGCCTGACTCTTCAACAGATCGTTATAGCCAGTAACTGTCGGACTGAGCGCCACACTTCTGCGCACCGCTTCACTGGCGGCGGCATTGAATGACTGAACCATGAGCAACGGCAGGCTATAACTCACCATGCCGTAGAACACCGCAAAGAAGATAACGAACACCGCAGAGAATTC…	MKTVLHHTLPRRQQGAAAIEFSAVFVIFFAVFYGMVSYSLPLLMVQSFNAAASEAVRRSVALSPTVTGYNDLLKSQAQSVVMNQLSWIPPALGFNVNHTSVTYSAGILTVTIQYPKTRLAQVLPLLTLPGIGEVPRLPSNLTAQASLQLVP
Psyr_4536	Psyr_4536	CDS	CP000075.1:5397217-5397757	OX-yedQ	Wild-type	OK	262.33	179.461	-0.54771	-2.3638	0.001	0.0128617	yes	50S ribosomal protein L5	YP_237604.1	66047763	540	10.44	20.5	-0.331	10.24	180	TCAGTTGCGGAACGGGAATTTGAAAGCACGCAGCAATGCGCGACCTTCATCATCGTTCTTGGCAGTGGTGGTCAGGGTGATGTCCAGACCGCGAAGAGCATCGATCTTGTCGTAGTCAATTTCCGGGAAAATGATCTGCTCTTTGACGCCCATGCTGTAGTTACCACGACCATCGAAGGACTTGGCATTCAGGCCGCGGAAGTCGCGAACCCGAGGCAGGGAGATCGACAGCAGACGATCCAGGAATTCGTACATACGATCGCGGCGCAGAGTCACTTTGACACCGATCGGCCAACCTTCACGGACTTTAAAGCCAGCGATGGATTTCCGAGCGTAAGTCACAACGACTTTTTGACCGGTGATCTTTTCCAGGTCAGCAACAGCGTGCTCGATGACTTT…	MARLKEIYRKEIAPKLKEELKLSNVMEVPRVTKITLNMGLGEAIGDKKVIEHAVADLEKITGQKVVVTYARKSIAGFKVREGWPIGVKVTLRRDRMYEFLDRLLSISLPRVRDFRGLNAKSFDGRGNYSMGVKEQIIFPEIDYDKIDALRGLDITLTTTAKNDDEGRALLRAFKFPFRN
Psyr_4974	Psyr_4974	CDS	CP000075.1:5898316-5901193	OX-yedQ	Wild-type	OK	1.33398	3.39288	1.34677	2.53428	0.00105	0.0134185	yes	Rhs element Vgr protein	YP_238039.1	66048198	2877	6.46	105490	-0.5	-8.9	959	ATGAATTCGATACTCGACGCTGCCATGAACGCCTTCAGCGGACCGCTCAGTCAGGCCGGTCGCCTGCTGGAATTGAACACGCCGCAAGGTCAGGAGCTGTTTGCTCTGCGCGCGCATGCCGTGGAACGTCTGAGCCACGTGGCGCGCTACACGGTCGACGTGATCAATCAGACCACCGACTTCGACCCGGAGAAGCTGATTGGTCAGGCAGTGCAACTGAGCATTCGCCTCGACGACGGCAGCCTGAGCCCTCGGCATGGCTGGGTCGAGAGTGTGCGTTATCTCGGCAGCGATGGCGGGCTCGAGGATTGGCAGCTGGTCTTTGCGCCGTGGTTCAGCCTGCTGGAATACCGTATTGATTGCCGAATCTGGCAAGAAATGAGCTTGCCGGACATCCTT…	MNSILDAAMNAFSGPLSQAGRLLELNTPQGQELFALRAHAVERLSHVARYTVDVINQTTDFDPEKLIGQAVQLSIRLDDGSLSPRHGWVESVRYLGSDGGLEDWQLVFAPWFSLLEYRIDCRIWQEMSLPDILAQVFQHYSQARANYRFDLQRDYPLLSYVTQFNETDANFVQRWCEQEGLFWYVEHKVDSHCIVFTDNIDSLPTLNPASLRFHTQQAADLKDSITQWSPGARLLNGLVQWRSSEYRSHAQPQITHSMALPAASAPPDLERYQYRGQYAWQNLGRGEWLARVQIEQDESAARRIQGQGGARQMQPGHGFELTQHPLYELKPLQDRQFLIVAVEFFVQSNLPIGKTRSSPPGSLKTQLDALQTQASLPAGDEGFYLNRFETQRLDIPYRS…
Psyr_0880	Psyr_0880	CDS	CP000075.1:1002853-1004065	OX-yedQ	Wild-type	OK	14.8465	7.04709	-1.07502	-2.64285	0.00105	0.0134185	yes	MltA:3D	YP_233976.1	66044135	1212	5.84	42916.3	-0.138	-2.37	404	ATGATGCTCTCTTTCAAGCCATGGTTGCGGGGCCTGGCGCTGGTTTTGCCACTGGCTGCGTTGCTGACCGCGTGTGACAAGTCCGACAAATCTGACAAGCCGGTGACGCCGTCTGCGCCGCCGCACACCACGTATAGCCAGGCTGGCTGGGACGCGCTGCCTGCGGTGTCCGACGCGGATTTGCAGGCCGGTTTTGCCTCGTGGCGCAGCGCGTGTGTTCGTTTGAAAGCAGATGCAGTGTGGGGGCCGACGTGTGCGGCGGCTGCGAGTCTTGCGGCTGCGCCGGATGCTGCGCAGATTCGCACCTTTTTGCAGGAGCAGTTGCAGGTCTACAGCCTGCGCGCCGACGGGGGTAGTGCCGATGGTTTGATCACCGGCTACTACGAGCCTGTTTATCCG…	MMLSFKPWLRGLALVLPLAALLTACDKSDKSDKPVTPSAPPHTTYSQAGWDALPAVSDADLQAGFASWRSACVRLKADAVWGPTCAAAASLAAAPDAAQIRTFLQEQLQVYSLRADGGSADGLITGYYEPVYPGSLTQTATANVPVYGIPDDLIVVNLDSIYPELKGKRLRGRLEGRVLKPYDDAATISTQGLNAPVIAWLTDPMDLQFLQIQGSGRVSLEDGSQLRLGYADQNGRPYRAIGRWLVEQGQLKKEDVTMGSIAAWAKAHPERISELLASNPSYVFFARNPDSNEGPRGSLNVPLTPGYSVAIDRKVIPLGSLLWLSTTRPDGSSVVRPVAAQDTGGAIAGEVRADLFWGTGDEAGKLAGDMKQKGNIWLLWPKGMPLPQSAETAPAATPA…
Psyr_RNA33	Psyr_RNA33	tRNA	CP000075.1:1981620-1981705	OX-yedQ	Wild-type	OK	1424.86	0	#NAME?	#NAME?	0.0011	0.0138365	yes	tRNA-Leu			85						GCGGATGTGGTGGAATTGGTAGACACACTGGATTTAGGTTCCAGCGCCGCAAGGTGTGAGAGTTCGAGTCTCTCCGTCCGCACCA
Psyr_2479	Psyr_2479	CDS	CP000075.1:2874012-2877693	OX-yedQ	Wild-type	OK	4.35581	2.05301	-1.0852	-2.69169	0.0011	0.0138365	yes	hypothetical protein	YP_235556.1	66045715	3681	5.29	130895	-0.107	-15.68	1227	GTGAATATCACCCGCGGCGCCAAGGTCGTCGGGCTGGGACTCGTCGCATTACTGCTGCTGGTGATCATCAGTGTCGCGCTGCTGCTGGGCACCCATACGGGCAGCCAGTGGGCCTTGGCTCGGGTGCCCGGTGTGCAGCTGGAAAACTTTCAGGGACGACTGGGCGGCCAGTGGAGCGCCGAACGCCTCGTGTGGCAGCAGGGCGCAGACCGCGTCGAGGTTCAATCCGTCGATTTTGCCTGGACGCCGGCCTGCCTGTTGAAGATGACGCTGTGCATCGACCGTCTGCATGCGCTGCAGGTGCTGATGCATTTCCCGCCGAGCGATACGCCCGCCAGCGACGGCCCGATCCAGTTACCGACGCTCAGGTTACCGCTGGCGCTGCAACTGGGTGATATA…	MNITRGAKVVGLGLVALLLLVIISVALLLGTHTGSQWALARVPGVQLENFQGRLGGQWSAERLVWQQGADRVEVQSVDFAWTPACLLKMTLCIDRLHALQVLMHFPPSDTPASDGPIQLPTLRLPLALQLGDIQLGGLQLDGVEQLRDLKLAAHWTAEGLKIDSAHLQRDALVLDLNGLLKPEGDWPLSVQGQLQLPPQDGQPWTLALDIQGDLLKTLQLKADSSGYLPGLLTGELQPLAEHLPARIRLTAEHFKPSAALPDTLQLDQLLLTAQGNLDSGYLIDGSASLPAEKGPVALSLKGSVDANGATIAGLDLAADDQQRLAINGKMNWQSGFSADASIDWLDFPWQRLYPLASEPQVALHAFKGDISYTDGNYLGNFNASLKGPAGAFTLVSPFS…
Psyr_2601	Psyr_2601	CDS	CP000075.1:3053693-3054548	OX-yedQ	Wild-type	OK	4.13537	13.2715	1.68224	2.8986	0.0011	0.0138365	yes	regulatory protein LuxR	YP_235678.1	66045837	855	10.3	31221.8	-0.098	10.85	285	TCAGACAGCTGCCTGAAACATCTCTACAGGGATGGAGTGCTGCACGCGATGCTCGGTATGCAACCAGCGAAGTAGCGCACTGCGACCGGCGATGCCCATTTTTACCGCAGCGCGTTTGAAGTAGCTTTCCACCGTGCTGACTTTCAGATCAAGCCTGTCCGCCAGTTGCGGTACTGTGAGACCGGCCAGCAGCCCGACACACACTTCGGTTTCGCGCGAAGACAGGCTCAGCGCAGAGGCCTCGAGGCGGCCAAGGAAACGCTGACGCAGGCCTTCCATGGCATCTTTGTTTTTCAGGCTTTTTGTGACAGGCGAGGGGATTGTCGAAATAAGGGTAGGCGTCACAGTCGCGATATGCTGCTTCACAATGGGCAACACGACCCAAGACAGGTCCTTGAG…	MNMQQLFPHLGKVISGIGSRQFARLLHEMITASLPVDATHVIQGLSRSTNEVTGTHAIGVFGGNLHQVLNPGIDNRRLEPVLLSPTELADTRVDRSIRFESPAYNAQEKPGELHPHASLPQVHLAYPGKGEYVLSVYRSPSAKAFTSQERARLKDLSWVVLPIVKQHIATVTPTLISTIPSPVTKSLKNKDAMEGLRQRFLGRLEASALSLSSRETEVCVGLLAGLTVPQLADRLDLKVSTVESYFKRAAVKMGIAGRSALLRWLHTEHRVQHSIPVEMFQAAV
[truncated: 176 more rows]
